# Supplementary material for: Crystal structure and Hirshfeld surface analysis of (E)-6-(4-hy­droxy-3-meth­oxy­styr­yl)-4,5-di­hydro­pyridazin-3(2H)-one
Source: Acta Crystallogr E Crystallogr Commun. 2019 Oct 31;75(Pt 11):1734–7. doi: 10.1107/S2056989019014130 (PMC6829713; doi:10.1107/S2056989019014130)
Supplement: Supplementary file 1 [file e-75-01734-sup1.cif]

##############################################################################
#                                                                            #
# This CIF contains the data in a paper accepted for publication in          #
# Acta Crystallographica Section E. It conforms to the requirements of       #
# Notes for Authors for Acta Crystallographica Section E, and has been       #
# peer reviewed under the auspices of the IUCr Commission on Journals.       #
#                                                                            #
# Full details of the Crystallographic Information File format               #
# are given in the paper "The Crystallographic Information File (CIF):       #
# a New Standard Archive File for Crystallography" by S. R. Hall, F. H.      #
# Allen and I. D. Brown [Acta Cryst. (1991), A47, 655-685].                  #
#                                                                            #
# The current version of the core CIF dictionary is obtainable from          #
# ftp://ftp.iucr.org/pub/cif_core.dic.                                       #
#                                                                            #
# Software is freely available for graphical display of the structure(s)     #
# in this CIF. For information consult the CIF software page                 #
# http://www.iucr.org/resources/cif/software.                                #
#                                                                            #
# This file may be used for bona fide research purposes within the           #
# scientific community so long as proper attribution is given to the journal # 
# article from which it was obtained.                                        #
#                                                                            #
##############################################################################
data_I
_audit_creation_method     'SHELXL-2018/3'
_chemical_name_systematic
;
(<i>E</i>)-6-(4-Hydroxy-3-methoxystyryl)-4,5-dihydropyridazin-3(2<i>H</i>)-\
one
;
_chemical_name_common     ?
_chemical_formula_moiety     'C13 H14 N2 O3'
_chemical_formula_sum     'C13 H14 N2 O3'
_chemical_formula_iupac     'C13 H14 N2 O3'
_chemical_formula_weight     246.26
_chemical_melting_point     ?
_space_group_crystal_system     triclinic
_space_group_name_H-M_alt     'P -1'
_space_group_name_Hall     '-P 1'
loop_
    _space_group_symop_operation_xyz
    'x, y, z'
    '-x, -y, -z'
_cell_length_a     6.0828(9)
_cell_length_b     9.4246(13)
_cell_length_c     11.1724(16)
_cell_angle_alpha     75.838(11)
_cell_angle_beta     83.099(12)
_cell_angle_gamma     84.059(11)
_cell_volume     614.70(16)
_cell_formula_units_Z     2
_cell_measurement_reflns_used     13077
_cell_measurement_theta_min     2.24
_cell_measurement_theta_max     30.66
_cell_measurement_temperature     293(2)
_exptl_crystal_description     'prism'
_exptl_crystal_colour     'yellow'
_exptl_crystal_size_max     0.720
_exptl_crystal_size_mid     0.387
_exptl_crystal_size_min     0.160
_exptl_crystal_density_diffrn     1.330
_exptl_crystal_density_meas     ?
_exptl_crystal_density_method     ?
_exptl_crystal_F_000     260
_exptl_absorpt_coefficient_mu     0.096
_exptl_absorpt_correction_type     integration
_exptl_absorpt_process_details
;
(<i>X-RED32</i>; Stoe & Cie, 2002)
;
_exptl_absorpt_correction_T_min     0.9438
_exptl_absorpt_correction_T_max     0.9886
_diffrn_ambient_temperature     293(2)
_diffrn_source     ?
_diffrn_radiation_type     MoK\a
_diffrn_radiation_wavelength     0.71073
_diffrn_measurement_device_type     'Stoe IPDS 2'
_diffrn_measurement_method     'rotation method'
_diffrn_detector_area_resol_mean     6.67
_diffrn_reflns_number     6563
_diffrn_reflns_av_R_equivalents     0.0535
_diffrn_reflns_av_unetI/netI     0.0494
_diffrn_reflns_theta_min     2.235
_diffrn_reflns_theta_max     25.996
_diffrn_reflns_theta_full     25.242
_diffrn_measured_fraction_theta_max     1.000
_diffrn_measured_fraction_theta_full     1.000
_diffrn_reflns_limit_h_min     -7
_diffrn_reflns_limit_h_max     7
_diffrn_reflns_limit_k_min     -11
_diffrn_reflns_limit_k_max     11
_diffrn_reflns_limit_l_min     -13
_diffrn_reflns_limit_l_max     13
_refine_special_details     ?
_reflns_number_total     2426
_reflns_number_gt     1506
_reflns_threshold_expression     'I > 2\s(I)'
_refine_ls_structure_factor_coef     Fsqd
_refine_ls_matrix_type     full
_refine_ls_R_factor_all     0.0970
_refine_ls_R_factor_gt     0.0558
_refine_ls_wR_factor_gt     0.1271
_refine_ls_wR_factor_ref     0.1472
_refine_ls_goodness_of_fit_ref     1.003
_refine_ls_restrained_S_all     1.003
_refine_ls_number_reflns     2426
_refine_ls_number_parameters     165
_refine_ls_number_restraints     0
_refine_ls_hydrogen_treatment     constr
_refine_ls_weighting_scheme     calc
_refine_ls_weighting_details
                      'w=1/[\s^2^(Fo^2^)+(0.0747P)^2^] where P=(Fo^2^+2Fc^2^)/3'
_atom_sites_solution_hydrogens     geom
_atom_sites_solution_primary     ?
_atom_sites_solution_secondary     ?
_refine_ls_shift/su_max     0.000
_refine_ls_shift/su_mean     0.000
_refine_diff_density_max     0.174
_refine_diff_density_min     -0.170
_refine_ls_extinction_method     none
_refine_ls_extinction_coef     .
loop_
    _atom_type_symbol
    _atom_type_description
    _atom_type_scat_dispersion_real
    _atom_type_scat_dispersion_imag
    _atom_type_scat_source
    'C' 'C' 0.0033 0.0016
                         'International Tables Vol C Tables 4.2.6.8 and 6.1.1.4'
    'H' 'H' 0.0000 0.0000
                         'International Tables Vol C Tables 4.2.6.8 and 6.1.1.4'
    'N' 'N' 0.0061 0.0033
                         'International Tables Vol C Tables 4.2.6.8 and 6.1.1.4'
    'O' 'O' 0.0106 0.0060
                         'International Tables Vol C Tables 4.2.6.8 and 6.1.1.4'
_computing_data_collection
;
X-AREA (Stoe & Cie, 2002)
;
_computing_cell_refinement
;
X-AREA (Stoe & Cie, 2002)
;
_computing_data_reduction
;
X-RED (Stoe & Cie, 2002)
;
_computing_structure_solution
;
SHELXT2017 (Sheldrick, 2015a)
;
_computing_structure_refinement
;
SHELXL2018 (Sheldrick, 2015b)
;
_computing_molecular_graphics
;
Mercury (Macrae <i>et al.</i>, 2008) and PLATON (Spek, 2009)
;
_computing_publication_material
;
WinGX (Farrugia, 2012), SHELXL2018 (Sheldrick, 2015b),
PLATON (Spek, 2009) and publCIF (Westrip, 2010)
;
loop_
    _atom_site_type_symbol
    _atom_site_label
    _atom_site_fract_x
    _atom_site_fract_y
    _atom_site_fract_z
    _atom_site_U_iso_or_equiv
    _atom_site_adp_type
    _atom_site_calc_flag
    _atom_site_occupancy
    _atom_site_disorder_assembly
    _atom_site_disorder_group
    O O1 0.7518(3) 0.88682(19) 0.99156(15) 0.0601(5) Uani d 1 . .
    O O3 0.4960(3) 0.58008(19) 0.11563(16) 0.0614(5) Uani d 1 . .
    O O2 0.1290(3) 0.7317(2) 0.05778(16) 0.0636(5) Uani d 1 . .
    H H2 0.016474 0.786724 0.044599 0.095 Uiso calc 1 . .
    N N1 0.4947(3) 0.9323(2) 0.85757(17) 0.0525(5) Uani d 1 . .
    H H1 0.429651 0.995567 0.896673 0.063 Uiso calc 1 . .
    N N2 0.3918(3) 0.9139(2) 0.75870(17) 0.0519(5) Uani d 1 . .
    C C9 0.3982(4) 0.6576(2) 0.1986(2) 0.0497(6) Uani d 1 . .
    C C5 0.3927(4) 0.8291(3) 0.5807(2) 0.0506(6) Uani d 1 . .
    H H5 0.252921 0.878478 0.572201 0.061 Uiso calc 1 . .
    C C1 0.6829(4) 0.8631(3) 0.8987(2) 0.0492(6) Uani d 1 . .
    C C4 0.5043(4) 0.8412(2) 0.6851(2) 0.0472(6) Uani d 1 . .
    C C8 0.4803(4) 0.6645(3) 0.3066(2) 0.0521(6) Uani d 1 . .
    H H8 0.616062 0.614251 0.326018 0.062 Uiso calc 1 . .
    C C11 0.0780(4) 0.8118(3) 0.2494(2) 0.0538(6) Uani d 1 . .
    H H11 -0.059111 0.860442 0.230853 0.065 Uiso calc 1 . .
    C C7 0.3664(4) 0.7445(2) 0.3875(2) 0.0496(6) Uani d 1 . .
    C C10 0.1954(4) 0.7364(2) 0.1681(2) 0.0487(6) Uani d 1 . .
    C C6 0.4707(4) 0.7544(3) 0.4962(2) 0.0549(6) Uani d 1 . .
    H H6 0.607897 0.702171 0.507391 0.066 Uiso calc 1 . .
    C C12 0.1607(4) 0.8164(3) 0.3580(2) 0.0552(6) Uani d 1 . .
    H H12 0.078822 0.867751 0.411814 0.066 Uiso calc 1 . .
    C C13 0.7007(4) 0.4965(3) 0.1419(3) 0.0614(7) Uani d 1 . .
    H H13A 0.745228 0.441469 0.079994 0.092 Uiso calc 1 . .
    H H13B 0.682204 0.430200 0.222071 0.092 Uiso calc 1 . .
    H H13C 0.812721 0.561367 0.141331 0.092 Uiso calc 1 . .
    C C2 0.7972(5) 0.7565(3) 0.8299(3) 0.0694(8) Uani d 1 . .
    H H2A 0.761992 0.658432 0.875007 0.083 Uiso calc 1 . .
    H H2B 0.956271 0.761159 0.827335 0.083 Uiso calc 1 . .
    C C3 0.7375(4) 0.7807(3) 0.7002(2) 0.0673(8) Uani d 1 . .
    H H3A 0.836608 0.847839 0.645178 0.081 Uiso calc 1 . .
    H H3B 0.760060 0.688125 0.675416 0.081 Uiso calc 1 . .
loop_
    _atom_site_aniso_label
    _atom_site_aniso_U_11
    _atom_site_aniso_U_22
    _atom_site_aniso_U_33
    _atom_site_aniso_U_12
    _atom_site_aniso_U_13
    _atom_site_aniso_U_23
    O1 0.0632(11) 0.0804(12) 0.0479(10) 0.0136(8) -0.0292(8) -0.0331(8)
    O3 0.0642(11) 0.0739(11) 0.0579(10) 0.0218(8) -0.0273(9) -0.0392(9)
    O2 0.0633(12) 0.0859(13) 0.0537(10) 0.0146(9) -0.0326(9) -0.0349(9)
    N1 0.0536(12) 0.0686(13) 0.0448(11) 0.0094(9) -0.0204(9) -0.0299(10)
    N2 0.0510(12) 0.0670(13) 0.0450(11) 0.0068(9) -0.0213(9) -0.0237(10)
    C9 0.0569(14) 0.0515(13) 0.0479(13) 0.0029(11) -0.0190(11) -0.0217(11)
    C5 0.0550(14) 0.0602(14) 0.0422(12) 0.0029(11) -0.0196(11) -0.0185(11)
    C1 0.0539(14) 0.0552(14) 0.0427(12) 0.0056(11) -0.0182(11) -0.0172(11)
    C4 0.0524(14) 0.0522(13) 0.0416(12) 0.0007(10) -0.0152(11) -0.0168(10)
    C8 0.0533(14) 0.0584(14) 0.0511(14) 0.0074(11) -0.0248(12) -0.0207(11)
    C11 0.0495(13) 0.0675(15) 0.0506(14) 0.0090(11) -0.0211(11) -0.0237(12)
    C7 0.0579(14) 0.0565(14) 0.0412(12) 0.0011(11) -0.0181(11) -0.0204(11)
    C10 0.0540(14) 0.0560(14) 0.0432(13) -0.0004(11) -0.0192(11) -0.0202(11)
    C6 0.0601(15) 0.0640(15) 0.0467(13) 0.0033(12) -0.0229(12) -0.0197(12)
    C12 0.0558(15) 0.0681(15) 0.0490(14) 0.0056(12) -0.0149(12) -0.0274(12)
    C13 0.0656(16) 0.0634(15) 0.0600(16) 0.0144(12) -0.0203(13) -0.0248(13)
    C2 0.0734(18) 0.0867(19) 0.0599(16) 0.0316(14) -0.0365(14) -0.0406(14)
    C3 0.0576(16) 0.098(2) 0.0593(16) 0.0136(14) -0.0231(13) -0.0423(15)
_geom_special_details
;
 All esds (except the esd in the dihedral angle between two l.s. planes)
 are estimated using the full covariance matrix.  The cell esds are taken
 into account individually in the estimation of esds in distances, angles
 and torsion angles; correlations between esds in cell parameters are only
 used when they are defined by crystal symmetry.  An approximate (isotropic)
 treatment of cell esds is used for estimating esds involving l.s. planes.
;
loop_
    _geom_bond_atom_site_label_1
    _geom_bond_atom_site_label_2
    _geom_bond_site_symmetry_2
    _geom_bond_distance
    _geom_bond_publ_flag
    O1 C1 . 1.241(3) ?
    O3 C9 . 1.362(3) ?
    O3 C13 . 1.424(3) ?
    O2 C10 . 1.355(2) ?
    O2 H2 . 0.8200 ?
    N1 C1 . 1.331(3) ?
    N1 N2 . 1.387(2) ?
    N1 H1 . 0.8600 ?
    N2 C4 . 1.288(3) ?
    C9 C8 . 1.378(3) ?
    C9 C10 . 1.406(3) ?
    C5 C6 . 1.327(3) ?
    C5 C4 . 1.451(3) ?
    C5 H5 . 0.9300 ?
    C1 C2 . 1.480(3) ?
    C4 C3 . 1.486(3) ?
    C8 C7 . 1.394(3) ?
    C8 H8 . 0.9300 ?
    C11 C10 . 1.377(3) ?
    C11 C12 . 1.379(3) ?
    C11 H11 . 0.9300 ?
    C7 C12 . 1.396(3) ?
    C7 C6 . 1.462(3) ?
    C6 H6 . 0.9300 ?
    C12 H12 . 0.9300 ?
    C13 H13A . 0.9600 ?
    C13 H13B . 0.9600 ?
    C13 H13C . 0.9600 ?
    C2 C3 . 1.493(3) ?
    C2 H2A . 0.9700 ?
    C2 H2B . 0.9700 ?
    C3 H3A . 0.9700 ?
    C3 H3B . 0.9700 ?
loop_
    _geom_angle_atom_site_label_1
    _geom_angle_atom_site_label_2
    _geom_angle_atom_site_label_3
    _geom_angle_site_symmetry_1
    _geom_angle_site_symmetry_3
    _geom_angle
    _geom_angle_publ_flag
    C9 O3 C13 . . 117.98(17) ?
    C10 O2 H2 . . 109.5 ?
    C1 N1 N2 . . 127.3(2) ?
    C1 N1 H1 . . 116.4 ?
    N2 N1 H1 . . 116.4 ?
    C4 N2 N1 . . 117.42(18) ?
    O3 C9 C8 . . 126.0(2) ?
    O3 C9 C10 . . 115.23(18) ?
    C8 C9 C10 . . 118.8(2) ?
    C6 C5 C4 . . 126.4(2) ?
    C6 C5 H5 . . 116.8 ?
    C4 C5 H5 . . 116.8 ?
    O1 C1 N1 . . 120.4(2) ?
    O1 C1 C2 . . 123.3(2) ?
    N1 C1 C2 . . 116.36(19) ?
    N2 C4 C5 . . 115.5(2) ?
    N2 C4 C3 . . 122.97(19) ?
    C5 C4 C3 . . 121.5(2) ?
    C9 C8 C7 . . 122.0(2) ?
    C9 C8 H8 . . 119.0 ?
    C7 C8 H8 . . 119.0 ?
    C10 C11 C12 . . 121.0(2) ?
    C10 C11 H11 . . 119.5 ?
    C12 C11 H11 . . 119.5 ?
    C8 C7 C12 . . 118.02(19) ?
    C8 C7 C6 . . 118.9(2) ?
    C12 C7 C6 . . 123.1(2) ?
    O2 C10 C11 . . 124.3(2) ?
    O2 C10 C9 . . 116.1(2) ?
    C11 C10 C9 . . 119.54(19) ?
    C5 C6 C7 . . 127.7(2) ?
    C5 C6 H6 . . 116.1 ?
    C7 C6 H6 . . 116.1 ?
    C11 C12 C7 . . 120.5(2) ?
    C11 C12 H12 . . 119.8 ?
    C7 C12 H12 . . 119.8 ?
    O3 C13 H13A . . 109.5 ?
    O3 C13 H13B . . 109.5 ?
    H13A C13 H13B . . 109.5 ?
    O3 C13 H13C . . 109.5 ?
    H13A C13 H13C . . 109.5 ?
    H13B C13 H13C . . 109.5 ?
    C1 C2 C3 . . 114.4(2) ?
    C1 C2 H2A . . 108.7 ?
    C3 C2 H2A . . 108.7 ?
    C1 C2 H2B . . 108.7 ?
    C3 C2 H2B . . 108.7 ?
    H2A C2 H2B . . 107.6 ?
    C4 C3 C2 . . 113.3(2) ?
    C4 C3 H3A . . 108.9 ?
    C2 C3 H3A . . 108.9 ?
    C4 C3 H3B . . 108.9 ?
    C2 C3 H3B . . 108.9 ?
    H3A C3 H3B . . 107.7 ?
loop_
    _geom_torsion_atom_site_label_1
    _geom_torsion_atom_site_label_2
    _geom_torsion_atom_site_label_3
    _geom_torsion_atom_site_label_4
    _geom_torsion_site_symmetry_1
    _geom_torsion_site_symmetry_2
    _geom_torsion_site_symmetry_3
    _geom_torsion_site_symmetry_4
    _geom_torsion
    _geom_torsion_publ_flag
    C1 N1 N2 C4 . . . . -12.5(4) ?
    C13 O3 C9 C8 . . . . 0.8(3) ?
    C13 O3 C9 C10 . . . . -179.3(2) ?
    N2 N1 C1 O1 . . . . -177.3(2) ?
    N2 N1 C1 C2 . . . . 1.2(4) ?
    N1 N2 C4 C5 . . . . -177.97(19) ?
    N1 N2 C4 C3 . . . . -1.5(3) ?
    C6 C5 C4 N2 . . . . -176.7(3) ?
    C6 C5 C4 C3 . . . . 6.8(4) ?
    O3 C9 C8 C7 . . . . -178.7(2) ?
    C10 C9 C8 C7 . . . . 1.4(4) ?
    C9 C8 C7 C12 . . . . 1.4(4) ?
    C9 C8 C7 C6 . . . . -176.1(2) ?
    C12 C11 C10 O2 . . . . -177.4(2) ?
    C12 C11 C10 C9 . . . . 2.7(4) ?
    O3 C9 C10 O2 . . . . -3.3(3) ?
    C8 C9 C10 O2 . . . . 176.6(2) ?
    O3 C9 C10 C11 . . . . 176.6(2) ?
    C8 C9 C10 C11 . . . . -3.5(4) ?
    C4 C5 C6 C7 . . . . -177.5(2) ?
    C8 C7 C6 C5 . . . . 177.4(3) ?
    C12 C7 C6 C5 . . . . 0.0(4) ?
    C10 C11 C12 C7 . . . . 0.2(4) ?
    C8 C7 C12 C11 . . . . -2.2(4) ?
    C6 C7 C12 C11 . . . . 175.2(2) ?
    O1 C1 C2 C3 . . . . -159.6(3) ?
    N1 C1 C2 C3 . . . . 21.9(4) ?
    N2 C4 C3 C2 . . . . 23.8(4) ?
    C5 C4 C3 C2 . . . . -160.0(2) ?
    C1 C2 C3 C4 . . . . -32.7(4) ?
loop_
    _geom_hbond_atom_site_label_D
    _geom_hbond_atom_site_label_H
    _geom_hbond_atom_site_label_A
    _geom_hbond_site_symmetry_A
    _geom_hbond_distance_DH
    _geom_hbond_distance_HA
    _geom_hbond_distance_DA
    _geom_hbond_angle_DHA
    _geom_hbond_publ_flag
    O2 H2 O1 1_454 0.82 1.86 2.671(2) 167.6 yes
    N1 H1 O1 2_677 0.86 2.02 2.875(3) 169.6 yes
    C13 H13A O2 2_665 0.96 2.51 3.465(3) 172.2 yes
    C13 H13C O2 1_655 0.96 2.57 3.489(4) 159.4 yes
_shelx_space_group_comment
;
The symmetry employed for this shelxl refinement is uniquely defined
by the following loop, which should always be used as a source of
symmetry information in preference to the above space-group names.
They are only intended as comments.
;
_shelx_estimated_absorpt_T_min     ?
_shelx_estimated_absorpt_T_max     ?
_shelx_hkl_file
;
  -1   0   0 1819.62    6.78   0
   1   0   0 1885.30    6.91   0
  -2   0   0    8.27    1.84   0
   2   0   0    7.71    1.47   0
   3   0   0  215.99    1.81   0
  -3   0   0  203.02    1.87   0
  -4   0   0   14.50    1.29   0
   4   0   0   15.57    1.12   0
   5   0   0   10.23    1.03   0
   5   0   0   10.59    1.37   0
  -5   0   0    8.96    1.17   0
   6   0   0    3.70    1.30   0
   6   0   0    1.88    1.04   0
  -6   0   0    4.76    1.16   0
   7   0   0    5.27    1.62   0
   7   0   0    4.61    1.13   0
  -7   0   0    4.88    1.21   0
   8   0   0   -0.10    1.27   0
   8   0   0    1.97    2.02   0
  -8   0   0    0.94    1.32   0
   8  -1   0    0.45    2.35   0
  -8   1   0   -0.13    1.36   0
   8  -1   0    2.07    1.29   0
   8  -1   0    0.48    2.15   0
   7  -1   0    1.10    1.63   0
  -7   1   0    0.91    1.23   0
   7  -1   0   -0.56    1.13   0
   6  -1   0    3.57    1.23   0
  -6   1   0    4.20    1.16   0
   5  -1   0   20.13    1.13   0
  -5   1   0   15.51    1.40   0
  -4   1   0   24.53    1.31   0
   4  -1   0   26.13    1.15   0
  -3   1   0  457.42    2.47   0
   3  -1   0  501.61    2.46   0
  -2   1   0    3.39    1.59   0
   2  -1   0    1.99    1.46   0
   1  -1   0  107.59    2.63   0
  -1   1   0  102.78    2.42   0
   0   1   0  233.32    3.58   0
  -1  -1   0  115.11    2.43   0
   1   1   0  144.08    2.72   0
   1   1   0  143.32    2.75   0
  -1  -1   0  146.96    2.83   0
  -2  -1   0    3.84    1.56   0
   2   1   0    3.76    1.41   0
   2   1   0    4.16    1.41   0
   3   1   0  482.50    2.45   0
   3   1   0  469.39    2.81   0
  -3  -1   0  471.53    2.50   0
   4   1   0   38.92    1.32   0
  -4  -1   0   38.41    1.35   0
   4   1   0   38.23    1.41   0
   5   1   0    3.70    1.04   0
   5   1   0    3.90    1.24   0
  -5  -1   0    1.35    1.20   0
  -6  -1   0    1.07    1.17   0
   6   1   0    0.86    1.30   0
   6   1   0    0.26    0.98   0
   7   1   0    0.84    1.62   0
   7   1   0    1.06    1.11   0
  -7  -1   0    5.55    1.21   0
   8   1   0    0.26    1.98   0
   8   1   0    2.43    1.25   0
  -8  -1   0    1.61    1.32   0
   8  -2   0    1.00    2.40   0
   8  -2   0   -0.00    2.27   0
  -8   2   0    1.12    1.38   0
   8  -2   0    1.05    1.39   0
  -7   2   0    0.04    1.26   0
   7  -2   0    1.94    1.64   0
   7  -2   0    1.49    1.77   0
   7  -2   0    1.88    1.19   0
   6  -2   0    2.64    1.34   0
   6  -2   0    3.10    1.10   0
  -6   2   0    1.98    1.20   0
   5  -2   0    2.71    1.22   0
  -5   2   0    0.95    1.20   0
   4  -2   0   32.06    1.22   0
  -4   2   0   30.04    1.35   0
   3  -2   0    3.82    1.17   0
  -3   2   0    3.63    1.28   0
   2  -2   0    4.41    1.29   0
   2  -2   0    4.76    1.36   0
  -2   2   0    4.02    1.68   0
  -1   2   0    4.22    1.38   0
   1  -2   0    6.33    2.05   0
  -1   2   0    6.78    2.14   0
   1  -2   0    4.73    1.40   0
   0   2   0 1435.67    5.22   0
   0  -2   0 1428.29    5.25   0
   0  -2   0 1518.87   11.31   0
   0   2   0 1156.28   10.15   0
  -1  -2   0  263.85    3.19   0
   1   2   0  219.05    2.87   0
   1   2   0  296.41    2.70   0
  -1  -2   0  252.38    2.43   0
   2   2   0   34.08    1.33   0
  -2  -2   0   38.52    1.58   0
  -2  -2   0   37.79    1.46   0
   2   2   0   41.48    1.62   0
   3   2   0  204.93    1.80   0
  -3  -2   0  229.26    1.96   0
   3   2   0  232.06    2.02   0
  -4  -2   0    8.41    1.27   0
   4   2   0    8.41    1.06   0
   4   2   0    7.58    1.15   0
  -5  -2   0   12.08    1.24   0
   5   2   0   14.07    1.05   0
   5   2   0   15.75    1.30   0
   6   2   0    2.77    1.04   0
  -6  -2   0    2.39    1.19   0
   6   2   0    2.13    1.33   0
   7   2   0   -0.47    1.43   0
   7   2   0    1.76    1.14   0
  -7  -2   0    0.52    1.24   0
  -8  -2   0   -1.35    1.37   0
   8   2   0    0.28    1.27   0
   8   2   0    0.62    2.05   0
   8  -3   0    0.32    1.37   0
  -8   3   0    0.44    1.63   0
   8  -3   0    0.62    2.44   0
   8  -3   0    0.74    2.43   0
   7  -3   0    0.28    1.71   0
  -7   3   0    0.28    1.27   0
   7  -3   0    1.97    1.21   0
  -6   3   0   -0.14    1.17   0
   6  -3   0    0.97    1.53   0
   6  -3   0    2.04    1.10   0
   5  -3   0    0.99    1.27   0
   5  -3   0   -0.55    1.22   0
  -5   3   0    0.48    1.15   0
  -4   3   0    1.23    1.40   0
   4  -3   0    1.52    1.25   0
   4  -3   0    1.34    1.15   0
   3  -3   0    2.36    1.26   0
  -3   3   0    3.52    1.30   0
   3  -3   0    4.90    1.36   0
  -2   3   0  219.77    2.30   0
   2  -3   0  237.67    2.23   0
   2  -3   0  220.06    1.99   0
  -1   3   0   15.13    1.38   0
   1  -3   0   13.36    1.41   0
   1  -3   0   14.75    2.03   0
  -1   3   0   14.44    1.99   0
   0  -3   0  381.80    5.59   0
   0   3   0  331.45    2.34   0
   0  -3   0  352.10    2.39   0
   0   3   0  289.88    4.70   0
   1   3   0  144.02    2.47   0
  -1  -3   0  180.60    1.87   0
  -1  -3   0  181.76    2.96   0
   1   3   0  162.67    1.84   0
  -2  -3   0    1.12    1.25   0
   2   3   0    1.00    1.24   0
  -2  -3   0    0.48    1.47   0
   2   3   0    1.20    1.10   0
   3   3   0   13.46    1.25   0
  -3  -3   0   15.58    1.53   0
   3   3   0   15.31    1.15   0
   4   3   0    1.39    0.99   0
  -4  -3   0    2.78    1.44   0
   4   3   0    1.53    0.94   0
   5   3   0   10.67    1.18   0
   5   3   0   11.30    1.07   0
  -5  -3   0   11.13    1.22   0
   6   3   0    0.33    1.03   0
  -6  -3   0    1.99    1.19   0
   6   3   0   -0.50    1.33   0
   7   3   0    1.50    1.47   0
  -7  -3   0    0.41    1.24   0
   7   3   0    0.59    1.13   0
   8   3   0    0.57    1.89   0
  -8  -3   0    2.50    1.37   0
   8   3   0    3.62    1.32   0
  -7   4   0    0.74    1.27   0
   7  -4   0    0.02    1.27   0
   7  -4   0    0.47    1.77   0
   6  -4   0    2.31    1.43   0
   6  -4   0    0.38    1.24   0
  -6   4   0    2.99    1.32   0
   5  -4   0    0.88    1.29   0
  -5   4   0    0.76    1.28   0
   5  -4   0    0.41    1.03   0
  -4   4   0   -1.50    1.38   0
   4  -4   0    0.09    1.29   0
   4  -4   0    1.51    1.22   0
   3  -4   0    4.09    1.32   0
  -3   4   0    5.30    1.43   0
   3  -4   0    5.48    1.13   0
   2  -4   0    1.60    1.18   0
   2  -4   0    2.02    1.33   0
  -2   4   0    1.98    1.34   0
  -1   4   0   76.17    2.05   0
   1  -4   0   75.21    2.03   0
   1  -4   0   73.30    1.37   0
  -1   4   0   69.59    1.34   0
   0  -4   0    0.22    2.53   0
   0  -4   0   -0.18    1.08   0
   0   4   0   -0.58    1.08   0
  -1  -4   0  105.38    1.45   0
  -1  -4   0  128.13    2.64   0
   1   4   0  113.22    1.48   0
   1   4   0  104.60    2.24   0
  -2  -4   0  103.16    1.93   0
  -2  -4   0  102.17    1.51   0
   2   4   0   94.12    1.42   0
   2   4   0   79.98    1.53   0
  -3  -4   0    2.96    1.42   0
   3   4   0    2.13    1.14   0
   3   4   0    2.04    0.99   0
  -3  -4   0    1.27    0.96   0
   4   4   0   12.22    1.13   0
  -4  -4   0    9.77    1.38   0
   4   4   0   11.05    1.14   0
  -5  -4   0    3.43    1.30   0
   5   4   0    1.57    0.97   0
   5   4   0    1.26    1.19   0
   6   4   0   -0.52    1.37   0
   6   4   0    1.35    1.20   0
  -6  -4   0    1.57    1.17   0
   7   4   0    0.59    1.50   0
   7   4   0    0.15    1.15   0
  -7  -4   0    1.40    1.45   0
  -8  -4   0    0.04    1.37   0
   8   4   0    0.79    1.31   0
   8   4   0    1.03    1.76   0
   7  -5   0    1.41    1.29   0
   7  -5   0    1.29    1.87   0
  -7   5   0    1.28    1.35   0
   6  -5   0    1.31    1.33   0
  -6   5   0    0.82    1.22   0
   6  -5   0    2.22    1.48   0
   5  -5   0    0.41    1.21   0
  -5   5   0    4.40    1.34   0
   5  -5   0    0.77    1.25   0
   4  -5   0    1.53    1.15   0
  -4   5   0    2.58    1.32   0
   4  -5   0    1.07    1.29   0
   3  -5   0    6.53    1.26   0
  -3   5   0    6.25    1.36   0
   3  -5   0    6.70    1.18   0
   2  -5   0   35.02    1.66   0
   2  -5   0   33.14    1.12   0
  -2   5   0   32.84    1.62   0
   1  -5   0    3.56    1.85   0
   1  -5   0    4.53    1.01   0
  -1   5   0    3.42    1.57   0
  -1   5   0    4.03    1.15   0
   0  -5   0   15.63    2.35   0
   0  -5   0   17.04    3.08   0
   0   5   0   16.24    1.09   0
   0  -5   0   16.68    1.08   0
   1   5   0   45.04    1.28   0
  -1  -5   0   45.87    1.24   0
  -1  -5   0   43.13    2.44   0
  -1  -5   0   36.92    1.95   0
  -2  -5   0   16.12    1.75   0
   2   5   0   15.29    1.02   0
  -2  -5   0   13.34    1.00   0
   2   5   0   14.80    1.39   0
  -3  -5   0    9.93    1.11   0
   3   5   0    9.33    0.99   0
   3   5   0    8.11    1.12   0
  -3  -5   0    8.95    1.59   0
   4   5   0    1.14    0.97   0
  -4  -5   0   -0.01    1.38   0
   4   5   0    0.88    1.13   0
  -5  -5   0   -0.70    1.39   0
   5   5   0    0.11    0.99   0
   5   5   0    1.45    1.17   0
   6   5   0    0.54    1.07   0
   6   5   0   -0.31    1.27   0
  -6  -5   0    1.23    1.39   0
  -7  -5   0   -0.47    1.30   0
   7   5   0    0.29    1.38   0
   7   5   0    0.90    1.39   0
   8   5   0   -0.14    1.38   0
  -8  -5   0    2.35    1.67   0
   8   5   0    0.74    1.82   0
   7  -6   0    0.60    1.97   0
   7  -6   0    1.68    1.35   0
  -7   6   0    0.92    1.63   0
   6  -6   0    0.52    1.53   0
   6  -6   0    2.20    1.34   0
  -6   6   0    0.77    1.47   0
   5  -6   0    4.47    1.26   0
  -5   6   0    1.51    1.15   0
   5  -6   0    2.36    1.27   0
   4  -6   0    6.92    1.19   0
  -4   6   0    6.53    1.29   0
   4  -6   0    5.60    1.24   0
   3  -6   0   13.05    1.44   0
  -3   6   0   12.70    1.48   0
   3  -6   0   11.35    1.03   0
  -2   6   0    2.97    1.39   0
   2  -6   0    3.39    1.12   0
   2  -6   0    3.57    1.47   0
   1  -6   0   -0.38    0.99   0
  -1   6   0    0.55    1.56   0
  -1   6   0    0.62    0.99   0
   1  -6   0    0.34    1.73   0
   0  -6   0   16.59    1.15   0
   0   6   0   14.35    1.02   0
  -1  -6   0    6.24    2.52   0
   1   6   0    7.52    1.15   0
  -1  -6   0    5.08    0.95   0
  -1  -6   0    5.64    2.23   0
  -2  -6   0    2.27    1.82   0
   2   6   0   -0.25    1.28   0
  -2  -6   0    0.55    0.96   0
   2   6   0    0.92    0.99   0
   3   6   0   10.09    1.31   0
   3   6   0    6.54    1.04   0
  -3  -6   0    9.16    0.99   0
  -3  -6   0    8.41    1.59   0
  -4  -6   0    0.64    1.08   0
   4   6   0   -0.23    1.10   0
   4   6   0    0.64    1.12   0
  -4  -6   0    2.19    1.51   0
   5   6   0    0.80    1.00   0
  -5  -6   0    0.85    1.16   0
   5   6   0   -0.07    1.03   0
   6   6   0    0.59    1.10   0
  -6  -6   0    0.02    1.45   0
   6   6   0    1.40    1.32   0
  -7  -6   0    3.06    1.53   0
   7   6   0   -0.02    1.45   0
   7   6   0    0.31    1.24   0
  -6   7   0    0.42    1.31   0
   6  -7   0    1.50    1.26   0
   6  -7   0    1.31    1.64   0
   5  -7   0    3.79    1.34   0
  -5   7   0    2.81    1.39   0
   5  -7   0    3.19    1.16   0
  -4   7   0    1.33    1.28   0
   4  -7   0    0.14    1.22   0
   4  -7   0    0.35    1.23   0
  -3   7   0    1.52    1.36   0
   3  -7   0    0.26    1.35   0
   3  -7   0    0.59    1.16   0
  -2   7   0    1.31    0.95   0
   2  -7   0    2.15    1.50   0
   2  -7   0    1.62    1.11   0
  -2   7   0    1.58    1.43   0
  -1   7   0    1.25    0.99   0
   1  -7   0    0.80    0.99   0
  -1   7   0    1.02    1.77   0
   1  -7   0    1.66    2.03   0
   0   7   0    1.31    0.98   0
   0  -7   0    0.20    0.97   0
   1   7   0    7.24    1.00   0
  -1  -7   0   11.16    1.10   0
  -2  -7   0    0.61    1.97   0
  -2  -7   0    1.42    0.94   0
   2   7   0   -0.55    1.13   0
  -2  -7   0    0.12    1.56   0
  -3  -7   0    1.93    0.97   0
  -3  -7   0    1.75    1.68   0
   3   7   0    1.76    1.22   0
   3   7   0    2.06    1.17   0
  -4  -7   0    1.91    1.34   0
   4   7   0    0.09    0.99   0
  -4  -7   0    0.71    0.97   0
   4   7   0    0.87    1.27   0
   5   7   0    0.58    1.23   0
  -5  -7   0    1.32    1.40   0
   5   7   0   -1.18    1.24   0
   6   7   0    0.31    1.36   0
  -6  -7   0    2.22    1.48   0
   6   7   0   -0.16    1.33   0
   7   7   0    1.45    1.55   0
  -7  -7   0    0.38    1.62   0
   7   7   0    0.05    1.30   0
   6  -8   0    0.87    1.57   0
  -6   8   0    0.67    1.39   0
   6  -8   0    0.45    1.57   0
   5  -8   0    0.60    1.38   0
  -5   8   0    1.38    1.60   0
   5  -8   0    1.01    1.55   0
  -4   8   0    0.17    1.32   0
   4  -8   0    0.21    1.30   0
   4  -8   0    0.09    1.29   0
  -3   8   0   13.18    1.44   0
   3  -8   0   15.35    1.26   0
   3  -8   0   12.40    1.60   0
   2  -8   0   54.33    1.24   0
  -2   8   0   56.65    1.92   0
   2  -8   0   57.91    1.95   0
   1  -8   0    0.38    2.62   0
   1  -8   0    0.78    1.11   0
  -1   8   0    1.09    1.00   0
   0  -8   0    2.63    0.96   0
   0   8   0    2.22    1.01   0
   1   8   0    2.51    0.99   0
  -1  -8   0    4.33    0.95   0
   2   8   0    2.04    1.17   0
  -2  -8   0    0.68    2.44   0
  -2  -8   0    1.12    2.11   0
  -2  -8   0    1.50    0.96   0
   3   8   0    0.84    1.03   0
  -3  -8   0    0.07    1.66   0
  -3  -8   0   -0.63    1.02   0
   4   8   0    0.28    1.35   0
  -4  -8   0   -1.01    1.00   0
  -4  -8   0    1.26    1.53   0
   4   8   0   -0.95    1.20   0
   5   8   0    0.38    1.12   0
  -5  -8   0    0.43    1.42   0
   5   8   0    0.04    1.44   0
  -6  -8   0    0.24    1.51   0
   6   8   0    1.70    1.43   0
   6   8   0    1.19    1.43   0
  -7  -8   0    1.56    1.46   0
   7   8   0   -0.04    1.57   0
   7   8   0    0.18    1.64   0
  -5   9   0    0.40    1.54   0
   5  -9   0   -0.62    1.72   0
   5  -9   0   -0.37    1.55   0
  -4   9   0    1.68    1.72   0
   4  -9   0    1.87    1.57   0
   4  -9   0    2.79    1.22   0
   3  -9   0   -0.23    1.26   0
  -3   9   0    1.63    1.58   0
   3  -9   0    0.87    1.63   0
   2  -9   0   -0.74    1.91   0
   2  -9   0   -0.95    1.20   0
  -2   9   0    1.00    1.91   0
  -1   9   0   -1.21    1.05   0
   1  -9   0   -0.07    1.05   0
   0   9   0    0.29    1.04   0
   0  -9   0    2.34    1.19   0
   1   9   0    1.36    1.03   0
  -1  -9   0    2.46    0.99   0
  -2  -9   0    1.30    0.99   0
   2   9   0    0.35    1.02   0
  -3  -9   0    4.11    1.22   0
   3   9   0    0.20    1.09   0
  -3  -9   0    0.25    2.00   0
  -3  -9   0    0.17    1.70   0
  -4  -9   0    1.68    1.72   0
   4   9   0   -0.38    1.10   0
  -4  -9   0   -0.12    1.08   0
   5   9   0   -0.56    1.51   0
   5   9   0   -0.09    1.23   0
  -5  -9   0    0.16    1.67   0
   6   9   0   -0.62    1.53   0
  -6  -9   0   -0.32    1.62   0
   6   9   0    0.84    1.71   0
  -4  10   0   -0.38    1.85   0
   4 -10   0   -0.15    1.85   0
   4 -10   0    0.61    1.49   0
  -3  10   0    0.91    1.98   0
   3 -10   0    1.09    2.11   0
   3 -10   0    0.17    1.21   0
   2 -10   0    2.27    1.28   0
  -1  10   0   18.28    1.15   0
   1 -10   0   18.18    1.17   0
   0 -10   0    5.27    1.10   0
   0  10   0    4.89    1.10   0
   1  10   0    0.68    1.07   0
  -1 -10   0    0.20    1.05   0
   2  10   0    1.42    1.06   0
  -2 -10   0    1.37    1.05   0
   3  10   0   -0.06    1.15   0
  -3 -10   0    1.71    1.12   0
  -4 -10   0   -0.01    1.97   0
  -4 -10   0   -0.59    1.16   0
   4  10   0    1.72    1.17   0
  -4 -10   0    0.94    2.21   0
   5  10   0    1.44    1.29   0
  -5 -10   0    1.30    1.92   0
   3 -11   0    0.15    1.30   0
   2 -11   0    0.57    1.27   0
   1 -11   0    3.82    1.36   0
  -1  11   0    3.81    1.21   0
   0  11   0   -2.28    1.17   0
   0 -11   0   -0.34    1.17   0
   1  11   0    1.07    1.31   0
  -1 -11   0    0.96    1.14   0
  -2 -11   0    2.14    1.12   0
   2  11   0    1.35    1.14   0
   3  11   0    1.61    1.22   0
  -3 -11   0    1.67    1.21   0
   4  11   0   -0.49    1.45   0
  -4 -11   0    0.95    1.27   0
  -5 -11   0    0.58    2.39   0
  -5 -11   0    0.79    2.33   0
   2 -12   0    0.03    1.36   0
   1 -12   0    4.89    1.30   0
  -1  12   0    7.82    1.48   0
   0  12   0    5.28    1.30   0
   0 -12   0    4.47    1.26   0
  -1 -12   0    1.51    1.26   0
   1  12   0   -1.27    1.26   0
  -2 -12   0    0.54    1.25   0
   2  12   0   -0.16    1.25   0
  -3 -12   0    1.24    1.31   0
   3  12   0    2.33    1.34   0
   3  12  -1   -1.30    1.38   0
  -3 -12   1   -0.06    1.36   0
   2  12  -1    0.71    1.26   0
  -2 -12   1    0.39    1.28   0
  -1 -12   1    1.91    1.27   0
   1  12  -1    1.05    1.32   0
   0  12  -1    0.77    1.50   0
   0 -12   1    3.39    1.52   0
  -1  12  -1    1.85    1.54   0
   1 -12   1    0.54    1.32   0
   2 -12   1    0.65    1.37   0
  -4 -11   1    1.37    1.33   0
   4  11  -1   -0.17    1.31   0
   3  11  -1    0.65    1.25   0
  -3 -11   1    1.32    1.23   0
  -2 -11   1   -0.45    1.16   0
   2  11  -1    0.80    1.15   0
  -1 -11   1    1.34    1.15   0
   1  11  -1   -0.23    1.18   0
   0 -11   1    0.17    1.16   0
   0  11  -1   -0.67    1.17   0
  -1  11  -1    0.49    1.19   0
   1 -11   1   -0.06    1.18   0
   2 -11   1    0.71    1.42   0
   3 -11   1    1.89    1.53   0
   5  10  -1    2.06    1.51   0
  -5 -10   1    0.75    2.05   0
  -4 -10   1    2.12    1.36   0
  -4 -10   1   -0.17    2.22   0
   4  10  -1    0.83    1.20   0
  -4 -10   1   -0.40    2.53   0
   3  10  -1   -0.62    1.16   0
  -3 -10   1   -0.31    1.12   0
   2  10  -1    1.64    1.08   0
  -2 -10   1   -0.73    1.07   0
  -1 -10   1   -0.72    1.06   0
   1  10  -1    1.94    1.23   0
   0  10  -1    1.40    1.06   0
   0 -10   1    0.14    1.08   0
   1 -10   1    9.84    1.14   0
  -1  10  -1    8.13    1.15   0
   2 -10   1    4.87    1.32   0
  -2  10  -1    5.24    1.15   0
   3 -10   1   -0.72    1.21   0
  -3  10  -1    0.49    2.52   0
   3 -10   1    0.10    2.84   0
  -4  10  -1   -0.40    2.01   0
   4 -10   1    1.28    2.15   0
   4 -10   1    1.28    1.49   0
   6   9  -1    0.17    1.71   0
  -6  -9   1    1.03    1.80   0
   6   9  -1    0.57    1.35   0
   5   9  -1    0.06    1.72   0
   5   9  -1    0.80    1.21   0
  -5  -9   1    1.08    1.70   0
  -4  -9   1    0.47    1.85   0
   4   9  -1   -0.17    1.12   0
  -4  -9   1    1.12    1.09   0
   3   9  -1    0.76    1.10   0
  -3  -9   1    0.10    2.78   0
  -3  -9   1    0.52    2.55   0
  -3  -9   1    2.23    1.07   0
   2   9  -1   -0.24    1.03   0
  -2  -9   1    1.20    1.01   0
  -1  -9   1    1.34    0.98   0
   1   9  -1    0.01    1.01   0
   0  -9   1    0.73    1.16   0
   0   9  -1   -0.42    1.04   0
   1  -9   1   -1.54    1.01   0
  -1   9  -1    2.19    1.20   0
  -2   9  -1   -0.01    1.22   0
   2  -9   1   -0.97    1.23   0
   3  -9   1    1.04    1.32   0
   3  -9   1    0.22    1.83   0
  -3   9  -1    1.13    1.75   0
  -4   9  -1   -0.49    1.72   0
   4  -9   1    0.82    1.55   0
   4  -9   1    1.79    1.20   0
   5  -9   1   -0.46    1.69   0
  -5   9  -1   -0.21    1.73   0
   5  -9   1   -0.10    1.71   0
   6   8  -1    0.09    1.62   0
  -6  -8   1    1.44    1.54   0
   6   8  -1   -0.35    1.47   0
  -5  -8   1   -0.63    1.59   0
   5   8  -1    0.37    1.47   0
   5   8  -1    0.80    1.14   0
   4   8  -1    2.57    1.27   0
   4   8  -1    1.87    1.43   0
  -4  -8   1    1.91    1.70   0
  -4  -8   1    2.20    1.09   0
  -3  -8   1    1.28    1.85   0
   3   8  -1   -0.82    1.02   0
  -3  -8   1   -1.53    1.17   0
   2   8  -1    1.79    0.96   0
  -2  -8   1    1.51    0.93   0
   1   8  -1    1.22    1.00   0
  -1  -8   1   -0.81    0.96   0
   0  -8   1    2.35    1.17   0
   0   8  -1    2.23    1.05   0
  -1   8  -1    0.25    1.00   0
   1  -8   1    1.95    1.00   0
   2  -8   1    6.05    1.98   0
   2  -8   1    7.04    1.02   0
  -2   8  -1    5.78    1.85   0
  -2   8  -1    4.87    1.03   0
   3  -8   1    3.05    1.66   0
   3  -8   1    4.28    1.23   0
  -3   8  -1    2.91    1.57   0
  -4   8  -1    1.33    1.50   0
   4  -8   1    2.17    1.30   0
   4  -8   1    2.50    1.44   0
   5  -8   1    2.39    1.40   0
  -5   8  -1    0.73    1.62   0
   5  -8   1    1.05    1.57   0
   6  -8   1    1.65    1.80   0
  -6   8  -1   -0.36    1.61   0
   6  -8   1    0.51    1.57   0
   7   7  -1    0.56    1.31   0
  -7  -7   1   -1.13    1.62   0
   7   7  -1    1.52    1.54   0
   6   7  -1    0.73    1.18   0
  -6  -7   1    0.53    1.49   0
   6   7  -1    0.17    1.38   0
   5   7  -1    0.44    1.24   0
   5   7  -1    1.29    1.07   0
  -5  -7   1    0.86    1.38   0
  -4  -7   1   -0.20    1.52   0
  -4  -7   1    1.11    1.00   0
   4   7  -1    2.05    1.20   0
   4   7  -1    2.31    1.33   0
  -3  -7   1    3.61    1.66   0
  -3  -7   1    2.67    1.01   0
   3   7  -1    4.63    1.19   0
   3   7  -1    3.83    1.44   0
  -2  -7   1   10.88    1.01   0
  -2  -7   1    9.55    1.97   0
  -2  -7   1    8.66    2.42   0
   2   7  -1    9.02    1.01   0
   1   7  -1    1.98    0.94   0
  -1  -7   1    2.34    0.94   0
   0   7  -1   -0.50    0.99   0
   0  -7   1    1.70    0.95   0
   1  -7   1    4.59    1.00   0
  -1   7  -1    4.55    1.16   0
  -2   7  -1    5.63    1.17   0
   2  -7   1    4.65    1.60   0
  -2   7  -1    4.73    1.57   0
   2  -7   1    5.01    1.21   0
   3  -7   1    0.18    1.46   0
  -3   7  -1    1.19    1.42   0
   3  -7   1    0.45    1.17   0
   4  -7   1   -0.08    1.22   0
  -4   7  -1    1.30    1.46   0
   4  -7   1   -0.04    1.23   0
   5  -7   1    2.68    1.32   0
  -5   7  -1    1.65    1.40   0
   5  -7   1    2.61    1.52   0
  -6   7  -1    0.54    1.54   0
   6  -7   1    1.75    1.48   0
   6  -7   1    1.49    1.80   0
   7   6  -1   -0.50    1.46   0
   7   6  -1    0.02    1.29   0
  -7  -6   1    1.48    1.54   0
   6   6  -1    0.27    1.13   0
   6   6  -1    1.13    1.32   0
  -6  -6   1    1.30    1.43   0
  -5  -6   1    2.10    1.37   0
   5   6  -1    1.19    1.10   0
   5   6  -1    1.04    1.21   0
   4   6  -1    0.43    1.14   0
   4   6  -1    0.26    0.98   0
  -4  -6   1    2.22    1.34   0
   3   6  -1   20.65    1.08   0
   3   6  -1   16.81    1.34   0
  -3  -6   1   17.78    1.06   0
  -3  -6   1   18.65    1.76   0
   2   6  -1   22.71    1.56   0
  -2  -6   1   23.89    2.12   0
  -2  -6   1   24.69    1.06   0
   2   6  -1   26.56    1.11   0
  -1  -6   1   -0.14    0.93   0
   1   6  -1   -0.71    0.97   0
   0  -6   1   30.31    1.08   0
   0   6  -1   30.45    1.24   0
  -1   6  -1    0.90    0.97   0
  -1   6  -1    0.64    2.00   0
   1  -6   1    0.80    1.11   0
   1  -6   1    1.66    2.11   0
  -2   6  -1    3.62    1.51   0
   2  -6   1    3.43    0.99   0
  -2   6  -1    3.55    0.96   0
   2  -6   1    4.01    1.40   0
   3  -6   1    4.42    1.34   0
   3  -6   1    4.83    1.16   0
  -3   6  -1    3.25    1.45   0
  -4   6  -1    1.76    1.30   0
   4  -6   1    1.90    1.19   0
   4  -6   1    1.66    1.33   0
  -5   6  -1    1.47    1.37   0
   5  -6   1    0.84    1.28   0
   5  -6   1    1.63    1.42   0
   6  -6   1    2.05    1.37   0
   6  -6   1    0.64    1.70   0
  -6   6  -1    1.00    1.26   0
   7  -6   1    0.79    2.14   0
   7  -6   1    1.55    1.38   0
  -7   6  -1    0.80    1.41   0
  -8  -5   1   -1.57    1.66   0
  -7  -5   1    1.02    1.29   0
   7   5  -1    0.66    1.18   0
   7   5  -1    1.22    1.42   0
  -6  -5   1    1.62    1.40   0
   6   5  -1    1.28    1.25   0
   6   5  -1    0.40    1.29   0
   5   5  -1   -0.90    1.02   0
  -5  -5   1   -0.30    1.37   0
   5   5  -1    1.75    1.17   0
   4   5  -1    3.06    1.14   0
  -4  -5   1    3.73    1.42   0
   4   5  -1    2.58    1.15   0
  -3  -5   1    1.52    1.63   0
  -3  -5   1    0.73    0.95   0
   3   5  -1    0.27    1.00   0
   3   5  -1    1.38    1.30   0
   2   5  -1   63.86    1.77   0
  -2  -5   1   75.85    1.34   0
   2   5  -1   68.79    1.22   0
  -2  -5   1   62.04    2.17   0
  -1  -5   1   36.13    2.99   0
  -1  -5   1   40.42    3.73   0
  -1  -5   1   44.12    1.26   0
   1   5  -1   40.39    1.13   0
   0  -5   1   35.34    1.10   0
   0   5  -1   35.36    1.29   0
  -1   5  -1   89.43    2.46   0
   1  -5   1   94.36    2.49   0
   1  -5   1   87.14    1.33   0
  -1   5  -1   87.78    1.32   0
   2  -5   1   11.34    1.41   0
  -2   5  -1   10.07    0.98   0
  -2   5  -1   11.47    1.62   0
   2  -5   1   12.42    1.20   0
   3  -5   1    1.44    1.23   0
  -3   5  -1    1.02    1.42   0
   3  -5   1    0.40    1.16   0
   4  -5   1    1.20    1.22   0
  -4   5  -1   -0.12    1.37   0
   4  -5   1    1.27    1.14   0
  -5   5  -1    2.24    1.33   0
   5  -5   1    0.89    1.20   0
   5  -5   1    1.04    1.48   0
  -6   5  -1   -0.76    1.22   0
   6  -5   1    0.46    1.63   0
   6  -5   1    1.75    1.32   0
   7  -5   1    1.41    1.29   0
  -7   5  -1    1.41    1.56   0
   7  -5   1    0.25    2.15   0
  -8  -4   1    0.61    1.40   0
   8   4  -1   -0.27    1.31   0
   8   4  -1    0.80    1.62   0
   7   4  -1    3.10    1.18   0
   7   4  -1    0.49    1.38   0
  -7  -4   1    2.29    1.27   0
   6   4  -1    2.65    1.06   0
  -6  -4   1    0.64    1.37   0
   6   4  -1    2.84    1.24   0
  -5  -4   1    4.07    1.19   0
   5   4  -1    3.14    1.18   0
   5   4  -1    1.84    1.02   0
   4   4  -1   40.13    1.25   0
   4   4  -1   41.48    1.34   0
  -4  -4   1   35.56    1.54   0
   3   4  -1    1.24    1.17   0
   3   4  -1    0.22    1.00   0
  -3  -4   1    0.04    1.45   0
   2   4  -1   30.61    1.46   0
  -2  -4   1   34.17    1.14   0
  -2  -4   1   33.26    1.72   0
   2   4  -1   34.46    1.17   0
  -1  -4   1  357.61    2.07   0
  -1  -4   1  337.84    4.41   0
   1   4  -1  343.39    2.05   0
   1   4  -1  285.41    3.62   0
   0  -4   1    3.00    1.06   0
   0   4  -1    1.32    1.10   0
   1  -4   1    6.46    1.64   0
  -1   4  -1    5.83    1.09   0
  -1   4  -1    6.63    1.91   0
   1  -4   1    6.65    1.23   0
   2  -4   1    0.62    1.14   0
  -2   4  -1    1.12    1.37   0
  -2   4  -1   -0.00    1.11   0
   2  -4   1    0.82    1.30   0
  -3   4  -1   56.83    1.64   0
   3  -4   1   63.54    1.40   0
   3  -4   1   68.29    1.45   0
   4  -4   1    0.47    1.17   0
  -4   4  -1    1.90    1.36   0
   4  -4   1    1.02    1.26   0
  -5   4  -1    3.22    1.30   0
   5  -4   1    4.60    1.03   0
   5  -4   1    5.49    1.47   0
  -6   4  -1    2.28    1.20   0
   6  -4   1    2.91    1.14   0
   6  -4   1    3.80    1.71   0
   7  -4   1    0.04    2.21   0
  -7   4  -1    0.19    1.48   0
   7  -4   1    0.96    1.19   0
  -8  -3   1   -0.22    1.58   0
   8   3  -1    0.50    1.30   0
   8   3  -1    1.44    1.75   0
   7   3  -1    1.36    1.33   0
   7   3  -1    0.14    1.14   0
  -7  -3   1    0.70    1.25   0
   6   3  -1    1.16    1.04   0
  -6  -3   1    3.80    1.16   0
   6   3  -1    0.20    1.23   0
  -5  -3   1    4.48    1.20   0
   5   3  -1    5.89    1.01   0
   5   3  -1    4.85    1.00   0
  -4  -3   1   77.32    1.50   0
   4   3  -1   86.64    1.43   0
   4   3  -1   75.44    1.34   0
   3   3  -1    5.93    1.30   0
  -3  -3   1    2.53    1.55   0
   3   3  -1    3.33    1.03   0
   2   3  -1   63.89    1.33   0
  -2  -3   1   60.88    1.78   0
  -2  -3   1   56.16    1.28   0
   2   3  -1   64.92    1.62   0
   1   3  -1   74.27    2.38   0
   1   3  -1   80.04    1.47   0
  -1  -3   1   77.25    1.43   0
  -1  -3   1   78.04    2.80   0
   0   3  -1  157.88    1.81   0
   0  -3   1  164.55    1.80   0
   1  -3   1   11.12    1.17   0
   1  -3   1   12.90    1.74   0
  -1   3  -1   10.21    2.10   0
  -1   3  -1   12.47    1.36   0
  -2   3  -1  495.34    2.75   0
   2  -3   1  577.59    2.96   0
  -2   3  -1  490.28    3.01   0
   2  -3   1  550.11    2.97   0
  -3   3  -1   81.76    1.57   0
   3  -3   1   87.47    1.66   0
   3  -3   1   95.51    1.56   0
  -4   3  -1   15.31    1.42   0
   4  -3   1   19.43    1.11   0
   4  -3   1   17.60    1.31   0
   5  -3   1    5.09    1.47   0
  -5   3  -1    2.80    1.15   0
   5  -3   1    5.28    1.03   0
   6  -3   1    0.31    1.21   0
   6  -3   1    0.27    1.66   0
  -6   3  -1   -0.75    1.15   0
   7  -3   1    0.78    1.15   0
  -7   3  -1    0.40    1.27   0
   7  -3   1    0.87    2.22   0
  -8   3  -1    1.07    1.42   0
   8  -3   1   -0.32    1.38   0
   8   2  -1    0.05    1.73   0
  -8  -2   1    0.48    1.42   0
   8   2  -1    0.69    1.30   0
   7   2  -1    0.97    1.15   0
  -7  -2   1    1.99    1.24   0
   7   2  -1    1.44    1.49   0
   6   2  -1    0.60    1.08   0
   6   2  -1    1.87    1.35   0
  -6  -2   1    0.81    1.21   0
  -5  -2   1    5.10    1.21   0
   5   2  -1    2.82    1.04   0
   5   2  -1    3.02    1.12   0
  -4  -2   1   41.69    1.40   0
   4   2  -1   39.83    1.12   0
   4   2  -1   44.48    1.27   0
   3   2  -1    6.89    1.16   0
  -3  -2   1    7.28    1.30   0
   3   2  -1    6.79    1.19   0
   2   2  -1  287.24    2.50   0
   2   2  -1  260.93    2.03   0
  -2  -2   1  268.01    2.53   0
  -1  -2   1 9133.21   15.98   0
   1   2  -1 9212.42   15.77   0
   1   2  -1 9348.38   11.56   0
  -1  -2   1 9999.99   12.04   0
   0  -2   1 2084.72    5.91   0
   0   2  -1 1958.97    5.72   0
  -1   2  -1   59.30    2.50   0
   1  -2   1   62.48    1.87   0
  -1   2  -1   56.03    1.84   0
   1  -2   1   64.13    2.21   0
   2  -2   1  303.56    2.36   0
  -2   2  -1  272.05    2.46   0
   2  -2   1  269.35    2.62   0
   3  -2   1   33.98    1.23   0
   3  -2   1   30.37    1.41   0
  -3   2  -1   26.38    1.55   0
   4  -2   1   36.90    1.53   0
   4  -2   1   36.78    1.18   0
  -4   2  -1   32.29    1.37   0
  -5   2  -1    5.13    1.20   0
   5  -2   1    4.40    1.06   0
   5  -2   1    6.30    1.40   0
  -6   2  -1    8.70    1.19   0
   6  -2   1    7.94    1.08   0
   6  -2   1    7.73    1.77   0
   7  -2   1    5.26    1.20   0
   7  -2   1    6.02    2.19   0
   7  -2   1    4.13    2.08   0
  -7   2  -1    4.32    1.26   0
   8  -2   1    4.47    1.36   0
  -8   2  -1    1.52    1.41   0
   8   1  -1    0.78    1.86   0
  -8  -1   1    4.77    1.38   0
   8   1  -1    1.04    1.30   0
   7   1  -1   -0.80    1.14   0
   7   1  -1    1.10    1.48   0
  -7  -1   1    1.01    1.22   0
   6   1  -1    6.16    1.21   0
   6   1  -1    5.60    1.05   0
  -6  -1   1    5.84    1.18   0
  -5  -1   1    4.35    1.21   0
   5   1  -1    2.23    1.02   0
   5   1  -1    3.02    1.11   0
  -4  -1   1  110.47    1.57   0
   4   1  -1  120.34    1.51   0
   4   1  -1  118.11    1.58   0
  -3  -1   1    0.56    1.50   0
   3   1  -1   -0.38    1.18   0
   3   1  -1    0.55    1.13   0
  -2  -1   1   49.97    1.73   0
   2   1  -1   56.15    1.68   0
   2   1  -1   48.91    1.35   0
  -1  -1   1  177.98    3.01   0
   1   1  -1  175.16    2.25   0
   1   1  -1  161.63    2.68   0
   0  -1   1   96.54    4.01   0
   0   1  -1  117.75    4.08   0
   0  -1   1   92.93    2.45   0
   0   1  -1  103.88    2.48   0
   1  -1   1    1.29    1.87   0
  -1   1  -1    1.21    1.95   0
  -1   1  -1    1.36    2.09   0
   1  -1   1    1.20    2.30   0
   2  -1   1 1092.95    3.80   0
   2  -1   1  925.67    5.46   0
  -2   1  -1 1040.29    3.92   0
   3  -1   1  149.99    1.61   0
  -3   1  -1  140.12    1.71   0
  -4   1  -1    6.83    1.40   0
   4  -1   1    3.97    1.04   0
   5  -1   1    3.19    1.17   0
  -5   1  -1    1.28    1.18   0
  -6   1  -1    2.08    1.18   0
   6  -1   1    1.91    1.66   0
   6  -1   1    3.13    1.04   0
   7  -1   1    1.66    1.13   0
   7  -1   1    1.06    1.98   0
   7  -1   1    0.03    2.02   0
  -7   1  -1   -0.14    1.25   0
  -8   1  -1   -0.57    1.38   0
   8  -1   1    0.10    1.29   0
   8   0  -1    0.51    1.71   0
   8   0  -1   -0.24    1.26   0
  -8   0   1    1.55    1.32   0
  -7   0   1    1.65    1.21   0
   7   0  -1    1.09    1.48   0
   7   0  -1    0.21    1.16   0
  -6   0   1    0.26    1.30   0
   6   0  -1    2.21    1.03   0
   6   0  -1   -0.40    1.30   0
   5   0  -1    4.74    1.05   0
  -5   0   1    3.44    1.37   0
  -4   0   1    6.02    1.25   0
   4   0  -1    2.31    1.14   0
   3   0  -1   14.20    1.25   0
  -3   0   1   15.28    1.31   0
   2   0  -1   10.63    1.57   0
  -2   0   1   13.12    1.64   0
  -1   0   1 1099.49    5.10   0
   1   0  -1 1077.67    5.00   0
  -1   0  -1  318.43    3.13   0
   1   0   1  324.55    3.31   0
  -2   0  -1  771.50    3.34   0
   2   0   1  796.88    3.33   0
   3   0   1   12.37    1.26   0
  -3   0  -1   12.66    1.27   0
   4   0   1   50.77    1.17   0
  -4   0  -1   47.49    1.30   0
   4   0   1   52.56    1.74   0
   5   0   1   14.22    1.04   0
   5   0   1   14.11    1.54   0
  -5   0  -1   11.76    1.19   0
   6   0   1    0.86    1.54   0
  -6   0  -1    1.74    1.13   0
   6   0   1    0.11    1.02   0
   7   0   1   -0.36    1.99   0
   7   0   1    0.48    1.10   0
  -7   0  -1    2.33    1.22   0
   8   0   1    0.45    1.28   0
   8   0   1    0.30    2.89   0
  -8   0  -1    2.80    1.34   0
   8   0   1    0.20    2.82   0
   8  -1  -1    0.46    2.09   0
  -8   1   1    1.10    1.36   0
   8  -1  -1    0.10    1.51   0
   7  -1  -1    1.25    1.47   0
  -7   1   1   -1.20    1.21   0
   7  -1  -1    0.00    1.17   0
  -6   1   1   -0.73    1.13   0
   6  -1  -1   -0.02    1.21   0
  -5   1   1   -1.37    1.14   0
   5  -1  -1    2.97    1.05   0
   4  -1  -1    0.20    1.29   0
  -4   1   1    0.86    1.22   0
   3  -1  -1  104.78    1.55   0
  -3   1   1   97.54    1.56   0
   2  -1  -1    1.25    1.53   0
  -2   1   1    1.54    1.78   0
  -1   1   1  646.83    3.88   0
   1  -1  -1  634.51    3.89   0
   0   1   1   10.37    2.65   0
   0  -1  -1    8.87    2.30   0
   1   1   1   20.49    2.03   0
   1   1   1   20.04    2.46   0
  -1  -1  -1   20.60    2.01   0
  -1  -1  -1   19.93    2.45   0
   2   1   1   78.19    2.31   0
   2   1   1   78.42    1.71   0
  -2  -1  -1   77.63    1.68   0
   3   1   1   38.75    1.63   0
   3   1   1   40.33    1.20   0
  -3  -1  -1   41.31    1.32   0
   4   1   1   56.44    1.58   0
   4   1   1   57.41    1.19   0
  -4  -1  -1   54.94    1.48   0
   5   1   1    0.14    1.33   0
   5   1   1   -1.19    0.94   0
  -5  -1  -1    2.48    1.14   0
  -6  -1  -1    1.61    1.16   0
   6   1   1   -0.31    1.17   0
   6   1   1    1.28    1.42   0
   7   1   1    4.66    1.85   0
  -7  -1  -1    5.39    1.25   0
   7   1   1    4.40    1.32   0
  -8  -1  -1    1.16    1.36   0
   8   1   1    0.80    1.24   0
   8   1   1    0.90    2.51   0
  -8   2   1    0.59    1.41   0
   8  -2  -1    1.25    1.34   0
   8  -2  -1    0.43    1.94   0
   8  -2  -1    1.36    1.92   0
   7  -2  -1    0.09    1.20   0
  -7   2   1    0.90    1.25   0
  -6   2   1    2.50    1.17   0
   6  -2  -1    1.61    1.09   0
   5  -2  -1    2.42    1.28   0
  -5   2   1    3.45    1.33   0
  -4   2   1    5.64    1.26   0
   4  -2  -1    4.47    1.36   0
   3  -2  -1    8.21    1.24   0
  -3   2   1    6.79    1.28   0
   2  -2  -1   63.19    1.69   0
  -2   2   1   60.89    1.64   0
   1  -2  -1   17.07    1.86   0
  -1   2   1   17.27    1.71   0
   0  -2  -1  231.74    3.16   0
   0   2   1  231.24    3.32   0
   0  -2  -1  212.04    2.43   0
   0   2   1  220.53    2.45   0
  -1  -2  -1  474.16    3.35   0
   1   2   1  463.88    3.40   0
   1   2   1  442.38    3.15   0
  -1  -2  -1  411.67    3.14   0
  -2  -2  -1    2.35    1.29   0
  -2  -2  -1    2.09    1.33   0
   2   2   1    2.31    1.34   0
   2   2   1    2.90    1.40   0
  -3  -2  -1   49.24    1.40   0
   3   2   1   44.20    1.23   0
   3   2   1   47.06    1.39   0
  -4  -2  -1    0.16    1.17   0
   4   2   1    1.60    0.97   0
   4   2   1    1.14    1.24   0
   5   2   1    2.06    0.98   0
   5   2   1    0.72    1.24   0
  -5  -2  -1    0.71    1.20   0
   6   2   1    1.85    1.01   0
   6   2   1    0.89    1.45   0
  -6  -2  -1   -0.14    1.35   0
   7   2   1    0.43    1.13   0
  -7  -2  -1    1.52    1.26   0
   7   2   1    1.49    1.76   0
   8   2   1    0.84    2.16   0
   8   2   1   -1.10    1.27   0
  -8  -2  -1    3.46    1.35   0
   8  -3  -1    1.65    1.99   0
   8  -3  -1    0.11    1.39   0
  -8   3   1   -0.49    1.41   0
   8  -3  -1    0.53    2.15   0
  -7   3   1    1.39    1.24   0
   7  -3  -1    1.15    1.22   0
   7  -3  -1    0.34    1.54   0
   6  -3  -1    2.27    1.22   0
  -6   3   1    1.94    1.17   0
   6  -3  -1    0.17    1.10   0
   5  -3  -1    3.03    1.10   0
  -5   3   1    1.01    1.14   0
   4  -3  -1    0.62    1.16   0
  -4   3   1    0.57    1.21   0
  -3   3   1   71.42    1.49   0
   3  -3  -1   70.26    1.48   0
   2  -3  -1   12.01    1.25   0
  -2   3   1   11.60    1.52   0
   2  -3  -1   11.46    1.59   0
  -1   3   1  145.50    2.18   0
   1  -3  -1  126.00    1.66   0
   1  -3  -1  137.81    2.35   0
   0  -3  -1   65.85    1.53   0
   0   3   1   64.30    2.25   0
   0   3   1   57.13    1.50   0
   0  -3  -1   69.89    2.43   0
   1   3   1   28.56    1.59   0
   1   3   1   31.74    1.54   0
  -1  -3  -1   32.51    1.52   0
  -1  -3  -1   32.34    1.75   0
   2   3   1   26.10    1.20   0
  -2  -3  -1   30.84    1.35   0
  -2  -3  -1   34.55    1.49   0
   2   3   1   29.40    1.25   0
   3   3   1    5.26    1.16   0
  -3  -3  -1    5.71    1.10   0
   3   3   1    7.31    1.15   0
  -3  -3  -1    5.07    1.39   0
   4   3   1    4.46    0.97   0
  -4  -3  -1    4.09    1.36   0
   4   3   1    1.58    1.26   0
   5   3   1    2.03    1.01   0
  -5  -3  -1    1.36    1.18   0
   5   3   1    0.97    1.28   0
   6   3   1    2.15    1.18   0
  -6  -3  -1    1.87    1.18   0
   6   3   1    1.09    1.34   0
   7   3   1    0.99    1.14   0
  -7  -3  -1    2.80    1.25   0
   7   3   1    2.48    1.68   0
   8   3   1   -0.69    2.03   0
  -8  -3  -1   -0.13    1.37   0
   8   3   1    0.22    1.30   0
   7  -4  -1    1.46    1.43   0
  -7   4   1    0.12    1.26   0
   7  -4  -1    0.78    1.82   0
   6  -4  -1    4.96    1.16   0
  -6   4   1    3.33    1.21   0
   6  -4  -1    4.73    1.45   0
  -5   4   1    6.61    1.19   0
   5  -4  -1    9.06    1.19   0
   5  -4  -1    8.40    1.12   0
   4  -4  -1   10.77    1.34   0
   4  -4  -1   12.66    1.21   0
  -4   4   1   10.96    1.20   0
   3  -4  -1   19.16    1.19   0
   3  -4  -1   19.67    1.44   0
  -3   4   1   18.47    1.27   0
  -2   4   1    2.18    1.33   0
   2  -4  -1    2.95    1.43   0
   2  -4  -1    2.46    1.19   0
   1  -4  -1   66.52    1.86   0
  -1   4   1   64.41    1.32   0
   1  -4  -1   64.90    1.35   0
  -1   4   1   72.48    1.77   0
   0   4   1   29.98    1.67   0
   0  -4  -1   33.41    1.74   0
   0  -4  -1   32.18    1.17   0
   0   4   1   29.68    1.17   0
  -1  -4  -1   19.01    1.42   0
   1   4   1   21.09    1.18   0
  -1  -4  -1   19.25    1.42   0
  -1  -4  -1   22.26    1.20   0
   2   4   1   40.99    1.24   0
  -2  -4  -1   39.71    1.19   0
  -2  -4  -1   47.74    1.57   0
   2   4   1   41.60    1.30   0
  -3  -4  -1    7.17    1.35   0
   3   4   1    4.74    1.15   0
   3   4   1    6.38    1.19   0
  -3  -4  -1    6.38    1.13   0
   4   4   1    0.69    1.07   0
  -4  -4  -1    0.02    1.30   0
   4   4   1    0.86    1.17   0
   5   4   1    0.83    1.26   0
  -5  -4  -1    1.37    1.14   0
   5   4   1    1.66    0.95   0
  -6  -4  -1    0.21    1.17   0
   6   4   1    0.76    1.02   0
   6   4   1    2.98    1.36   0
   7   4   1   -0.30    1.16   0
   7   4   1    1.02    1.54   0
  -7  -4  -1    0.75    1.25   0
  -8  -4  -1    1.12    1.41   0
   8   4   1    0.52    1.31   0
   8   4   1    1.14    1.74   0
   7  -5  -1    0.13    1.50   0
   7  -5  -1    2.24    1.84   0
  -7   5   1    1.15    1.33   0
  -6   5   1    4.70    1.22   0
   6  -5  -1    6.76    1.49   0
   6  -5  -1    4.14    1.19   0
   5  -5  -1    0.96    1.22   0
   5  -5  -1    2.22    1.10   0
  -5   5   1    1.36    1.13   0
   4  -5  -1    0.23    1.14   0
   4  -5  -1    0.94    1.13   0
  -4   5   1   -0.53    1.11   0
  -3   5   1    2.60    1.29   0
   3  -5  -1    1.56    1.13   0
   3  -5  -1    0.41    1.31   0
   2  -5  -1    9.25    1.62   0
  -2   5   1    7.48    1.43   0
   2  -5  -1    8.19    1.00   0
   1  -5  -1    3.95    1.58   0
  -1   5   1    4.74    1.15   0
  -1   5   1    3.68    1.29   0
   1  -5  -1    5.50    1.15   0
   0   5   1  123.25    1.41   0
   0  -5  -1  124.45    1.40   0
   0   5   1  114.06    2.19   0
   0  -5  -1  125.11    2.50   0
  -1  -5  -1    1.37    1.34   0
  -1  -5  -1    1.92    1.32   0
   1   5   1    2.23    0.97   0
  -1  -5  -1    2.52    0.98   0
   2   5   1   30.04    1.21   0
  -2  -5  -1   33.84    1.48   0
  -2  -5  -1   39.26    1.25   0
   2   5   1   34.55    1.13   0
   3   5   1    1.42    1.00   0
  -3  -5  -1    3.61    1.31   0
   3   5   1    3.46    1.09   0
  -3  -5  -1    3.18    1.08   0
   4   5   1    0.50    1.09   0
  -4  -5  -1    1.64    1.31   0
  -4  -5  -1    0.19    0.94   0
   4   5   1    0.67    0.97   0
  -5  -5  -1    1.23    1.34   0
   5   5   1    2.94    1.15   0
   5   5   1    2.51    1.16   0
  -6  -5  -1    4.98    1.16   0
   6   5   1    0.97    1.25   0
   6   5   1    0.99    1.04   0
   7   5   1    0.57    1.39   0
  -7  -5  -1    0.62    1.48   0
   7   5   1    0.73    1.34   0
   8   5   1   -1.08    1.54   0
  -8  -5  -1    1.61    1.65   0
   8   5   1    0.40    1.82   0
   7  -6  -1    0.10    1.79   0
  -7   6   1   -0.04    1.62   0
   7  -6  -1   -0.01    1.37   0
   6  -6  -1    0.85    1.22   0
  -6   6   1   -0.31    1.46   0
   6  -6  -1    1.13    1.56   0
  -5   6   1    2.16    1.34   0
   5  -6  -1    1.25    1.38   0
   5  -6  -1    1.88    1.31   0
   4  -6  -1   16.83    1.19   0
  -4   6   1   16.64    1.35   0
   4  -6  -1   21.01    1.23   0
  -3   6   1  195.42    1.95   0
   3  -6  -1  193.26    1.99   0
   3  -6  -1  201.85    1.72   0
  -2   6   1    1.28    1.25   0
   2  -6  -1   -0.46    1.56   0
   2  -6  -1   -0.68    0.95   0
  -1   6   1    9.25    1.41   0
  -1   6   1    8.66    1.15   0
   1  -6  -1   10.26    1.15   0
   1  -6  -1    8.40    1.82   0
   0   6   1   27.30    1.05   0
   0  -6  -1   25.03    2.17   0
   0  -6  -1   30.65    1.06   0
   1   6   1    6.64    0.96   0
  -1  -6  -1    7.05    1.66   0
  -1  -6  -1    6.99    0.94   0
  -1  -6  -1    7.33    1.63   0
  -2  -6  -1    2.43    1.12   0
  -2  -6  -1    4.11    1.52   0
   2   6   1    2.97    1.02   0
  -3  -6  -1    2.53    1.34   0
   3   6   1    0.72    0.99   0
   3   6   1    1.04    1.10   0
  -3  -6  -1    0.37    0.95   0
   4   6   1    0.07    1.16   0
   4   6   1    1.21    1.10   0
  -4  -6  -1    0.15    1.08   0
  -4  -6  -1   -0.66    1.32   0
   5   6   1    1.98    1.18   0
   5   6   1   -0.12    1.02   0
  -5  -6  -1    0.26    1.16   0
  -6  -6  -1    0.93    1.42   0
   6   6   1    0.29    1.27   0
   6   6   1   -0.59    1.10   0
   7   6   1    1.44    1.40   0
  -7  -6  -1    0.02    1.55   0
   7   6   1    0.22    1.62   0
   6  -7  -1    1.19    1.28   0
  -6   7   1   -0.77    1.48   0
   6  -7  -1    1.59    1.66   0
  -5   7   1    4.85    1.23   0
   5  -7  -1    7.16    1.34   0
   5  -7  -1    4.80    1.38   0
   4  -7  -1   -0.74    1.17   0
  -4   7   1   -0.53    1.31   0
   4  -7  -1    1.68    1.43   0
   3  -7  -1    1.33    1.26   0
   3  -7  -1    0.30    1.20   0
  -3   7   1    0.51    1.23   0
   2  -7  -1   -0.44    1.14   0
  -2   7   1    0.02    1.29   0
   2  -7  -1   -0.04    1.48   0
   1  -7  -1    6.67    1.00   0
  -1   7   1    5.07    1.42   0
   1  -7  -1    4.87    1.78   0
  -1   7   1    5.63    1.00   0
   0  -7  -1   11.15    1.01   0
   0  -7  -1    9.09    1.67   0
   0  -7  -1   10.38    2.21   0
   0   7   1   10.47    0.99   0
  -1  -7  -1    2.95    1.80   0
  -1  -7  -1    4.37    1.74   0
   1   7   1    4.30    1.13   0
  -1  -7  -1    3.82    0.95   0
   2   7   1    4.80    1.01   0
  -2  -7  -1    4.63    1.31   0
  -2  -7  -1    7.66    1.64   0
  -2  -7  -1    5.09    0.98   0
   3   7   1    2.48    1.00   0
  -3  -7  -1    2.62    0.98   0
   3   7   1    2.03    1.24   0
  -3  -7  -1    3.24    1.45   0
   4   7   1    0.28    1.12   0
  -4  -7  -1    0.02    1.09   0
  -4  -7  -1    0.38    1.30   0
   4   7   1    1.53    1.15   0
   5   7   1    1.62    1.21   0
   5   7   1    2.25    1.20   0
  -5  -7  -1    3.40    1.37   0
   6   7   1    1.21    1.29   0
  -6  -7  -1    2.16    1.46   0
   6   7   1    0.30    1.34   0
   7   7   1    0.33    1.52   0
  -7  -7  -1    0.40    1.61   0
   7   7   1   -1.03    1.27   0
   6  -8  -1    0.46    1.76   0
   6  -8  -1    0.52    1.38   0
  -6   8   1    0.02    1.41   0
  -5   8   1    0.59    1.42   0
   5  -8  -1    1.56    1.40   0
   5  -8  -1    2.89    1.40   0
  -4   8   1    2.93    1.32   0
   4  -8  -1    2.07    1.28   0
   4  -8  -1    2.49    1.35   0
   3  -8  -1   -0.03    1.41   0
  -3   8   1    0.63    1.37   0
   3  -8  -1    0.19    1.06   0
  -2   8   1   88.70    1.92   0
   2  -8  -1   92.14    2.08   0
   2  -8  -1   93.21    1.36   0
   1  -8  -1   25.13    2.02   0
  -1   8   1   22.32    1.09   0
   1  -8  -1   24.80    1.08   0
  -1   8   1   19.93    1.62   0
   0  -8  -1    5.16    0.98   0
   0  -8  -1    4.84    2.70   0
   0   8   1    4.55    0.98   0
   0  -8  -1    3.88    1.98   0
  -1  -8  -1   10.27    2.38   0
   1   8   1   11.56    1.01   0
  -1  -8  -1    6.98    2.47   0
  -1  -8  -1   11.68    0.98   0
   2   8   1    3.41    1.03   0
  -2  -8  -1    4.91    1.15   0
  -2  -8  -1    3.72    1.94   0
  -2  -8  -1    4.09    1.72   0
   3   8   1    1.03    1.05   0
  -3  -8  -1    1.10    1.00   0
  -3  -8  -1    0.11    1.63   0
  -3  -8  -1    1.66    1.40   0
  -4  -8  -1    1.19    1.50   0
  -4  -8  -1    1.34    1.02   0
   4   8   1    1.77    1.24   0
   4   8   1    1.16    1.19   0
   5   8   1    3.40    1.33   0
   5   8   1    3.47    1.42   0
  -5  -8  -1    2.31    1.43   0
  -5  -8  -1    2.49    1.15   0
   6   8   1    2.81    1.39   0
  -6  -8  -1    1.49    1.54   0
   6   8   1    2.16    1.22   0
   7   8   1    1.06    1.59   0
   7   8   1    0.48    1.55   0
  -7  -8  -1    1.69    1.67   0
   5  -9  -1   12.05    1.54   0
   5  -9  -1    6.97    1.58   0
  -5   9   1    5.26    1.72   0
   4  -9  -1    0.91    1.38   0
   4  -9  -1    0.69    1.40   0
  -4   9   1    1.12    1.56   0
   3  -9  -1    1.83    1.51   0
  -3   9   1    2.65    1.59   0
   3  -9  -1    2.38    1.27   0
   2  -9  -1   19.81    1.30   0
   2  -9  -1   17.88    1.86   0
  -2   9   1   16.24    1.75   0
   1  -9  -1    1.02    2.12   0
  -1   9   1   -0.11    1.19   0
   1  -9  -1    2.31    1.04   0
   0   9   1    2.38    1.00   0
   0  -9  -1   -0.69    1.15   0
   1   9   1    6.68    0.97   0
  -1  -9  -1    9.56    1.02   0
  -2  -9  -1    6.41    2.25   0
  -2  -9  -1    8.14    2.34   0
  -2  -9  -1    7.56    1.04   0
   2   9   1    9.80    1.05   0
  -3  -9  -1    0.89    1.05   0
   3   9   1   -0.46    1.07   0
  -3  -9  -1    1.18    1.84   0
  -3  -9  -1    0.38    1.58   0
   4   9   1    1.70    1.12   0
  -4  -9  -1    1.62    1.59   0
  -4  -9  -1    2.26    1.09   0
   5   9   1    0.73    1.21   0
   5   9   1    1.24    1.55   0
  -5  -9  -1    0.15    1.69   0
  -5  -9  -1    1.46    1.18   0
  -6  -9  -1    0.05    1.61   0
   6   9   1    1.08    1.48   0
   6   9   1    0.22    1.52   0
  -5  10   1    1.14    1.84   0
   5 -10  -1    0.89    1.82   0
   4 -10  -1    2.06    1.70   0
  -4  10   1    3.60    1.67   0
   4 -10  -1    3.33    1.51   0
   3 -10  -1    1.14    1.73   0
  -3  10   1    1.19    1.82   0
   3 -10  -1    1.15    1.17   0
  -2  10   1   22.23    2.13   0
   2 -10  -1   23.95    2.17   0
   2 -10  -1   25.15    1.20   0
  -1  10   1   23.90    1.18   0
   1 -10  -1   23.36    1.18   0
   0  10   1    0.77    1.09   0
   0 -10  -1    2.94    1.04   0
   1  10   1    7.31    1.25   0
  -1 -10  -1    7.43    1.06   0
  -2 -10  -1    1.62    1.07   0
   2  10   1    0.88    1.11   0
  -3 -10  -1    0.06    2.06   0
  -3 -10  -1    0.05    1.13   0
  -3 -10  -1    0.16    2.25   0
   3  10   1    1.54    1.12   0
  -4 -10  -1    1.12    1.67   0
  -4 -10  -1   -0.45    1.97   0
  -4 -10  -1    0.95    1.15   0
   4  10   1   -1.00    1.34   0
   5  10   1    1.99    1.48   0
  -5 -10  -1    2.34    1.80   0
  -5 -10  -1    0.33    1.96   0
  -5 -10  -1    0.09    1.43   0
  -6 -10  -1    1.45    1.69   0
   6  10   1   -0.24    1.43   0
   6  10   1    1.80    1.59   0
   4 -11  -1    0.79    2.18   0
   4 -11  -1    0.76    1.40   0
  -4  11   1    1.78    2.18   0
   3 -11  -1    1.70    2.29   0
   3 -11  -1    2.29    1.47   0
  -3  11   1    1.28    2.15   0
   2 -11  -1    4.01    1.23   0
   1 -11  -1    0.64    1.16   0
   0 -11  -1    0.94    1.16   0
   0  11   1    1.36    1.33   0
   1  11   1   -0.92    1.11   0
  -1 -11  -1    0.99    1.12   0
  -2 -11  -1    1.40    1.12   0
   2  11   1   -0.04    1.14   0
   3  11   1    0.86    1.22   0
  -3 -11  -1    0.85    1.20   0
   4  11   1    0.45    1.24   0
  -4 -11  -1    0.25    2.44   0
  -4 -11  -1   -0.21    1.20   0
  -4 -11  -1    0.68    2.48   0
  -5 -11  -1    0.39    2.15   0
  -5 -11  -1    1.19    2.21   0
   5  11   1    0.65    1.39   0
  -5 -11  -1    0.49    1.58   0
   2 -12  -1    1.48    1.33   0
   1 -12  -1   -0.63    1.24   0
   0 -12  -1    2.51    1.23   0
   0  12   1    0.02    1.27   0
  -1 -12  -1   -1.47    1.22   0
   1  12   1    0.06    1.24   0
   2  12   1    1.93    1.26   0
  -2 -12  -1    1.05    1.24   0
  -3 -12  -1    1.10    1.27   0
   3  12   1    1.36    1.28   0
   4  12   1    0.54    1.40   0
  -4 -12  -1   -0.07    1.38   0
   0  13   1    1.33    1.35   0
   0 -13  -1    0.75    1.38   0
   1  13   1    0.59    1.38   0
  -1 -13  -1    0.35    1.37   0
  -2 -13  -1    0.50    1.38   0
  -2 -12   2    1.44    1.33   0
   2  12  -2   -0.37    1.34   0
   1  12  -2    1.47    1.35   0
  -1 -12   2   -0.36    1.37   0
   0 -12   2    3.39    1.52   0
   0  12  -2   -0.25    1.33   0
  -1  12  -2    1.09    1.34   0
   1 -12   2    0.61    1.36   0
   4  11  -2    1.69    1.38   0
   3  11  -2    0.51    1.28   0
  -3 -11   2    0.79    1.28   0
   2  11  -2   -0.13    1.20   0
  -2 -11   2    0.16    1.18   0
   1  11  -2    0.37    1.20   0
  -1 -11   2    1.00    1.22   0
   0 -11   2   -0.41    1.19   0
   0  11  -2    1.21    1.23   0
  -1  11  -2    0.60    1.23   0
   1 -11   2   -1.27    1.24   0
  -2  11  -2    0.30    1.25   0
   2 -11   2    0.12    1.50   0
   3 -11   2   -0.33    1.57   0
   5  10  -2    1.37    1.35   0
  -5 -10   2   -0.16    2.32   0
   4  10  -2   -1.08    1.25   0
   3  10  -2    1.12    1.20   0
  -3 -10   2    0.42    1.15   0
  -2 -10   2    2.03    1.09   0
   2  10  -2    1.43    1.11   0
  -1 -10   2    1.40    1.12   0
   1  10  -2    1.09    1.14   0
   0  10  -2    0.80    1.13   0
   0 -10   2    0.55    1.11   0
  -1  10  -2    2.48    1.31   0
   1 -10   2    1.45    1.13   0
  -2  10  -2    1.28    1.14   0
   2 -10   2    0.92    1.33   0
   3 -10   2    1.70    1.43   0
  -4  10  -2    0.39    2.36   0
   4 -10   2   -0.62    1.53   0
   4 -10   2    0.11    2.46   0
  -6  -9   2    1.08    1.89   0
   6   9  -2   -1.04    1.40   0
   6   9  -2    0.67    1.79   0
   5   9  -2    0.07    1.78   0
  -5  -9   2   -0.66    1.85   0
   5   9  -2    1.36    1.26   0
   4   9  -2    1.86    1.17   0
  -4  -9   2    1.20    1.98   0
   4   9  -2    0.59    1.78   0
  -3  -9   2    3.00    1.08   0
   3   9  -2    1.29    1.28   0
   2   9  -2    0.94    1.07   0
  -2  -9   2    1.60    1.04   0
  -1  -9   2    1.42    1.05   0
   1   9  -2   -0.40    1.07   0
   0   9  -2    1.30    1.06   0
   0  -9   2    0.47    1.19   0
  -1   9  -2    2.29    1.23   0
   1  -9   2    0.22    1.04   0
  -2   9  -2    0.54    1.27   0
   2  -9   2   -0.56    1.08   0
   3  -9   2   -0.12    1.29   0
  -3   9  -2    0.06    2.09   0
   3  -9   2    0.73    2.15   0
   4  -9   2    1.39    1.78   0
   4  -9   2    2.46    1.44   0
  -4   9  -2    0.94    1.79   0
   5  -9   2   -0.15    1.90   0
  -5   9  -2    1.51    1.80   0
   5  -9   2    1.65    1.75   0
  -6  -8   2    0.73    1.58   0
   6   8  -2    1.28    1.48   0
   6   8  -2    1.14    1.66   0
   5   8  -2    1.06    1.37   0
  -5  -8   2    1.73    1.61   0
   5   8  -2    1.14    1.33   0
   4   8  -2    2.88    1.56   0
  -4  -8   2    1.90    1.81   0
   4   8  -2    2.46    1.12   0
   3   8  -2    3.89    1.83   0
  -3  -8   2    4.45    1.17   0
   3   8  -2    3.50    1.07   0
  -3  -8   2    1.87    2.14   0
   2   8  -2   -0.37    0.98   0
  -2  -8   2   -0.59    0.95   0
   1   8  -2    5.13    1.02   0
  -1  -8   2    4.59    1.00   0
   0  -8   2    1.79    1.00   0
   0   8  -2    0.87    1.01   0
  -1   8  -2    2.63    1.02   0
   1  -8   2    2.15    0.99   0
   2  -8   2    3.28    1.20   0
  -2   8  -2    0.46    1.09   0
  -3   8  -2    1.42    1.69   0
   3  -8   2    0.91    1.23   0
   3  -8   2    0.85    1.71   0
  -4   8  -2   -0.26    1.67   0
   4  -8   2    1.33    1.47   0
   4  -8   2    0.78    1.59   0
   5  -8   2    0.13    1.44   0
   5  -8   2    1.19    1.61   0
  -5   8  -2   -0.19    1.66   0
  -6   8  -2    0.47    1.67   0
   6  -8   2    0.22    1.83   0
   6  -8   2    1.20    1.81   0
   7   7  -2    0.99    1.60   0
  -7  -7   2    2.81    1.66   0
   7   7  -2   -0.17    1.40   0
   6   7  -2    1.36    1.41   0
  -6  -7   2    0.95    1.51   0
   6   7  -2    0.33    1.43   0
   5   7  -2    0.90    1.28   0
   5   7  -2    1.21    1.28   0
  -5  -7   2    0.95    1.37   0
  -4  -7   2    0.70    1.46   0
   4   7  -2    0.32    1.04   0
   4   7  -2    0.44    1.31   0
  -3  -7   2   10.29    1.77   0
   3   7  -2   11.92    1.50   0
   3   7  -2   13.91    1.28   0
  -3  -7   2   15.45    1.20   0
  -2  -7   2    1.37    2.85   0
  -2  -7   2    2.56    0.97   0
   2   7  -2    3.31    1.00   0
   1   7  -2   12.10    1.05   0
  -1  -7   2   12.77    0.97   0
   0   7  -2   12.73    1.05   0
   0  -7   2   14.78    1.03   0
   1  -7   2    5.07    1.00   0
  -1   7  -2    4.03    1.00   0
  -2   7  -2    1.90    1.05   0
   2  -7   2    1.85    1.68   0
   2  -7   2    1.55    1.05   0
  -2   7  -2    1.05    1.80   0
  -3   7  -2    1.19    1.44   0
   3  -7   2    1.35    1.41   0
   3  -7   2   -0.24    1.17   0
   4  -7   2    0.24    1.23   0
   4  -7   2    1.06    1.37   0
  -4   7  -2    1.06    1.32   0
  -5   7  -2    1.33    1.42   0
   5  -7   2    0.29    1.52   0
   5  -7   2    2.55    1.33   0
  -6   7  -2    1.48    1.53   0
   6  -7   2    0.45    1.49   0
   6  -7   2    1.06    1.83   0
  -7  -6   2    0.94    1.58   0
   7   6  -2    0.78    1.48   0
   7   6  -2    0.86    1.53   0
   6   6  -2   -0.34    1.32   0
  -6  -6   2    0.73    1.43   0
   6   6  -2   -0.30    1.38   0
  -5  -6   2    3.83    1.36   0
   5   6  -2    2.54    1.09   0
   5   6  -2    3.89    1.26   0
  -4  -6   2    0.15    1.31   0
   4   6  -2    1.15    1.29   0
   4   6  -2    1.39    1.01   0
   3   6  -2    2.50    1.01   0
   3   6  -2    0.89    1.27   0
  -3  -6   2    1.64    1.14   0
  -3  -6   2    2.05    1.48   0
   2   6  -2   58.44    1.15   0
   2   6  -2   53.19    1.98   0
  -2  -6   2   55.09    1.14   0
  -2  -6   2   45.24    2.27   0
  -1  -6   2    5.05    0.98   0
   1   6  -2    4.35    1.00   0
   0  -6   2    8.79    1.15   0
   0   6  -2    6.99    1.21   0
  -1   6  -2    2.13    1.00   0
   1  -6   2    2.88    1.12   0
  -2   6  -2   24.50    1.83   0
   2  -6   2   27.56    1.61   0
   2  -6   2   30.42    1.23   0
  -2   6  -2   27.92    1.24   0
  -3   6  -2    0.02    1.51   0
   3  -6   2    1.65    1.13   0
   3  -6   2    0.50    1.36   0
  -4   6  -2    3.30    1.37   0
   4  -6   2    3.35    1.22   0
   4  -6   2    5.01    1.20   0
   5  -6   2    4.38    1.56   0
   5  -6   2    6.39    1.29   0
  -5   6  -2    1.92    1.42   0
   6  -6   2    1.08    1.20   0
  -6   6  -2    2.93    1.47   0
   6  -6   2    0.53    1.73   0
   7  -6   2    2.64    1.59   0
   7  -6   2    0.08    2.60   0
  -7   6  -2   -1.15    1.46   0
  -7  -5   2    0.35    1.33   0
   7   5  -2    2.32    1.46   0
   7   5  -2    0.86    1.24   0
   6   5  -2   -0.94    1.35   0
   6   5  -2    0.13    1.26   0
  -6  -5   2    0.65    1.38   0
   5   5  -2    8.60    1.24   0
  -5  -5   2    7.54    1.37   0
   5   5  -2    8.27    1.23   0
   4   5  -2    0.88    1.18   0
   4   5  -2    1.30    0.97   0
  -4  -5   2    1.14    1.35   0
   3   5  -2   10.67    1.01   0
   3   5  -2    8.40    1.23   0
  -3  -5   2   10.34    1.46   0
  -2  -5   2    7.30    1.71   0
  -2  -5   2    7.53    0.98   0
   2   5  -2    6.83    1.58   0
   2   5  -2    8.97    1.01   0
  -1  -5   2   55.35    1.15   0
   1   5  -2   60.49    1.31   0
   0   5  -2    2.03    0.98   0
   0  -5   2    2.74    0.95   0
  -1   5  -2  155.82    1.55   0
   1  -5   2  145.00    3.03   0
   1  -5   2  181.22    1.71   0
  -1   5  -2  155.75    3.61   0
  -2   5  -2   84.90    1.42   0
   2  -5   2   91.74    1.44   0
   2  -5   2   91.42    1.79   0
  -2   5  -2   75.18    1.97   0
  -3   5  -2   -0.33    1.46   0
   3  -5   2    1.90    1.29   0
   3  -5   2    2.31    1.15   0
   4  -5   2    6.13    1.17   0
  -4   5  -2    4.20    1.54   0
   4  -5   2    6.69    1.35   0
   5  -5   2    3.57    1.55   0
   5  -5   2    2.19    1.22   0
  -5   5  -2    2.45    1.19   0
  -6   5  -2    2.78    1.25   0
   6  -5   2    2.09    1.79   0
   6  -5   2    1.22    1.34   0
   7  -5   2    0.56    2.89   0
  -7   5  -2    2.08    1.34   0
   7  -5   2   -0.31    1.50   0
  -8  -4   2   -1.84    1.49   0
   8   4  -2    0.67    1.41   0
   8   4  -2    1.53    1.62   0
   7   4  -2    0.34    1.21   0
  -7  -4   2    3.58    1.29   0
   7   4  -2    0.55    1.40   0
   6   4  -2    0.86    1.28   0
  -6  -4   2    0.59    1.21   0
   6   4  -2    0.54    1.09   0
   5   4  -2    4.19    1.00   0
   5   4  -2    2.93    1.21   0
  -5  -4   2    3.68    1.14   0
   4   4  -2    2.06    1.21   0
   4   4  -2    0.71    0.98   0
  -4  -4   2    3.15    1.40   0
   3   4  -2   26.86    1.31   0
   3   4  -2   23.09    1.08   0
  -3  -4   2   22.83    1.51   0
  -2  -4   2  995.42    4.52   0
   2   4  -2 1078.83    4.49   0
  -2  -4   2 1143.99    3.35   0
   2   4  -2 1049.35    3.16   0
   1   4  -2  526.25    2.33   0
  -1  -4   2  497.42    2.27   0
   1   4  -2  449.08    4.47   0
  -1  -4   2  475.26    4.85   0
   0  -4   2   82.26    1.34   0
   0   4  -2   79.60    1.34   0
  -1   4  -2   96.80    2.74   0
  -1   4  -2  106.00    1.45   0
   1  -4   2  115.62    1.62   0
   1  -4   2   98.58    2.29   0
   2  -4   2    5.07    1.14   0
   2  -4   2    3.52    1.25   0
  -2   4  -2    4.67    1.14   0
  -2   4  -2    3.91    1.60   0
   3  -4   2   38.32    1.27   0
  -3   4  -2   32.58    1.53   0
   3  -4   2   35.91    1.29   0
   4  -4   2    9.72    1.43   0
  -4   4  -2    8.60    1.24   0
   4  -4   2    9.67    1.19   0
   5  -4   2   10.14    1.62   0
  -5   4  -2    9.18    1.36   0
   5  -4   2    8.75    1.06   0
   6  -4   2    4.72    1.12   0
   6  -4   2    5.63    1.97   0
  -6   4  -2    3.14    1.21   0
   7  -4   2    7.35    1.26   0
  -7   4  -2    5.96    1.38   0
   8   3  -2    0.51    1.39   0
   8   3  -2    1.40    1.57   0
  -8  -3   2    4.79    1.62   0
   7   3  -2    1.56    1.32   0
  -7  -3   2    2.52    1.25   0
   7   3  -2    1.98    1.37   0
   6   3  -2    0.27    1.06   0
  -6  -3   2    1.57    1.33   0
   6   3  -2    0.22    1.08   0
  -5  -3   2    8.63    1.21   0
   5   3  -2   12.19    1.09   0
   5   3  -2   14.51    1.21   0
   4   3  -2    1.69    0.94   0
   4   3  -2    1.25    1.29   0
  -4  -3   2    2.93    1.22   0
  -3  -3   2   11.08    1.30   0
   3   3  -2   12.28    0.98   0
   3   3  -2   12.96    1.36   0
   2   3  -2   43.56    1.54   0
   2   3  -2   53.06    1.35   0
  -2  -3   2   46.30    1.63   0
   1   3  -2   14.05    2.03   0
  -1  -3   2   13.50    1.08   0
   1   3  -2   17.03    1.24   0
  -1  -3   2   14.33    1.91   0
   0   3  -2    1.05    1.13   0
   0   3  -2   -0.27    2.93   0
   0   3  -2    0.59    2.52   0
   0  -3   2   -0.01    1.09   0
   1  -3   2  379.36    3.31   0
   1  -3   2  392.95    2.51   0
  -1   3  -2  358.00    3.38   0
  -1   3  -2  372.99    2.46   0
  -2   3  -2  129.18    1.79   0
   2  -3   2  139.45    1.84   0
   2  -3   2  145.13    1.81   0
  -2   3  -2  133.71    2.02   0
  -3   3  -2    0.42    1.42   0
   3  -3   2   -0.61    1.28   0
   3  -3   2    0.71    1.15   0
  -4   3  -2    8.02    1.23   0
   4  -3   2    8.22    1.46   0
   4  -3   2    8.08    1.02   0
   5  -3   2    2.72    1.00   0
  -5   3  -2    1.27    1.33   0
   5  -3   2    3.85    1.64   0
  -6   3  -2    0.87    1.19   0
   6  -3   2   -0.46    1.22   0
   6  -3   2    0.57    2.05   0
   7  -3   2    0.38    1.17   0
  -7   3  -2    1.33    1.29   0
  -8   3  -2    0.70    1.68   0
   8  -3   2    1.74    1.60   0
  -8  -2   2    2.10    1.42   0
   8   2  -2    2.52    1.54   0
   8   2  -2    1.74    1.78   0
   7   2  -2    1.36    1.33   0
  -7  -2   2   -2.56    1.29   0
   7   2  -2   -0.42    1.16   0
   6   2  -2    0.44    1.09   0
   6   2  -2    2.21    1.19   0
  -6  -2   2    0.79    1.17   0
  -5  -2   2    0.35    1.18   0
   5   2  -2    1.67    1.13   0
   5   2  -2    2.04    1.07   0
   4   2  -2    6.04    1.30   0
  -4  -2   2    5.55    1.26   0
   4   2  -2    4.18    1.06   0
  -3  -2   2   -0.11    1.52   0
   3   2  -2    1.02    1.14   0
   3   2  -2    0.87    1.38   0
  -2  -2   2  103.45    1.94   0
   2   2  -2  111.50    1.60   0
   2   2  -2  104.84    1.91   0
   1   2  -2  118.52    2.70   0
  -1  -2   2  121.91    2.54   0
   1   2  -2  115.13    1.61   0
   0   2  -2  169.17    2.09   0
   0  -2   2  168.61    2.05   0
   0   2  -2  163.90    3.19   0
  -1   2  -2  446.42    3.47   0
  -1   2  -2  442.61    3.06   0
   1  -2   2  441.11    3.34   0
   1  -2   2  456.15    3.09   0
  -2   2  -2    5.83    1.25   0
  -2   2  -2    5.69    1.49   0
   2  -2   2    5.22    1.37   0
   2  -2   2    5.33    1.24   0
   3  -2   2   66.23    2.03   0
   3  -2   2   68.45    1.30   0
  -3   2  -2   61.93    1.64   0
   4  -2   2   31.33    1.24   0
   4  -2   2   31.70    1.82   0
  -4   2  -2   27.45    1.31   0
   5  -2   2    0.92    1.01   0
  -5   2  -2    1.26    1.17   0
   5  -2   2    0.56    1.81   0
  -6   2  -2    1.67    1.18   0
   6  -2   2    1.97    2.35   0
   6  -2   2    3.56    1.06   0
   6  -2   2    1.47    2.47   0
   7  -2   2    1.18    1.15   0
  -7   2  -2   -1.80    1.30   0
  -8   2  -2   -1.02    1.38   0
   8  -2   2    1.80    1.38   0
   8   1  -2    1.04    1.33   0
  -8  -1   2    0.63    1.42   0
   8   1  -2    0.12    1.73   0
   7   1  -2    0.76    1.39   0
   7   1  -2    0.36    1.47   0
  -7  -1   2    0.38    1.24   0
   6   1  -2    0.87    1.07   0
  -6  -1   2    1.99    1.15   0
   6   1  -2    0.81    1.18   0
  -5  -1   2    1.08    1.18   0
   5   1  -2    1.45    1.09   0
   5   1  -2    1.41    1.11   0
  -4  -1   2   11.55    1.32   0
   4   1  -2   12.64    1.09   0
   4   1  -2   10.72    1.22   0
  -3  -1   2    1.19    1.25   0
   3   1  -2    1.03    1.21   0
  -2  -1   2  130.92    1.89   0
   2   1  -2  125.90    1.89   0
   1   1  -2    8.86    2.08   0
  -1  -1   2    7.61    1.68   0
   0   1  -2   -0.34    1.76   0
   0  -1   2    0.51    1.97   0
   0   1  -2    0.18    1.64   0
  -1   1  -2   32.71    2.00   0
   1  -1   2   30.61    1.67   0
   1  -1   2   31.63    1.99   0
  -1   1  -2   31.19    1.70   0
   2  -1   2  123.69    1.78   0
   2  -1   2  127.19    3.10   0
  -2   1  -2  124.20    1.88   0
   3  -1   2  133.51    1.50   0
  -3   1  -2  115.13    1.73   0
   3  -1   2  123.38    3.04   0
   4  -1   2    0.64    1.95   0
   4  -1   2    0.86    0.99   0
  -4   1  -2    1.41    1.18   0
   5  -1   2    0.74    2.09   0
   5  -1   2    0.77    1.95   0
   5  -1   2    1.32    0.99   0
  -5   1  -2    2.37    1.36   0
   6  -1   2   14.35    2.83   0
  -6   1  -2   10.85    1.20   0
   6  -1   2   14.52    2.78   0
   6  -1   2   11.73    1.12   0
   7  -1   2    0.55    1.16   0
  -7   1  -2    0.97    1.24   0
   8  -1   2    0.62    1.30   0
  -8   1  -2    1.52    1.38   0
  -8   0   2    1.52    1.41   0
   8   0  -2    1.14    1.28   0
   8   0  -2    1.04    1.73   0
   7   0  -2   -0.52    1.33   0
   7   0  -2    1.32    1.11   0
  -7   0   2    1.35    1.17   0
   6   0  -2    2.76    1.21   0
  -6   0   2    2.14    1.16   0
   6   0  -2    1.00    1.06   0
  -5   0   2    1.70    1.15   0
   5   0  -2    2.73    1.07   0
  -4   0   2    2.83    1.25   0
   4   0  -2    0.79    1.17   0
  -3   0   2    3.84    1.21   0
   3   0  -2    4.16    1.23   0
  -2   0   2    6.48    1.43   0
   2   0  -2    6.16    1.49   0
   1   0  -2   82.89    2.08   0
  -1   0   2   83.01    2.21   0
   0   0   2  241.61    2.96   0
   0   0  -2  267.72    3.15   0
   1   0   2    4.08    1.45   0
  -1   0  -2    4.92    1.46   0
  -2   0  -2   91.75    1.60   0
   2   0   2   92.94    1.52   0
   3   0   2    1.20    0.98   0
  -3   0  -2    1.48    1.15   0
   3   0   2    1.64    2.56   0
   4   0   2    8.53    0.98   0
   4   0   2    7.69    1.97   0
  -4   0  -2    6.96    1.33   0
   5   0   2    0.56    1.89   0
   5   0   2   -1.01    1.09   0
  -5   0  -2    0.82    1.30   0
   6   0   2    1.71    2.30   0
   6   0   2    0.65    0.98   0
  -6   0  -2    1.00    1.32   0
   7   0   2    2.43    1.14   0
  -7   0  -2    4.01    1.25   0
  -8   0  -2    1.14    1.34   0
   8   0   2   -1.86    1.27   0
   8  -1  -2    2.13    1.32   0
  -8   1   2    1.25    1.38   0
   8  -1  -2    0.31    1.79   0
  -7   1   2    2.32    1.19   0
   7  -1  -2   -0.37    1.13   0
   7  -1  -2    0.39    1.33   0
  -6   1   2    0.79    1.13   0
   6  -1  -2    1.28    1.08   0
  -5   1   2    1.23    1.14   0
   5  -1  -2    1.75    1.07   0
  -4   1   2   40.88    1.32   0
   4  -1  -2   42.64    1.29   0
  -3   1   2   21.88    1.24   0
   3  -1  -2   22.43    1.29   0
   2  -1  -2  167.88    1.95   0
  -2   1   2  176.70    1.91   0
   1  -1  -2   52.84    1.87   0
  -1   1   2   48.50    1.75   0
   0   1   2    6.23    1.69   0
   0  -1  -2    6.09    1.68   0
  -1  -1  -2   74.47    1.93   0
  -1  -1  -2   66.16    2.46   0
   1   1   2   71.14    1.76   0
   2   1   2   19.12    2.18   0
  -2  -1  -2   20.84    1.29   0
   2   1   2   19.96    1.20   0
  -2  -1  -2   19.75    2.11   0
   3   1   2    1.41    1.76   0
  -3  -1  -2    1.00    1.11   0
   3   1   2    2.53    1.12   0
   4   1   2    2.64    0.93   0
  -4  -1  -2    3.48    1.16   0
   4   1   2    2.61    1.62   0
  -5  -1  -2    0.94    1.10   0
   5   1   2    1.76    0.93   0
   5   1   2    0.44    1.70   0
   6   1   2   11.73    2.01   0
   6   1   2   14.54    1.07   0
  -6  -1  -2   12.98    1.20   0
   7   1   2    0.76    2.50   0
   7   1   2    1.30    1.08   0
  -7  -1  -2    1.16    1.18   0
  -8  -1  -2    0.95    1.33   0
   8   1   2    0.98    1.23   0
   8  -2  -2    0.10    1.94   0
  -8   2   2    1.52    1.42   0
   8  -2  -2    0.95    1.41   0
   7  -2  -2    2.57    1.21   0
  -7   2   2    0.56    1.24   0
  -6   2   2    1.93    1.17   0
   6  -2  -2    5.02    1.16   0
  -5   2   2    6.05    1.15   0
   5  -2  -2    2.81    1.15   0
  -4   2   2   29.09    1.29   0
   4  -2  -2   31.84    1.29   0
  -3   2   2    3.22    1.20   0
   3  -2  -2    1.98    1.25   0
   2  -2  -2   62.59    1.67   0
  -2   2   2   63.38    1.52   0
  -1   2   2   52.92    1.67   0
   1  -2  -2   54.06    1.78   0
   0   2   2  143.73    2.31   0
   0  -2  -2  144.71    2.14   0
  -1  -2  -2  140.83    2.25   0
  -1  -2  -2  140.12    1.92   0
   1   2   2  144.32    1.95   0
   1   2   2  135.20    2.20   0
   2   2   2   44.49    1.29   0
  -2  -2  -2   46.67    1.35   0
  -2  -2  -2   46.30    1.74   0
   2   2   2   44.56    1.77   0
  -3  -2  -2   24.24    1.47   0
   3   2   2   24.02    1.08   0
  -3  -2  -2   23.66    1.19   0
   3   2   2   24.93    1.53   0
   4   2   2    1.31    1.39   0
  -4  -2  -2    1.81    1.28   0
   4   2   2    1.77    0.93   0
   5   2   2    1.80    0.95   0
  -5  -2  -2    2.27    1.13   0
   5   2   2    1.54    1.55   0
  -6  -2  -2    7.62    1.16   0
   6   2   2    7.91    1.04   0
   6   2   2    5.79    1.63   0
   7   2   2    0.39    2.06   0
  -7  -2  -2    1.81    1.22   0
   7   2   2   -0.96    1.09   0
  -8  -2  -2    1.28    1.58   0
   8   2   2    0.24    1.24   0
   8  -3  -2   -0.10    1.65   0
   8  -3  -2   -0.02    1.83   0
  -8   3   2    0.37    1.47   0
  -7   3   2    1.94    1.33   0
   7  -3  -2    3.78    1.58   0
   7  -3  -2    2.66    1.28   0
   6  -3  -2    1.56    1.14   0
  -6   3   2   -0.34    1.36   0
   5  -3  -2    1.59    1.12   0
  -5   3   2    0.55    1.14   0
  -4   3   2    7.74    1.20   0
   4  -3  -2    5.65    1.41   0
  -3   3   2    9.58    1.20   0
   3  -3  -2    8.43    1.50   0
  -2   3   2   44.07    1.39   0
   2  -3  -2   38.79    1.51   0
   1  -3  -2  611.72    2.74   0
  -1   3   2  713.86    3.33   0
   1  -3  -2  698.36    3.34   0
   0  -3  -2   18.87    1.29   0
   0   3   2   21.90    1.53   0
   0  -3  -2   22.37    1.60   0
   1   3   2  285.58    2.31   0
  -1  -3  -2  243.10    2.17   0
  -1  -3  -2  271.03    2.17   0
  -1  -3  -2  292.66    2.44   0
   2   3   2   17.99    1.33   0
  -2  -3  -2   15.55    1.28   0
  -2  -3  -2   17.42    1.17   0
   2   3   2   15.88    1.11   0
   3   3   2   -0.85    1.10   0
  -3  -3  -2    1.25    1.06   0
  -3  -3  -2   -0.21    1.04   0
   3   3   2   -0.30    0.95   0
   4   3   2    3.61    1.30   0
   4   3   2    2.87    1.10   0
  -4  -3  -2    2.11    1.13   0
   5   3   2    1.39    1.01   0
  -5  -3  -2    4.37    1.14   0
   5   3   2    2.01    1.42   0
   6   3   2    2.21    1.49   0
   6   3   2    4.38    1.19   0
  -6  -3  -2    3.72    1.18   0
   7   3   2   -0.12    1.78   0
  -7  -3  -2    1.00    1.24   0
   7   3   2    0.70    1.13   0
  -8  -3  -2    1.37    1.36   0
   8   3   2    0.17    2.30   0
   8   3   2    1.72    1.27   0
   7  -4  -2    0.29    1.26   0
  -7   4   2    0.92    1.30   0
   7  -4  -2    0.66    1.47   0
  -6   4   2    4.48    1.31   0
   6  -4  -2    2.51    1.27   0
   6  -4  -2    2.85    1.31   0
   5  -4  -2    7.03    1.15   0
  -5   4   2    7.26    1.15   0
   5  -4  -2    9.13    1.18   0
   4  -4  -2  271.96    1.89   0
  -4   4   2  245.71    1.91   0
   4  -4  -2  228.99    1.96   0
   3  -4  -2    2.65    1.09   0
  -3   4   2    2.72    1.12   0
   3  -4  -2    4.42    1.24   0
   2  -4  -2   25.52    1.40   0
  -2   4   2   28.66    1.25   0
   2  -4  -2   25.13    1.07   0
   1  -4  -2   83.71    1.37   0
  -1   4   2   94.81    1.64   0
   1  -4  -2   89.87    1.85   0
   0   4   2   34.05    1.19   0
   0  -4  -2   36.57    1.20   0
   0   4   2   38.23    1.54   0
   0  -4  -2   38.27    1.51   0
   1   4   2   64.21    1.53   0
  -1  -4  -2   56.63    1.48   0
  -1  -4  -2   59.45    1.48   0
  -1  -4  -2   64.89    1.38   0
   2   4   2    5.13    1.14   0
  -2  -4  -2    4.95    1.16   0
  -2  -4  -2    4.86    1.21   0
   2   4   2    4.54    1.07   0
   3   4   2   -0.27    0.96   0
   3   4   2    0.72    1.15   0
  -3  -4  -2    2.32    1.25   0
  -3  -4  -2    0.15    1.10   0
   4   4   2    1.97    0.95   0
  -4  -4  -2    0.90    1.13   0
  -4  -4  -2    1.80    1.22   0
   4   4   2    2.15    1.17   0
   5   4   2    0.43    1.16   0
  -5  -4  -2    1.85    1.11   0
   5   4   2    0.31    0.95   0
   6   4   2    1.60    1.37   0
   6   4   2   -0.40    1.02   0
  -6  -4  -2    1.97    1.16   0
   7   4   2    1.31    1.69   0
  -7  -4  -2    4.10    1.28   0
   7   4   2    3.43    1.12   0
   8   4   2    1.43    2.25   0
  -8  -4  -2   -0.82    1.34   0
   8   4   2   -0.25    1.28   0
   7  -5  -2    0.35    1.33   0
   7  -5  -2    1.24    1.70   0
  -7   5   2    1.20    1.55   0
   6  -5  -2    9.35    1.35   0
  -6   5   2    5.36    1.21   0
   6  -5  -2    4.91    1.38   0
   5  -5  -2    1.06    1.19   0
   5  -5  -2    0.14    1.09   0
  -5   5   2    0.31    1.09   0
  -4   5   2   -1.31    1.26   0
   4  -5  -2    0.22    0.98   0
   4  -5  -2   -0.40    1.13   0
  -3   5   2    1.53    1.22   0
   3  -5  -2   -0.77    1.37   0
   3  -5  -2    0.88    1.10   0
   2  -5  -2   12.53    1.04   0
   2  -5  -2   14.31    1.54   0
  -2   5   2   15.34    1.29   0
   1  -5  -2   71.40    1.23   0
   1  -5  -2   70.18    1.73   0
  -1   5   2   72.68    1.44   0
   0   5   2   15.45    1.29   0
   0  -5  -2   15.84    1.04   0
   0  -5  -2   18.15    1.42   0
   0   5   2   15.73    1.02   0
  -1  -5  -2   47.83    1.17   0
  -1  -5  -2   49.77    1.43   0
   1   5   2   49.81    1.20   0
  -1  -5  -2   49.03    1.47   0
   2   5   2   42.41    1.27   0
  -2  -5  -2   39.12    1.13   0
  -2  -5  -2   37.26    1.29   0
   2   5   2   39.10    1.15   0
   3   5   2    3.89    0.91   0
   3   5   2    1.13    1.00   0
  -3  -5  -2    3.17    1.11   0
  -3  -5  -2    3.35    1.20   0
   4   5   2    4.12    1.15   0
   4   5   2    4.92    0.92   0
  -4  -5  -2    4.99    1.28   0
  -4  -5  -2    3.76    1.10   0
   5   5   2    1.25    1.13   0
  -5  -5  -2    0.81    1.29   0
   5   5   2    0.05    1.17   0
   6   5   2   -0.21    1.03   0
   6   5   2   -0.82    1.40   0
  -6  -5  -2    1.39    1.16   0
  -7  -5  -2    0.99    1.26   0
   7   5   2    1.48    1.54   0
   7   5   2    3.08    1.18   0
   8   5   2    0.26    2.00   0
   8   5   2    1.61    1.32   0
  -8  -5  -2    2.28    1.35   0
  -7   6   2   -0.43    1.38   0
   7  -6  -2    0.97    1.78   0
   7  -6  -2    0.29    1.56   0
   6  -6  -2    1.12    1.56   0
   6  -6  -2    0.70    1.21   0
  -6   6   2   -1.99    1.22   0
   5  -6  -2    2.78    1.27   0
  -5   6   2    2.06    1.31   0
   5  -6  -2    1.38    1.15   0
   4  -6  -2    2.19    1.12   0
  -4   6   2    1.46    1.24   0
   4  -6  -2   -0.32    1.16   0
   3  -6  -2  229.77    1.75   0
   3  -6  -2  178.21    1.93   0
  -3   6   2  213.02    1.94   0
   2  -6  -2   84.41    1.89   0
   2  -6  -2   94.22    1.28   0
  -2   6   2  106.07    1.63   0
   1  -6  -2   19.44    1.73   0
   1  -6  -2   23.64    1.05   0
  -1   6   2   22.49    1.34   0
   0  -6  -2   51.68    1.88   0
   0  -6  -2   47.79    1.12   0
   0   6   2   50.21    1.63   0
   0   6   2   47.80    1.10   0
   1   6   2   26.20    1.04   0
  -1  -6  -2   25.78    1.04   0
  -1  -6  -2   24.06    1.37   0
  -1  -6  -2   27.10    1.54   0
  -2  -6  -2    2.65    1.23   0
  -2  -6  -2    2.78    1.30   0
  -2  -6  -2    1.99    0.97   0
   2   6   2    1.28    1.00   0
   3   6   2    3.79    1.00   0
  -3  -6  -2    4.02    0.97   0
  -3  -6  -2    2.30    1.27   0
   3   6   2    2.21    1.14   0
   4   6   2   14.63    1.23   0
  -4  -6  -2   13.52    1.04   0
  -4  -6  -2   17.20    1.31   0
   4   6   2   14.12    1.14   0
   5   6   2   11.09    1.06   0
   5   6   2   13.63    1.27   0
  -5  -6  -2   15.28    1.38   0
   6   6   2    4.03    1.33   0
  -6  -6  -2    4.75    1.21   0
   6   6   2    5.55    1.10   0
  -7  -6  -2    0.21    1.31   0
   7   6   2    3.02    1.21   0
   7   6   2    2.58    1.61   0
   8   6   2    0.63    1.86   0
   8   6   2   -0.42    1.38   0
  -8  -6  -2    1.47    1.45   0
   6  -7  -2   15.18    1.69   0
   6  -7  -2    6.00    1.36   0
  -6   7   2    4.44    1.36   0
   5  -7  -2    2.96    1.32   0
  -5   7   2    3.60    1.36   0
   5  -7  -2    2.21    1.20   0
   4  -7  -2    0.79    1.22   0
   4  -7  -2    1.27    1.30   0
  -4   7   2    2.37    1.26   0
  -3   7   2   31.92    1.36   0
   3  -7  -2   25.13    1.44   0
   3  -7  -2   35.39    1.29   0
   2  -7  -2    1.16    1.17   0
   2  -7  -2    0.39    1.56   0
  -2   7   2    0.68    1.16   0
   1  -7  -2    1.12    1.01   0
   1  -7  -2   -0.28    1.55   0
  -1   7   2    0.73    1.30   0
   0   7   2   37.48    1.09   0
   0  -7  -2   40.47    1.08   0
   0  -7  -2   29.88    1.79   0
  -1  -7  -2   54.22    1.60   0
   1   7   2   56.35    1.19   0
  -1  -7  -2   57.25    1.80   0
  -1  -7  -2   58.57    1.18   0
  -2  -7  -2    2.18    1.21   0
   2   7   2    3.29    1.00   0
  -2  -7  -2    3.31    1.32   0
  -2  -7  -2    3.53    0.98   0
  -3  -7  -2   10.65    1.03   0
  -3  -7  -2    8.51    1.22   0
   3   7   2    9.45    1.18   0
   4   7   2   10.52    1.06   0
  -4  -7  -2   11.71    1.19   0
  -4  -7  -2   11.43    1.47   0
   4   7   2   12.42    1.19   0
  -5  -7  -2    0.47    1.02   0
   5   7   2    2.26    1.20   0
   5   7   2    0.06    1.23   0
  -5  -7  -2    1.89    1.35   0
   6   7   2   -0.33    1.33   0
  -6  -7  -2    1.70    1.43   0
   6   7   2    1.54    1.30   0
   7   7   2    1.53    1.47   0
   7   7   2    1.62    1.50   0
  -7  -7  -2    1.95    1.61   0
   6  -8  -2    0.45    1.61   0
   6  -8  -2    1.63    1.57   0
  -6   8   2    1.16    1.38   0
  -5   8   2    1.21    1.44   0
   5  -8  -2    3.01    1.45   0
   5  -8  -2    5.67    1.41   0
   4  -8  -2    1.35    1.31   0
   4  -8  -2    0.07    1.25   0
  -4   8   2   -1.00    1.44   0
   3  -8  -2   53.16    1.20   0
  -3   8   2   51.30    1.62   0
   3  -8  -2   47.34    1.56   0
   2  -8  -2   60.98    1.86   0
  -2   8   2   73.71    1.67   0
   2  -8  -2   77.03    1.25   0
   1  -8  -2    6.95    1.03   0
   1  -8  -2    5.69    1.72   0
  -1   8   2    6.53    1.41   0
   0  -8  -2   49.25    1.17   0
   0   8   2   47.10    1.15   0
   0  -8  -2   33.21    2.12   0
   0  -8  -2   46.00    1.75   0
  -1  -8  -2    6.12    1.11   0
  -1  -8  -2    3.30    1.64   0
  -1  -8  -2    4.42    1.52   0
   1   8   2    4.75    0.99   0
   2   8   2    2.51    1.17   0
  -2  -8  -2    1.35    1.39   0
  -2  -8  -2    2.27    1.57   0
  -2  -8  -2    0.37    1.00   0
  -3  -8  -2    0.77    0.99   0
  -3  -8  -2    0.83    1.30   0
  -3  -8  -2    1.35    1.43   0
   3   8   2   -0.23    1.18   0
   4   8   2    4.26    1.21   0
  -4  -8  -2    3.53    1.34   0
   4   8   2    3.11    1.07   0
  -4  -8  -2    5.34    1.21   0
  -5  -8  -2    3.40    1.08   0
   5   8   2    2.01    1.14   0
   5   8   2    2.33    1.26   0
  -5  -8  -2    0.97    1.41   0
   6   8   2    0.95    1.37   0
  -6  -8  -2   -0.45    1.49   0
   6   8   2    2.52    1.40   0
   7   8   2    1.86    1.56   0
  -7  -8  -2    3.98    1.68   0
   7   8   2    2.83    1.60   0
   5  -9  -2    2.41    1.50   0
  -5   9   2    0.81    1.53   0
   5  -9  -2   -0.51    1.55   0
  -4   9   2    1.91    1.40   0
   4  -9  -2    3.32    1.41   0
   4  -9  -2    2.97    1.36   0
  -3   9   2   11.91    1.49   0
   3  -9  -2   13.97    1.31   0
   3  -9  -2    9.96    1.43   0
   2  -9  -2    2.09    1.69   0
  -2   9   2    0.84    1.53   0
   2  -9  -2    3.54    1.22   0
  -1   9   2    2.21    1.53   0
   1  -9  -2    4.69    1.03   0
   1  -9  -2    3.08    1.92   0
   0  -9  -2    0.73    1.68   0
   0  -9  -2    1.89    0.97   0
   0   9   2    0.90    0.98   0
   0  -9  -2    0.19    2.00   0
   1   9   2    6.03    1.01   0
  -1  -9  -2    5.68    1.79   0
  -1  -9  -2    7.30    1.01   0
  -1  -9  -2    2.90    2.06   0
  -2  -9  -2    1.59    1.62   0
   2   9   2    1.32    1.03   0
  -2  -9  -2    0.06    1.02   0
  -2  -9  -2    0.38    1.56   0
  -3  -9  -2    1.85    1.04   0
   3   9   2    1.93    1.05   0
  -3  -9  -2    1.59    1.62   0
  -3  -9  -2    0.65    1.49   0
  -4  -9  -2    0.30    1.52   0
  -4  -9  -2    0.94    1.40   0
  -4  -9  -2    1.17    1.23   0
   4   9   2    0.77    1.09   0
   5   9   2    0.43    1.16   0
  -5  -9  -2    0.65    1.62   0
   5   9   2    1.09    1.31   0
  -5  -9  -2    1.46    1.14   0
   6   9   2    0.48    1.48   0
   6   9   2    0.83    1.46   0
  -6  -9  -2    0.07    1.58   0
   5 -10  -2    0.74    1.66   0
   5 -10  -2   -0.37    1.63   0
  -5  10   2   -0.00    1.86   0
   4 -10  -2    3.14    1.26   0
   4 -10  -2    1.43    1.68   0
  -4  10   2    0.85    1.47   0
   3 -10  -2    0.60    1.36   0
  -3  10   2    1.15    1.67   0
   3 -10  -2   -0.17    1.55   0
   2 -10  -2    0.97    1.12   0
  -2  10   2    0.22    1.71   0
   2 -10  -2    1.35    1.84   0
   1 -10  -2    8.00    1.11   0
   1 -10  -2    6.53    1.90   0
   1 -10  -2    5.20    2.01   0
   0 -10  -2   -0.84    1.07   0
   0  10   2    1.39    1.07   0
   0 -10  -2    0.85    2.69   0
   0 -10  -2    0.73    2.37   0
   1  10   2    0.94    1.05   0
  -1 -10  -2    0.46    2.82   0
  -1 -10  -2   -0.17    2.82   0
  -1 -10  -2    0.50    1.03   0
   2  10   2    2.90    1.24   0
  -2 -10  -2    0.89    2.21   0
  -2 -10  -2    2.64    1.08   0
  -2 -10  -2    0.88    2.04   0
  -3 -10  -2    1.40    1.83   0
  -3 -10  -2    0.09    1.11   0
  -3 -10  -2    0.30    1.84   0
   3  10   2    2.59    1.11   0
   4  10   2   -0.18    1.18   0
  -4 -10  -2   -0.33    1.67   0
  -4 -10  -2    1.66    1.14   0
  -4 -10  -2    1.02    1.79   0
  -5 -10  -2    0.96    1.82   0
  -5 -10  -2   -0.66    1.73   0
   5  10   2    0.70    1.27   0
  -5 -10  -2    1.27    1.25   0
   6  10   2   -0.34    1.59   0
  -6 -10  -2    0.76    1.68   0
   4 -11  -2    2.22    2.02   0
   4 -11  -2    0.44    1.39   0
  -4  11   2    0.32    1.97   0
   3 -11  -2    0.78    1.88   0
   3 -11  -2   -0.58    1.28   0
  -3  11   2    1.32    1.99   0
   2 -11  -2    0.07    1.21   0
   2 -11  -2   -0.30    2.14   0
   1 -11  -2    1.71    1.14   0
   0 -11  -2    0.85    1.15   0
   0  11   2    1.75    1.32   0
   1  11   2    0.93    1.11   0
  -1 -11  -2   -0.69    1.09   0
  -2 -11  -2    1.36    1.12   0
   2  11   2    2.90    1.14   0
   3  11   2   -0.69    1.18   0
  -3 -11  -2    1.59    2.49   0
  -3 -11  -2    1.15    1.16   0
  -3 -11  -2    0.87    2.43   0
  -4 -11  -2    1.11    2.07   0
  -4 -11  -2   -0.06    1.94   0
   4  11   2   -0.51    1.28   0
  -4 -11  -2   -1.32    1.28   0
   5  11   2    0.86    1.33   0
  -5 -11  -2    1.45    2.04   0
  -5 -11  -2    0.85    1.32   0
  -5 -11  -2   -0.02    1.78   0
   2 -12  -2    1.62    1.30   0
   1 -12  -2    1.88    1.25   0
   0  12   2   -0.08    1.00   0
   0 -12  -2    0.12    1.23   0
   1  12   2    1.42    1.19   0
  -1 -12  -2    0.84    1.18   0
  -2 -12  -2    0.36    1.23   0
   2  12   2    0.10    1.21   0
   3  12   2    1.31    1.30   0
  -3 -12  -2    0.89    1.29   0
   4  12   2   -0.30    1.39   0
  -4 -12  -2    0.53    3.15   0
  -4 -12  -2    1.39    3.04   0
  -4 -12  -2    1.34    1.37   0
   0 -13  -2    0.94    1.36   0
   1  13   2    1.62    1.35   0
  -1 -13  -2   -0.37    1.31   0
  -2 -13  -2    0.29    1.35   0
   2  13   2    0.24    1.56   0
   1  12  -3    1.77    1.39   0
  -1 -12   3    1.51    1.61   0
   0  12  -3    2.13    1.56   0
   0 -12   3   -0.06    1.36   0
  -3 -11   3    1.15    1.32   0
   3  11  -3    0.58    1.35   0
   2  11  -3   -0.09    1.28   0
  -2 -11   3    2.61    1.27   0
   1  11  -3   -1.80    1.48   0
  -1 -11   3    2.31    1.21   0
   0  11  -3    0.04    1.42   0
   0 -11   3    1.39    1.40   0
  -1  11  -3    1.59    1.25   0
   1 -11   3    0.71    1.25   0
  -2  11  -3   -0.03    1.54   0
   2 -11   3    0.11    1.32   0
   3 -11   3   -0.27    1.63   0
   4  10  -3    0.67    1.29   0
   3  10  -3   -0.06    1.19   0
  -3 -10   3    0.21    1.18   0
   2  10  -3    1.76    1.15   0
  -2 -10   3    1.04    1.32   0
  -1 -10   3    0.63    1.16   0
   1  10  -3    0.58    1.18   0
   0  10  -3   -0.15    1.16   0
   0 -10   3    0.43    1.13   0
  -1  10  -3    2.72    1.34   0
   1 -10   3   -1.18    1.15   0
   2 -10   3    0.52    1.19   0
  -2  10  -3    2.03    1.40   0
   3 -10   3    0.92    1.28   0
  -4  10  -3    0.46    3.03   0
   4 -10   3    0.89    1.59   0
  -5  -9   3    0.92    1.92   0
   5   9  -3    1.14    2.02   0
   5   9  -3    0.95    1.32   0
   4   9  -3    1.99    1.19   0
   4   9  -3    0.65    2.22   0
  -4  -9   3    1.36    2.16   0
   3   9  -3    0.69    1.13   0
  -3  -9   3   -0.10    1.12   0
   2   9  -3    3.88    1.25   0
  -2  -9   3    3.49    1.03   0
  -1  -9   3    1.77    1.08   0
   1   9  -3    0.72    1.09   0
   0   9  -3    3.25    1.21   0
   0  -9   3    1.12    1.07   0
  -1   9  -3    2.12    1.08   0
   1  -9   3    0.91    1.06   0
  -2   9  -3    0.95    1.27   0
   2  -9   3    1.58    1.27   0
  -3   9  -3    1.01    1.18   0
   3  -9   3    0.76    1.35   0
   4  -9   3    0.75    1.96   0
   4  -9   3    0.28    1.45   0
  -4   9  -3   -0.17    2.01   0
   5  -9   3    0.77    1.96   0
   5  -9   3    0.57    1.80   0
  -5   9  -3   -1.24    2.02   0
   6   8  -3    0.33    1.36   0
   6   8  -3    0.97    1.58   0
  -6  -8   3    0.07    1.62   0
   5   8  -3    0.53    1.20   0
   5   8  -3   -0.17    1.54   0
  -5  -8   3    1.55    1.78   0
   4   8  -3    0.77    1.61   0
  -4  -8   3    0.93    1.79   0
   4   8  -3    2.21    1.12   0
  -3  -8   3    6.91    1.08   0
   3   8  -3    5.33    1.08   0
   3   8  -3    7.54    2.19   0
  -3  -8   3    3.13    2.28   0
   2   8  -3    2.47    1.04   0
  -2  -8   3    0.99    1.00   0
   1   8  -3    3.51    1.03   0
  -1  -8   3    2.83    1.02   0
   0   8  -3    1.85    1.01   0
   0  -8   3    4.30    0.99   0
   1  -8   3    7.83    1.02   0
  -1   8  -3    7.39    1.06   0
  -2   8  -3    1.23    1.06   0
   2  -8   3    1.07    1.04   0
   3  -8   3    2.36    1.27   0
   3  -8   3    0.95    1.75   0
  -3   8  -3    1.94    1.24   0
  -3   8  -3    1.23    1.84   0
  -4   8  -3    2.33    1.76   0
   4  -8   3    5.29    1.35   0
   4  -8   3    5.78    1.66   0
   5  -8   3   -0.41    1.65   0
   5  -8   3    0.60    1.79   0
  -5   8  -3    0.95    1.71   0
   6   7  -3    0.80    1.26   0
  -6  -7   3    0.10    1.70   0
   6   7  -3    1.44    1.46   0
  -5  -7   3    0.23    1.58   0
   5   7  -3    0.06    1.34   0
   5   7  -3    1.15    1.16   0
   4   7  -3    2.32    1.08   0
   4   7  -3    1.46    1.35   0
  -4  -7   3    1.31    1.65   0
   3   7  -3    0.55    1.56   0
   3   7  -3    0.59    1.02   0
  -3  -7   3    0.76    1.63   0
   2   7  -3   10.76    1.05   0
  -2  -7   3    9.63    1.02   0
   1   7  -3   -0.07    0.97   0
  -1  -7   3    0.35    0.92   0
   0  -7   3   28.81    1.10   0
   0   7  -3   32.26    1.25   0
  -1   7  -3   31.17    1.12   0
   1  -7   3   31.74    1.09   0
  -2   7  -3    0.55    2.14   0
  -2   7  -3    2.48    1.17   0
   2  -7   3    2.48    1.16   0
  -3   7  -3    2.97    1.22   0
  -3   7  -3    1.78    1.65   0
   3  -7   3    2.62    1.46   0
   3  -7   3    1.84    1.23   0
  -4   7  -3    4.18    1.55   0
   4  -7   3    4.73    1.43   0
   4  -7   3    4.51    1.43   0
  -5   7  -3    1.93    1.63   0
   5  -7   3    1.55    1.37   0
   5  -7   3    1.45    1.55   0
   6  -7   3    0.98    2.05   0
   6  -7   3    0.47    1.52   0
  -6   7  -3    0.49    1.61   0
  -7  -6   3    0.82    1.40   0
   7   6  -3    0.76    1.34   0
   7   6  -3    0.26    1.57   0
  -6  -6   3    1.24    1.45   0
   6   6  -3   -0.28    1.36   0
   6   6  -3    0.85    1.38   0
  -5  -6   3    1.55    1.36   0
   5   6  -3    1.31    1.07   0
   5   6  -3    1.44    1.27   0
  -4  -6   3    1.58    1.44   0
   4   6  -3    4.41    1.04   0
   4   6  -3    2.04    1.25   0
   3   6  -3   88.01    1.96   0
   3   6  -3   99.05    1.39   0
  -3  -6   3   68.38    1.96   0
  -2  -6   3   54.76    2.49   0
   2   6  -3   70.50    2.25   0
  -2  -6   3   93.39    1.38   0
   2   6  -3   84.34    1.29   0
   1   6  -3   23.07    1.08   0
  -1  -6   3   22.59    1.06   0
   0   6  -3   23.36    1.09   0
   0  -6   3   20.71    1.08   0
   1  -6   3    0.42    1.11   0
  -1   6  -3    2.19    0.98   0
   2  -6   3    8.28    1.59   0
  -2   6  -3    6.42    1.81   0
  -2   6  -3    8.24    1.14   0
   2  -6   3    9.14    1.12   0
  -3   6  -3    6.55    1.17   0
   3  -6   3    8.22    1.42   0
  -3   6  -3    5.83    1.51   0
   3  -6   3    6.52    1.17   0
   4  -6   3    9.26    1.38   0
   4  -6   3    8.39    1.35   0
  -4   6  -3    5.73    1.39   0
   5  -6   3    1.34    1.58   0
  -5   6  -3    0.74    1.41   0
   5  -6   3    1.92    1.30   0
  -6   6  -3    4.64    1.55   0
   6  -6   3    4.40    2.09   0
   6  -6   3    7.40    1.41   0
  -7   6  -3    4.62    1.51   0
   7   5  -3   -2.11    1.54   0
  -7  -5   3   -0.14    1.34   0
   7   5  -3    0.20    1.28   0
   6   5  -3    1.37    1.34   0
  -6  -5   3    0.55    1.43   0
   6   5  -3    0.52    1.15   0
  -5  -5   3    1.52    1.31   0
   5   5  -3   -0.52    1.03   0
   5   5  -3    2.35    1.21   0
   4   5  -3    2.87    1.19   0
   4   5  -3    1.97    1.20   0
  -4  -5   3    2.67    1.31   0
  -3  -5   3    6.72    1.51   0
   3   5  -3    9.30    1.15   0
   3   5  -3    8.22    1.41   0
  -2  -5   3   -0.19    0.89   0
   2   5  -3    0.46    1.53   0
  -2  -5   3    0.03    1.59   0
   2   5  -3    1.87    0.94   0
  -1  -5   3    0.42    2.39   0
   1   5  -3    0.28    2.36   0
   1   5  -3    1.16    0.97   0
  -1  -5   3   -0.63    0.92   0
   0   5  -3   56.88    1.17   0
   0  -5   3   57.24    1.18   0
  -1   5  -3   34.23    1.25   0
  -1   5  -3   28.03    2.79   0
  -1   5  -3   32.18    2.22   0
   1  -5   3   31.58    1.08   0
  -2   5  -3    3.56    1.11   0
  -2   5  -3    2.91    1.67   0
   2  -5   3    1.75    1.28   0
   2  -5   3    1.96    1.12   0
   3  -5   3    4.15    1.24   0
  -3   5  -3    4.11    1.12   0
  -3   5  -3    4.67    1.58   0
   3  -5   3    5.23    1.26   0
   4  -5   3    3.61    1.34   0
   4  -5   3    5.41    1.16   0
  -4   5  -3    3.04    1.35   0
   5  -5   3    1.15    1.22   0
   5  -5   3    1.00    1.66   0
  -5   5  -3    0.23    1.37   0
  -6   5  -3   -0.75    1.28   0
   6  -5   3    2.12    1.33   0
   6  -5   3    0.68    2.15   0
  -7   5  -3    2.07    1.41   0
   7  -5   3    3.53    1.53   0
  -7  -4   3    1.22    1.52   0
   7   4  -3   -0.07    1.23   0
   7   4  -3    0.39    1.26   0
   6   4  -3    0.75    1.27   0
  -6  -4   3   -1.14    1.38   0
   6   4  -3   -0.73    1.30   0
   5   4  -3    1.73    1.07   0
  -5  -4   3   -0.12    1.15   0
   5   4  -3   -0.25    1.03   0
  -4  -4   3    0.17    1.33   0
   4   4  -3   -0.07    1.10   0
   4   4  -3    0.34    1.25   0
  -3  -4   3    4.20    1.40   0
   3   4  -3    6.85    1.31   0
   3   4  -3    7.57    1.00   0
  -2  -4   3   10.37    1.68   0
   2   4  -3   11.80    1.73   0
   2   4  -3    8.88    1.00   0
  -1  -4   3   28.45    1.89   0
   1   4  -3   30.85    2.31   0
   1   4  -3   30.62    1.10   0
  -1  -4   3   30.04    1.07   0
   0   4  -3   49.38    3.12   0
   0   4  -3   57.03    1.20   0
   0   4  -3   58.26    3.51   0
   0  -4   3   62.82    1.34   0
  -1   4  -3    1.24    1.88   0
  -1   4  -3    0.77    1.21   0
  -1   4  -3    1.15    1.45   0
   1  -4   3    1.16    1.15   0
  -2   4  -3   16.18    1.21   0
   2  -4   3   18.77    1.19   0
   2  -4   3   18.27    1.31   0
  -2   4  -3   15.95    1.64   0
  -3   4  -3   20.01    1.34   0
   3  -4   3   20.38    1.43   0
  -3   4  -3   18.04    1.50   0
   3  -4   3   22.20    1.34   0
  -4   4  -3    1.16    1.38   0
   4  -4   3    0.76    1.15   0
   4  -4   3    1.11    1.49   0
   5  -4   3    3.42    1.69   0
   5  -4   3    3.87    1.19   0
  -5   4  -3    2.44    1.38   0
   6  -4   3    3.15    3.10   0
  -6   4  -3    3.08    1.23   0
   6  -4   3    4.63    1.31   0
   7  -4   3    1.42    1.46   0
  -7   4  -3    2.02    1.55   0
   8   3  -3   -0.75    1.40   0
  -8  -3   3    0.84    1.45   0
   7   3  -3    0.32    1.40   0
  -7  -3   3    2.67    1.29   0
   7   3  -3   -0.32    1.40   0
   6   3  -3    1.28    1.27   0
  -6  -3   3    1.15    1.17   0
   6   3  -3    0.25    1.08   0
  -5  -3   3   -0.32    1.14   0
   5   3  -3    2.41    1.11   0
   5   3  -3    2.52    1.08   0
  -4  -3   3    0.69    1.15   0
   4   3  -3   -1.23    1.08   0
   4   3  -3   -0.18    1.27   0
  -3  -3   3   14.56    1.38   0
   3   3  -3   14.47    0.99   0
   3   3  -3   12.80    1.23   0
   2   3  -3    6.18    1.59   0
   2   3  -3    7.12    0.97   0
  -2  -3   3    7.41    1.29   0
   1   3  -3    0.09    0.97   0
   1   3  -3    1.05    1.63   0
  -1  -3   3    0.74    1.35   0
   0   3  -3    2.12    1.69   0
   0   3  -3    3.02    1.22   0
   0   3  -3    2.15    1.52   0
   0  -3   3    1.93    1.20   0
  -1   3  -3   67.93    1.75   0
  -1   3  -3   74.08    1.48   0
   1  -3   3   76.72    1.46   0
  -2   3  -3   48.80    1.35   0
   2  -3   3   52.53    1.45   0
   2  -3   3   52.06    1.38   0
  -2   3  -3   50.97    1.56   0
  -3   3  -3    5.86    1.37   0
   3  -3   3    6.69    1.10   0
   3  -3   3    5.98    1.38   0
   4  -3   3    9.43    1.65   0
  -4   3  -3   10.49    1.37   0
   4  -3   3    9.67    0.99   0
   5  -3   3   18.33    2.30   0
  -5   3  -3   13.03    1.37   0
   5  -3   3   19.88    1.18   0
  -6   3  -3    2.24    1.35   0
   6  -3   3    2.45    1.23   0
  -7   3  -3    2.26    1.50   0
   7  -3   3    0.63    1.38   0
  -8   3  -3    1.21    1.45   0
   8  -3   3   -0.36    1.37   0
  -8  -2   3    0.87    1.43   0
   8   2  -3    0.77    1.39   0
   8   2  -3    1.30    1.60   0
  -7  -2   3    1.74    1.46   0
   7   2  -3    0.54    1.38   0
   7   2  -3    1.29    1.39   0
   6   2  -3    1.60    1.14   0
  -6  -2   3    0.67    1.35   0
   6   2  -3    0.83    1.24   0
  -5  -2   3    2.69    1.29   0
   5   2  -3    0.90    1.02   0
   5   2  -3    0.18    1.09   0
   4   2  -3    1.30    1.22   0
   4   2  -3    1.37    0.97   0
  -4  -2   3    1.02    1.44   0
   3   2  -3   10.16    1.11   0
  -3  -2   3    8.65    1.43   0
   3   2  -3    7.85    1.25   0
  -2  -2   3   22.18    1.44   0
   2   2  -3   24.17    1.58   0
   2   2  -3   21.05    1.02   0
  -1  -2   3    0.53    1.47   0
   1   2  -3   -0.30    1.70   0
   1   2  -3   -0.19    1.01   0
   0   2  -3    0.87    1.11   0
   0   2  -3    0.92    1.66   0
   0  -2   3    1.81    1.41   0
   1  -2   3  106.48    1.78   0
   1  -2   3  113.04    1.88   0
  -1   2  -3  104.93    1.80   0
  -1   2  -3  111.64    1.77   0
  -2   2  -3    4.62    1.30   0
   2  -2   3    4.00    1.24   0
   2  -2   3    4.01    1.11   0
  -2   2  -3    3.25    1.42   0
   3  -2   3   28.08    1.10   0
   3  -2   3   28.24    1.91   0
  -3   2  -3   28.67    1.26   0
   4  -2   3    4.72    1.09   0
   4  -2   3    2.24    2.17   0
  -4   2  -3    2.03    1.14   0
  -5   2  -3    4.12    1.11   0
   5  -2   3    3.55    0.97   0
  -6   2  -3    5.37    1.17   0
   6  -2   3    5.84    1.08   0
  -7   2  -3    2.99    1.28   0
   7  -2   3    0.74    1.15   0
  -8   2  -3    2.07    1.39   0
   8  -2   3    2.38    1.36   0
   8   1  -3    0.73    1.61   0
   8   1  -3    0.30    1.40   0
  -8  -1   3    1.22    1.42   0
   7   1  -3    0.37    1.19   0
  -7  -1   3   -0.27    1.26   0
   7   1  -3    0.52    1.36   0
  -6  -1   3    1.51    1.22   0
   6   1  -3    4.88    1.20   0
   6   1  -3    3.68    1.32   0
  -5  -1   3   14.02    1.19   0
   5   1  -3   13.05    1.17   0
   5   1  -3   11.40    1.17   0
  -4  -1   3   10.03    1.25   0
   4   1  -3   10.86    1.23   0
  -3  -1   3   41.43    1.50   0
   3   1  -3   40.68    1.37   0
   2   1  -3   18.37    1.65   0
  -2  -1   3   21.01    1.37   0
   1   1  -3    4.62    1.69   0
  -1  -1   3    4.19    1.52   0
   0  -1   3   50.39    1.72   0
   0   1  -3   55.24    1.61   0
   0   1  -3   54.47    1.78   0
  -1   1  -3   20.89    1.67   0
  -1   1  -3   18.40    1.43   0
   1  -1   3   18.30    1.26   0
  -2   1  -3   71.28    2.37   0
  -2   1  -3   72.16    1.41   0
   2  -1   3   73.71    1.48   0
   3  -1   3    4.91    1.11   0
  -3   1  -3    3.94    1.11   0
  -4   1  -3    3.71    1.36   0
   4  -1   3    3.03    1.00   0
   5  -1   3   29.43    1.10   0
  -5   1  -3   28.07    1.23   0
   6  -1   3    4.16    1.04   0
  -6   1  -3    3.96    1.15   0
   7  -1   3   -0.07    1.15   0
  -7   1  -3    2.64    1.26   0
   8  -1   3    2.68    1.30   0
  -8   1  -3    1.68    1.40   0
   8   0  -3    0.88    1.38   0
  -8   0   3    1.05    1.42   0
   8   0  -3   -0.41    1.79   0
   7   0  -3    2.76    1.37   0
   7   0  -3    0.90    1.55   0
  -7   0   3    2.43    1.23   0
   6   0  -3    1.97    1.20   0
  -6   0   3   -0.63    1.18   0
   6   0  -3    1.40    1.30   0
   5   0  -3   19.31    1.19   0
  -5   0   3   15.87    1.22   0
  -4   0   3   -0.67    1.17   0
   4   0  -3    2.21    1.16   0
  -3   0   3    2.60    1.34   0
   3   0  -3    1.83    1.44   0
   2   0  -3   25.00    1.49   0
  -2   0   3   26.27    1.40   0
  -1   0   3  268.64    2.29   0
   1   0  -3  274.02    2.51   0
   0   0   3   41.73    1.58   0
   0   0  -3   46.55    1.76   0
  -1   0  -3   28.86    1.35   0
   2   0   3   87.30    1.41   0
  -2   0  -3   85.97    1.57   0
   3   0   3    1.00    0.98   0
  -3   0  -3    1.65    1.09   0
   4   0   3   -0.75    0.95   0
  -4   0  -3    1.20    1.11   0
   5   0   3   14.80    0.96   0
  -5   0  -3   12.37    1.11   0
   6   0   3    0.77    1.00   0
  -6   0  -3    0.19    1.13   0
  -7   0  -3    2.51    1.23   0
   7   0   3    2.32    1.10   0
  -8   0  -3    0.53    1.61   0
   8   0   3    3.00    1.31   0
  -8   1   3   -0.77    1.37   0
   8  -1  -3    0.12    1.61   0
   8  -1  -3    1.26    1.35   0
   7  -1  -3    0.86    1.19   0
  -7   1   3    0.73    1.22   0
   7  -1  -3    0.97    1.37   0
  -6   1   3   -0.17    1.15   0
   6  -1  -3    2.07    1.11   0
  -5   1   3    8.65    1.14   0
   5  -1  -3    5.91    1.14   0
  -4   1   3   -0.19    1.12   0
   4  -1  -3   -2.33    1.17   0
  -3   1   3   49.01    1.47   0
   3  -1  -3   47.31    1.38   0
   2  -1  -3  395.66    2.57   0
  -2   1   3  420.02    2.39   0
  -1   1   3  149.61    1.86   0
   1  -1  -3  150.91    1.96   0
   0   1   3  335.68    2.53   0
   0  -1  -3  342.85    2.56   0
  -1  -1  -3   62.25    1.47   0
  -2  -1  -3    3.33    2.11   0
  -2  -1  -3    4.63    1.07   0
   2   1   3    3.19    1.02   0
   3   1   3   -0.05    0.93   0
  -3  -1  -3    0.54    1.02   0
   4   1   3    3.86    0.92   0
  -4  -1  -3    2.83    1.24   0
   5   1   3   11.08    0.98   0
  -5  -1  -3   12.89    1.13   0
  -6  -1  -3    1.17    1.26   0
   6   1   3   -1.28    0.99   0
   7   1   3    3.65    1.11   0
  -7  -1  -3    1.15    1.21   0
  -8  -1  -3   -0.34    1.32   0
   8   1   3   -0.58    1.22   0
  -8   2   3    0.49    1.43   0
   8  -2  -3   -0.94    1.61   0
   8  -2  -3    1.63    1.81   0
  -7   2   3   -0.01    1.46   0
   7  -2  -3    0.51    1.46   0
  -6   2   3    1.66    1.15   0
   6  -2  -3    0.55    1.16   0
   5  -2  -3  114.99    1.59   0
  -5   2   3  115.73    1.56   0
  -4   2   3    3.92    1.12   0
   4  -2  -3    4.62    1.18   0
  -3   2   3    9.16    1.14   0
   3  -2  -3    8.18    1.25   0
   2  -2  -3   58.95    1.52   0
  -2   2   3   62.78    1.41   0
   1  -2  -3   29.91    1.46   0
  -1   2   3   28.14    1.50   0
   0   2   3  347.75    2.42   0
   0  -2  -3  362.82    2.49   0
  -1  -2  -3   30.25    1.27   0
  -1  -2  -3   28.76    1.62   0
  -1  -2  -3   28.57    1.27   0
   2   2   3   -0.00    1.19   0
  -2  -2  -3   -0.42    1.04   0
  -2  -2  -3    0.04    1.38   0
   3   2   3   14.83    1.70   0
   3   2   3   15.62    0.98   0
  -3  -2  -3   15.50    1.65   0
  -3  -2  -3   16.74    1.25   0
   4   2   3    2.61    1.63   0
  -4  -2  -3    3.11    1.06   0
   4   2   3    3.94    0.94   0
   5   2   3    2.97    0.94   0
  -5  -2  -3    4.21    1.09   0
   5   2   3    4.18    1.85   0
   6   2   3    5.58    1.00   0
   6   2   3    5.23    2.25   0
  -6  -2  -3    6.69    1.07   0
  -7  -2  -3    1.33    1.20   0
   7   2   3    0.51    1.11   0
   8   2   3    0.14    1.25   0
  -8  -2  -3   -1.83    1.55   0
  -7   3   3    1.56    1.28   0
   7  -3  -3    1.75    1.26   0
   6  -3  -3    2.80    1.17   0
  -6   3   3    0.94    1.17   0
  -5   3   3    2.19    1.11   0
   5  -3  -3    0.27    1.14   0
  -4   3   3    2.36    1.14   0
   4  -3  -3    1.29    1.22   0
   3  -3  -3   20.27    1.50   0
  -3   3   3   21.36    1.32   0
  -2   3   3  128.51    1.72   0
   2  -3  -3  118.23    1.71   0
  -1   3   3   20.02    1.24   0
   1  -3  -3   19.17    1.56   0
   0   3   3  183.98    1.88   0
   0  -3  -3  166.05    1.71   0
   0  -3  -3  205.26    2.09   0
  -1  -3  -3  212.01    1.92   0
  -1  -3  -3  240.90    2.09   0
  -1  -3  -3  223.84    2.10   0
   2   3   3   35.97    1.38   0
  -2  -3  -3   36.98    1.39   0
   2   3   3   36.74    1.19   0
  -2  -3  -3   39.22    1.36   0
   3   3   3    0.36    1.21   0
  -3  -3  -3    1.77    1.01   0
   3   3   3    0.29    1.08   0
  -3  -3  -3    1.00    1.19   0
   4   3   3    1.36    0.97   0
   4   3   3    1.77    1.40   0
  -4  -3  -3    3.61    1.10   0
   5   3   3    0.19    1.43   0
   5   3   3    0.43    0.98   0
  -5  -3  -3    0.67    1.06   0
   6   3   3    1.84    1.02   0
  -6  -3  -3    3.88    1.17   0
   6   3   3    2.49    1.73   0
   7   3   3    2.21    1.35   0
   7   3   3    2.99    2.22   0
  -7  -3  -3    2.12    1.47   0
   8   3   3    2.68    1.27   0
  -8  -3  -3    1.96    1.35   0
   7  -4  -3    2.17    1.51   0
   7  -4  -3    2.27    1.46   0
  -7   4   3    0.22    1.30   0
   6  -4  -3    1.99    1.17   0
  -6   4   3    1.55    1.18   0
  -5   4   3   -1.29    1.15   0
   5  -4  -3    0.82    1.17   0
  -4   4   3  203.47    1.87   0
   4  -4  -3  164.54    1.85   0
   3  -4  -3  165.64    1.88   0
  -3   4   3  201.24    1.72   0
   2  -4  -3   24.60    1.34   0
  -2   4   3   26.94    1.19   0
   1  -4  -3   96.69    1.31   0
  -1   4   3  113.54    1.63   0
   1  -4  -3  110.91    1.81   0
   0  -4  -3  128.74    1.49   0
   0   4   3  121.22    1.60   0
   0  -4  -3  136.73    1.69   0
  -1  -4  -3   39.31    1.33   0
  -1  -4  -3   35.51    1.24   0
   1   4   3   39.87    1.38   0
  -1  -4  -3   37.08    1.36   0
   2   4   3   13.45    1.24   0
  -2  -4  -3   14.54    1.24   0
  -2  -4  -3   14.38    1.21   0
   2   4   3   15.95    1.04   0
   3   4   3   73.81    1.59   0
  -3  -4  -3   73.04    1.43   0
   3   4   3   72.38    1.23   0
  -3  -4  -3   76.69    1.29   0
   4   4   3   77.26    1.51   0
  -4  -4  -3   87.96    1.35   0
   4   4   3   80.04    1.26   0
  -4  -4  -3   79.59    1.49   0
   5   4   3   20.90    1.41   0
   5   4   3   21.06    1.07   0
  -5  -4  -3   24.27    1.38   0
   6   4   3   21.79    1.66   0
   6   4   3   23.34    1.14   0
  -6  -4  -3   24.28    1.22   0
   7   4   3    4.02    1.16   0
   7   4   3    2.64    1.78   0
  -7  -4  -3    2.77    1.28   0
   8   4   3   -0.36    1.47   0
   8   4   3    0.28    2.67   0
  -8  -4  -3    1.59    1.39   0
   7  -5  -3    1.23    1.35   0
   7  -5  -3    8.05    1.56   0
  -7   5   3    1.47    1.35   0
   6  -5  -3    5.44    1.34   0
  -6   5   3    4.23    1.41   0
   6  -5  -3    1.40    1.20   0
   5  -5  -3    1.54    1.19   0
   5  -5  -3   -0.28    1.13   0
  -5   5   3   -1.13    1.26   0
   4  -5  -3   27.26    1.25   0
  -4   5   3   23.47    1.17   0
   4  -5  -3   18.81    1.26   0
   3  -5  -3   -0.93    1.45   0
   3  -5  -3    0.47    1.15   0
  -3   5   3    0.50    1.26   0
   2  -5  -3    1.98    1.26   0
  -2   5   3    0.29    1.19   0
   2  -5  -3    1.16    0.97   0
   1  -5  -3  114.74    1.33   0
   1  -5  -3  129.49    1.87   0
  -1   5   3  126.87    1.54   0
   0   5   3  281.56    2.14   0
   0  -5  -3  298.76    1.81   0
   0  -5  -3  318.91    2.30   0
  -1  -5  -3    3.58    1.02   0
   1   5   3    2.92    1.01   0
  -1  -5  -3    3.31    1.12   0
  -1  -5  -3    4.05    1.07   0
   2   5   3    9.06    1.17   0
  -2  -5  -3    7.91    1.05   0
  -2  -5  -3    8.75    1.15   0
  -3  -5  -3   83.17    1.44   0
   3   5   3   73.62    1.44   0
  -3  -5  -3   80.45    1.42   0
   3   5   3   70.66    1.22   0
  -4  -5  -3   10.57    1.25   0
   4   5   3    8.75    1.21   0
   4   5   3    8.49    1.00   0
  -4  -5  -3    8.57    1.18   0
   5   5   3    1.46    1.34   0
   5   5   3    0.41    0.96   0
  -5  -5  -3    1.77    1.11   0
   6   5   3    4.01    1.45   0
   6   5   3    7.17    1.07   0
  -6  -5  -3    4.67    1.36   0
   7   5   3    5.63    1.19   0
   7   5   3    5.95    1.74   0
  -7  -5  -3    5.60    1.28   0
   8   5   3   -0.58    1.35   0
  -8  -5  -3   -1.04    1.67   0
   8   5   3   -0.33    2.26   0
   7  -6  -3    2.09    1.66   0
   7  -6  -3   -1.28    1.80   0
  -7   6   3   -0.39    1.65   0
   6  -6  -3    3.51    1.58   0
   6  -6  -3    2.01    1.29   0
  -6   6   3   -0.08    1.27   0
   5  -6  -3    0.16    1.26   0
   5  -6  -3    0.16    1.36   0
  -5   6   3    1.56    1.11   0
   4  -6  -3   49.95    1.19   0
  -4   6   3   49.12    1.39   0
   4  -6  -3   34.37    1.33   0
   3  -6  -3   78.41    1.77   0
  -3   6   3  118.36    1.60   0
   3  -6  -3  102.33    1.30   0
   2  -6  -3   18.10    1.04   0
  -2   6   3   18.49    1.23   0
   2  -6  -3   13.95    1.50   0
   1  -6  -3  139.87    2.10   0
   1  -6  -3  139.51    1.40   0
  -1   6   3  157.92    1.82   0
   0  -6  -3   25.65    1.04   0
   0  -6  -3   27.03    1.52   0
   0   6   3   27.02    1.34   0
  -1  -6  -3    4.98    1.20   0
  -1  -6  -3    4.30    1.14   0
   1   6   3    3.07    0.96   0
  -1  -6  -3    6.29    0.95   0
  -2  -6  -3    1.00    1.09   0
   2   6   3   -0.23    1.14   0
  -2  -6  -3    0.39    1.07   0
  -2  -6  -3    0.02    1.12   0
   3   6   3   16.58    1.17   0
   3   6   3   16.46    1.15   0
  -3  -6  -3   15.76    1.22   0
  -3  -6  -3   17.65    1.15   0
   4   6   3   15.17    1.09   0
  -4  -6  -3   18.59    1.18   0
   4   6   3   18.88    1.18   0
  -4  -6  -3   19.30    1.27   0
  -5  -6  -3    2.38    1.25   0
   5   6   3    2.49    1.21   0
  -5  -6  -3    3.25    1.15   0
   5   6   3    3.06    1.16   0
  -6  -6  -3   20.14    1.29   0
   6   6   3   17.49    1.39   0
   6   6   3   22.14    1.32   0
   7   6   3    2.87    1.77   0
  -7  -6  -3    3.80    1.33   0
   7   6   3    4.62    1.22   0
  -8  -6  -3    0.53    1.50   0
   8   6   3    1.15    1.60   0
   8   6   3   -0.45    2.03   0
   6  -7  -3    1.58    1.45   0
  -6   7   3   -0.24    1.48   0
   6  -7  -3    0.78    1.30   0
   5  -7  -3    3.39    1.16   0
  -5   7   3    1.71    1.37   0
   5  -7  -3    1.67    1.40   0
   4  -7  -3   21.76    1.30   0
  -4   7   3   16.51    1.33   0
   4  -7  -3   10.28    1.42   0
   3  -7  -3    2.24    1.16   0
   3  -7  -3    0.04    1.37   0
  -3   7   3    0.47    1.19   0
   2  -7  -3    3.34    1.00   0
   2  -7  -3    2.41    1.40   0
  -2   7   3    3.87    1.14   0
   1  -7  -3    1.09    1.61   0
  -1   7   3    3.59    1.27   0
   1  -7  -3    3.08    0.98   0
   0  -7  -3   18.63    1.02   0
   0  -7  -3   16.56    1.50   0
   0   7   3   17.46    1.31   0
   0   7   3   19.00    1.00   0
   1   7   3    1.52    0.96   0
  -1  -7  -3    0.33    1.32   0
  -1  -7  -3    0.70    0.98   0
  -1  -7  -3    0.06    1.23   0
   2   7   3    0.12    1.15   0
  -2  -7  -3    0.38    1.28   0
  -2  -7  -3    1.44    1.01   0
  -2  -7  -3   -0.47    1.15   0
   3   7   3    2.97    0.98   0
  -3  -7  -3    3.45    1.22   0
  -3  -7  -3    3.19    1.12   0
  -3  -7  -3    4.47    0.97   0
   4   7   3    0.90    1.04   0
   4   7   3    1.29    1.13   0
  -4  -7  -3    1.04    0.99   0
  -4  -7  -3    2.93    1.24   0
   5   7   3    0.86    1.25   0
   5   7   3   -0.13    1.20   0
  -5  -7  -3   -0.71    1.32   0
  -5  -7  -3    1.61    1.19   0
   6   7   3    0.71    1.35   0
   6   7   3    1.94    1.12   0
  -6  -7  -3    1.46    1.39   0
   7   7   3    1.66    1.67   0
  -7  -7  -3   -0.66    1.35   0
   7   7   3    0.36    1.26   0
   6  -8  -3   -0.93    1.62   0
   6  -8  -3    0.66    1.57   0
  -6   8   3    0.12    1.38   0
   5  -8  -3    4.12    1.42   0
  -5   8   3    3.70    1.42   0
   5  -8  -3    1.94    1.46   0
  -4   8   3    3.23    1.31   0
   4  -8  -3    0.77    1.38   0
   4  -8  -3    2.13    1.12   0
   3  -8  -3   -0.31    1.01   0
   3  -8  -3   -0.11    1.38   0
  -3   8   3    1.01    1.35   0
   2  -8  -3   20.77    1.06   0
   2  -8  -3   12.72    1.57   0
  -2   8   3   20.97    1.25   0
   1  -8  -3    2.94    1.52   0
  -1   8   3    2.37    1.26   0
   1  -8  -3    3.19    1.01   0
   0   8   3   -0.14    0.94   0
   0  -8  -3    0.98    1.44   0
   0  -8  -3    0.25    0.95   0
  -1  -8  -3    2.57    1.10   0
   1   8   3    2.50    0.95   0
  -1  -8  -3    2.94    1.33   0
  -1  -8  -3    1.01    1.33   0
   2   8   3    5.13    1.02   0
  -2  -8  -3    5.16    1.29   0
  -2  -8  -3    4.58    1.29   0
  -2  -8  -3    4.11    1.01   0
  -3  -8  -3    8.53    1.39   0
  -3  -8  -3    7.23    1.30   0
   3   8   3    8.11    1.03   0
  -3  -8  -3    6.88    0.97   0
   4   8   3    1.81    1.08   0
  -4  -8  -3    0.11    1.23   0
  -4  -8  -3    0.51    1.29   0
   5   8   3    0.70    1.12   0
   5   8   3    2.48    1.24   0
  -5  -8  -3    2.28    1.38   0
  -5  -8  -3    2.82    1.11   0
   6   8   3    0.51    1.40   0
  -6  -8  -3    0.90    1.47   0
   6   8   3    0.64    1.37   0
   7   8   3    0.31    1.58   0
  -7  -8  -3    1.23    1.41   0
   7   8   3    0.78    1.32   0
   5  -9  -3    3.09    1.50   0
   5  -9  -3    0.98    1.53   0
  -5   9   3    1.91    1.51   0
   4  -9  -3    4.52    1.19   0
  -4   9   3    0.28    1.41   0
   4  -9  -3    1.76    1.45   0
   3  -9  -3    0.63    1.11   0
  -3   9   3    0.07    1.42   0
   3  -9  -3    0.61    1.52   0
   2  -9  -3    4.30    1.05   0
  -2   9   3    2.54    1.39   0
   2  -9  -3    1.78    1.53   0
   1  -9  -3    3.79    1.02   0
   1  -9  -3    1.83    1.51   0
  -1   9   3    3.33    1.43   0
   0  -9  -3    0.51    0.96   0
   0  -9  -3    0.24    1.74   0
   0   9   3   -0.46    0.99   0
   0  -9  -3   -0.90    1.51   0
  -1  -9  -3    1.96    1.41   0
   1   9   3    2.40    1.00   0
  -1  -9  -3    0.42    1.52   0
  -1  -9  -3    1.96    0.97   0
  -2  -9  -3    1.30    1.46   0
  -2  -9  -3   -0.51    1.47   0
   2   9   3    2.04    1.00   0
  -2  -9  -3    1.76    1.18   0
  -3  -9  -3    0.57    1.00   0
  -3  -9  -3   -0.03    1.39   0
  -3  -9  -3   -1.45    1.33   0
   3   9   3   -0.86    1.00   0
   4   9   3    3.86    1.26   0
  -4  -9  -3    1.53    1.27   0
  -4  -9  -3    3.55    1.09   0
  -4  -9  -3    3.20    1.50   0
   5   9   3    2.67    1.34   0
  -5  -9  -3    3.06    1.60   0
  -5  -9  -3    1.11    1.16   0
   6   9   3    0.96    1.44   0
   6   9   3    0.17    1.47   0
  -6  -9  -3   -0.61    1.56   0
  -5  10   3    2.52    1.82   0
   4 -10  -3    0.47    1.67   0
  -4  10   3   -0.14    1.63   0
   4 -10  -3   -0.35    1.44   0
   3 -10  -3    0.41    1.16   0
   3 -10  -3    0.58    1.58   0
  -3  10   3    1.61    1.51   0
   2 -10  -3    1.54    1.10   0
  -2  10   3    0.71    1.44   0
   2 -10  -3    2.32    1.58   0
   1 -10  -3    0.84    1.83   0
   1 -10  -3    0.83    1.07   0
   0 -10  -3    1.27    1.05   0
   0 -10  -3    0.95    1.85   0
   0 -10  -3    0.99    1.59   0
   1  10   3   -0.03    1.03   0
  -1 -10  -3    0.47    1.75   0
  -1 -10  -3    0.36    1.71   0
  -1 -10  -3    0.49    1.02   0
   2  10   3   -0.78    1.08   0
  -2 -10  -3   -0.44    1.68   0
  -2 -10  -3    0.66    1.70   0
  -2 -10  -3   -1.07    1.06   0
   3  10   3    2.02    1.09   0
  -3 -10  -3    0.66    1.57   0
  -3 -10  -3    2.38    1.11   0
  -3 -10  -3    2.80    1.77   0
  -4 -10  -3    1.85    1.14   0
   4  10   3    0.61    1.17   0
  -4 -10  -3    0.74    1.52   0
  -4 -10  -3    1.51    1.76   0
   5  10   3    0.43    1.26   0
  -5 -10  -3   -0.14    1.62   0
  -5 -10  -3    0.66    1.72   0
  -5 -10  -3   -0.25    1.23   0
  -6 -10  -3    0.62    1.36   0
   6  10   3   -0.77    1.60   0
  -6 -10  -3    0.91    1.67   0
   4 -11  -3   -0.75    1.41   0
   4 -11  -3    1.94    1.87   0
  -4  11   3    0.64    1.82   0
   3 -11  -3    0.69    1.45   0
  -3  11   3    0.74    1.83   0
   3 -11  -3    0.99    1.87   0
  -2  11   3    0.44    1.85   0
   2 -11  -3    2.19    1.17   0
   2 -11  -3    0.27    1.79   0
   1 -11  -3    0.66    1.16   0
   1 -11  -3    0.35    2.00   0
   1 -11  -3    0.80    1.86   0
   0 -11  -3   -0.44    2.00   0
   0 -11  -3    1.55    1.08   0
   0 -11  -3    0.79    2.36   0
  -1 -11  -3    0.69    2.36   0
  -1 -11  -3    1.53    2.30   0
   1  11   3   -0.34    1.12   0
  -1 -11  -3    2.43    1.12   0
   2  11   3   -0.06    1.17   0
  -2 -11  -3    0.12    2.14   0
  -2 -11  -3    0.67    2.17   0
  -2 -11  -3    0.71    1.14   0
   3  11   3    1.17    1.14   0
  -3 -11  -3    1.10    2.03   0
  -3 -11  -3   -0.44    1.98   0
  -3 -11  -3   -0.85    1.14   0
   4  11   3    0.35    1.22   0
  -4 -11  -3    0.82    1.22   0
  -4 -11  -3    1.05    1.92   0
  -4 -11  -3    0.92    1.87   0
  -5 -11  -3    2.00    1.52   0
   5  11   3    0.17    1.54   0
  -5 -11  -3   -0.01    1.74   0
  -5 -11  -3    2.85    1.85   0
  -3  12   3    1.89    2.19   0
   2 -12  -3    0.42    1.53   0
   2 -12  -3    0.63    2.43   0
   2 -12  -3    0.01    2.36   0
   1 -12  -3    0.17    3.19   0
   1 -12  -3   -0.04    3.22   0
   1 -12  -3    0.55    1.24   0
   0 -12  -3   -0.53    1.19   0
   1  12   3    1.62    1.38   0
  -1 -12  -3   -1.09    1.37   0
   2  12   3   -0.27    1.24   0
  -2 -12  -3    0.09    1.22   0
  -3 -12  -3    0.90    1.24   0
  -3 -12  -3    0.09    2.62   0
   3  12   3    3.68    1.29   0
  -3 -12  -3    0.06    2.62   0
   4  12   3    1.72    1.34   0
  -4 -12  -3    0.60    2.37   0
  -4 -12  -3   -0.32    2.28   0
  -4 -12  -3   -0.23    1.31   0
   1 -13  -3   -0.67    1.34   0
   0 -13  -3    1.05    1.35   0
  -1 -13  -3    1.44    1.33   0
   2  13   3   -0.52    1.38   0
  -2 -13  -3    0.04    1.58   0
   2  11  -4    2.93    1.51   0
  -2 -11   4    0.68    1.32   0
  -1 -11   4    0.71    1.27   0
   1  11  -4    0.75    1.33   0
   0  11  -4    1.21    1.31   0
   0 -11   4    0.31    1.27   0
   1 -11   4    1.25    1.52   0
  -1  11  -4   -0.40    1.54   0
  -2  11  -4    0.24    1.39   0
   2 -11   4   -0.03    1.38   0
   4  10  -4    0.91    1.34   0
   3  10  -4    2.65    1.26   0
   2  10  -4    0.40    1.20   0
  -2 -10   4    2.17    1.18   0
   1  10  -4    2.52    1.19   0
  -1 -10   4    0.53    1.21   0
   0  10  -4    1.96    1.16   0
   0 -10   4    2.22    1.30   0
  -1  10  -4    1.79    1.42   0
   1 -10   4    0.62    1.21   0
  -2  10  -4    1.16    1.44   0
   2 -10   4   -0.54    1.26   0
  -3  10  -4    2.22    1.53   0
   3 -10   4    2.76    1.51   0
   5   9  -4    2.46    1.56   0
   5   9  -4    0.54    2.07   0
  -5  -9   4    0.48    2.12   0
   4   9  -4    1.35    1.26   0
  -4  -9   4   -0.08    2.65   0
   4   9  -4    0.01    2.50   0
   3   9  -4    0.70    1.14   0
   2   9  -4   -0.52    1.11   0
  -2  -9   4    2.45    1.09   0
   1   9  -4    2.97    1.12   0
  -1  -9   4    6.95    1.27   0
   0   9  -4    8.47    1.31   0
   0  -9   4    7.91    1.14   0
  -1   9  -4    3.56    1.26   0
   1  -9   4    2.73    1.27   0
  -2   9  -4    2.40    1.34   0
   2  -9   4    2.43    1.31   0
  -3   9  -4    1.18    1.20   0
   3  -9   4    1.74    1.39   0
   4  -9   4   -0.22    1.49   0
  -4   9  -4    0.26    2.32   0
   6   8  -4   -0.94    1.60   0
  -6  -8   4    1.73    1.85   0
   6   8  -4    0.84    1.82   0
   5   8  -4    1.44    1.27   0
   5   8  -4    0.41    1.62   0
  -5  -8   4    1.16    1.86   0
   4   8  -4    7.46    1.18   0
   4   8  -4    6.07    1.84   0
  -4  -8   4    1.99    1.89   0
   3   8  -4   12.61    1.15   0
   3   8  -4    9.19    2.53   0
  -3  -8   4    4.87    2.62   0
   2   8  -4    5.37    1.07   0
  -2  -8   4    5.22    1.21   0
   1   8  -4    3.47    1.06   0
  -1  -8   4    4.29    1.21   0
   0  -8   4   -0.89    1.01   0
   0   8  -4    1.30    1.02   0
   1  -8   4    0.21    1.05   0
  -1   8  -4    0.14    1.24   0
  -2   8  -4    2.56    1.09   0
   2  -8   4    3.58    1.24   0
  -3   8  -4    4.67    1.32   0
  -3   8  -4    4.00    2.06   0
   3  -8   4    4.43    1.32   0
  -3   8  -4    3.99    2.19   0
  -4   8  -4    1.38    1.94   0
   4  -8   4    0.92    1.73   0
   4  -8   4   -0.22    1.54   0
   5  -8   4    1.33    1.69   0
  -5   8  -4   -0.24    1.74   0
   5  -8   4    0.98    1.72   0
  -6  -7   4   -0.92    1.54   0
   6   7  -4    0.49    1.51   0
   6   7  -4    1.20    1.52   0
  -5  -7   4    1.73    1.59   0
   5   7  -4    1.46    1.52   0
   5   7  -4    1.93    1.35   0
   4   7  -4    1.13    1.44   0
  -4  -7   4   -0.02    1.63   0
   4   7  -4    1.12    1.09   0
   3   7  -4    1.05    1.60   0
  -3  -7   4    0.02    1.62   0
   3   7  -4    0.92    1.22   0
   2   7  -4   -0.64    0.99   0
   1   7  -4    2.89    1.19   0
  -1  -7   4    3.52    0.99   0
   0   7  -4    5.06    1.01   0
   0  -7   4    6.41    1.01   0
  -1   7  -4    1.06    0.98   0
   1  -7   4    0.08    1.12   0
  -2   7  -4    0.79    2.50   0
  -2   7  -4   -0.85    1.18   0
  -2   7  -4    0.82    2.34   0
   2  -7   4    2.11    1.17   0
  -3   7  -4    2.32    1.81   0
  -3   7  -4    2.56    1.23   0
   3  -7   4    2.35    1.50   0
   3  -7   4    1.65    1.24   0
  -4   7  -4    0.21    1.56   0
   4  -7   4    0.71    1.42   0
   4  -7   4    1.31    1.44   0
  -5   7  -4    0.20    1.49   0
   5  -7   4    0.40    1.75   0
   5  -7   4    1.36    1.54   0
  -6   7  -4    0.37    1.68   0
   6  -7   4    0.64    1.57   0
   6  -7   4   -0.27    2.44   0
  -7  -6   4    0.59    1.69   0
   6   6  -4    1.00    1.43   0
   6   6  -4   -1.48    1.42   0
  -6  -6   4    1.35    1.49   0
   5   6  -4    0.67    1.32   0
   5   6  -4    1.18    1.11   0
  -5  -6   4   -0.85    1.37   0
   4   6  -4   -0.08    1.35   0
  -4  -6   4    0.30    1.43   0
   4   6  -4    0.60    1.06   0
   3   6  -4    0.94    1.49   0
  -3  -6   4    0.41    1.49   0
   3   6  -4    1.78    1.03   0
   2   6  -4    2.80    1.66   0
   2   6  -4    2.84    0.97   0
  -2  -6   4    2.40    1.74   0
  -1  -6   4    6.82    0.97   0
   1   6  -4    8.77    1.15   0
   0   6  -4    3.35    0.99   0
   0  -6   4    2.41    0.98   0
  -1   6  -4    2.80    0.98   0
   1  -6   4    0.96    0.94   0
  -2   6  -4    4.05    1.15   0
  -2   6  -4    3.92    1.90   0
  -2   6  -4    5.42    1.57   0
   2  -6   4    6.10    1.13   0
  -3   6  -4   -0.33    1.67   0
   3  -6   4   -0.16    1.28   0
   3  -6   4    1.18    1.29   0
  -3   6  -4    2.03    1.30   0
  -4   6  -4    1.43    1.51   0
   4  -6   4    1.20    1.40   0
   4  -6   4    1.39    1.19   0
  -5   6  -4    2.63    1.46   0
   5  -6   4    3.95    1.50   0
   5  -6   4    1.65    1.81   0
   6  -6   4    2.02    1.47   0
   6  -6   4    1.36    2.37   0
  -6   6  -4    3.57    1.55   0
   7   5  -4   -0.57    1.56   0
   7   5  -4    0.34    1.35   0
  -7  -5   4   -0.89    1.39   0
   6   5  -4    0.74    1.20   0
   6   5  -4    1.16    1.16   0
  -6  -5   4    1.44    1.46   0
   5   5  -4   -0.39    1.28   0
   5   5  -4   -0.06    1.05   0
  -5  -5   4   -1.55    1.30   0
   4   5  -4    2.82    1.23   0
   4   5  -4    0.75    1.05   0
  -4  -5   4    0.50    1.29   0
   3   5  -4    3.02    1.27   0
  -3  -5   4    2.55    1.39   0
   3   5  -4    2.90    0.97   0
  -2  -5   4    0.71    1.37   0
   2   5  -4    1.09    1.61   0
   2   5  -4    0.29    0.92   0
  -1  -5   4    1.98    1.79   0
   1   5  -4    4.67    1.12   0
   1   5  -4    3.04    2.28   0
  -1  -5   4    2.98    0.95   0
   0   5  -4   16.61    1.19   0
   0  -5   4   16.99    1.02   0
  -1   5  -4   11.24    1.14   0
   1  -5   4   10.32    1.08   0
  -1   5  -4    9.53    1.79   0
  -1   5  -4    9.61    2.15   0
  -2   5  -4    4.88    1.64   0
  -2   5  -4    5.51    1.15   0
   2  -5   4    4.00    1.11   0
   3  -5   4   11.54    1.29   0
   3  -5   4   11.22    1.30   0
  -3   5  -4    9.88    1.21   0
  -3   5  -4   10.37    1.55   0
   4  -5   4    9.09    1.48   0
   4  -5   4   11.07    1.21   0
  -4   5  -4    8.02    1.55   0
   5  -5   4    4.32    1.27   0
  -5   5  -4    4.98    1.39   0
   5  -5   4    4.22    1.82   0
   6  -5   4    1.18    1.37   0
  -6   5  -4   -0.49    1.49   0
  -7   5  -4   -0.26    1.44   0
   7  -5   4   -0.22    1.57   0
  -7  -4   4    0.99    1.55   0
   7   4  -4    0.16    1.31   0
   7   4  -4   -0.11    1.49   0
   6   4  -4    1.82    1.17   0
   6   4  -4    0.37    1.16   0
  -6  -4   4   -0.18    1.40   0
  -5  -4   4   -0.09    1.30   0
   5   4  -4    1.18    1.20   0
   5   4  -4    0.71    1.11   0
  -4  -4   4    1.93    1.28   0
   4   4  -4    4.97    0.98   0
   4   4  -4    3.30    1.26   0
  -3  -4   4    2.67    1.30   0
   3   4  -4    4.07    1.51   0
   3   4  -4    3.35    0.96   0
   2   4  -4    2.09    1.72   0
  -2  -4   4    0.33    1.33   0
   2   4  -4    1.98    0.92   0
  -1  -4   4   -0.18    1.46   0
   1   4  -4    0.33    1.93   0
   1   4  -4   -0.39    0.92   0
   0   4  -4   17.25    1.69   0
   0  -4   4   19.86    1.16   0
   0   4  -4   21.12    1.20   0
   0   4  -4   20.01    2.06   0
  -1   4  -4    1.90    0.98   0
   1  -4   4    1.05    1.10   0
  -1   4  -4    1.57    1.57   0
  -1   4  -4    1.01    1.44   0
   2  -4   4   17.82    1.27   0
  -2   4  -4   18.13    1.33   0
   2  -4   4   19.63    1.16   0
  -2   4  -4   17.61    1.51   0
  -3   4  -4    8.76    1.33   0
   3  -4   4    9.18    1.28   0
  -3   4  -4    6.58    1.54   0
   3  -4   4    8.44    1.26   0
   4  -4   4    2.50    1.13   0
  -4   4  -4    3.60    1.33   0
   4  -4   4    3.05    1.50   0
   5  -4   4    8.02    1.21   0
   5  -4   4    6.59    2.09   0
  -5   4  -4    5.73    1.19   0
  -6   4  -4    0.87    1.25   0
   6  -4   4    4.16    1.29   0
   7  -4   4    4.02    1.49   0
  -7   4  -4    4.21    1.38   0
   7   3  -4    1.99    1.45   0
  -7  -3   4    0.94    1.30   0
   7   3  -4    3.05    1.46   0
   6   3  -4    3.46    1.11   0
  -6  -3   4    3.69    1.19   0
   6   3  -4    0.91    1.15   0
  -5  -3   4    1.43    1.19   0
   5   3  -4    4.85    1.19   0
   5   3  -4    2.17    1.11   0
  -4  -3   4    5.74    1.12   0
   4   3  -4    5.06    1.32   0
   4   3  -4    6.49    1.13   0
   3   3  -4    1.99    1.36   0
   3   3  -4    3.12    0.98   0
  -3  -3   4    2.67    1.27   0
   2   3  -4    3.98    0.92   0
   2   3  -4    5.23    1.46   0
  -2  -3   4    4.26    1.38   0
   1   3  -4    3.37    1.65   0
  -1  -3   4    2.97    1.23   0
   1   3  -4    3.60    0.95   0
   0   3  -4    6.65    1.03   0
   0   3  -4    6.37    1.58   0
  -1   3  -4   47.10    1.50   0
   1  -3   4   47.25    1.33   0
  -1   3  -4   43.78    1.41   0
  -1   3  -4   46.06    1.36   0
   2  -3   4   12.04    1.11   0
  -2   3  -4   13.49    1.31   0
  -2   3  -4   13.59    1.39   0
   2  -3   4   11.62    1.13   0
  -3   3  -4    2.47    1.32   0
   3  -3   4    3.98    1.09   0
   3  -3   4    3.44    1.29   0
  -3   3  -4    3.64    1.30   0
   4  -3   4   26.72    1.20   0
  -4   3  -4   22.86    1.21   0
   4  -3   4   23.67    1.95   0
   5  -3   4   12.41    1.06   0
  -5   3  -4   10.35    1.36   0
   6  -3   4    2.10    1.08   0
  -6   3  -4    1.77    1.41   0
   7  -3   4    3.78    1.24   0
  -7   3  -4    1.73    1.31   0
  -7  -2   4   -0.27    1.27   0
   7   2  -4    0.04    1.43   0
   7   2  -4    1.25    1.41   0
  -6  -2   4    3.87    1.41   0
   6   2  -4    5.07    1.30   0
   6   2  -4    1.69    1.16   0
  -5  -2   4   -0.13    1.27   0
   5   2  -4    1.32    1.25   0
   5   2  -4   -0.04    1.16   0
  -4  -2   4    1.49    1.10   0
   4   2  -4    1.34    0.95   0
   4   2  -4   -0.38    1.13   0
   3   2  -4    2.01    1.10   0
   3   2  -4    1.31    1.41   0
  -3  -2   4    0.80    1.29   0
   2   2  -4   73.33    1.78   0
  -2  -2   4   75.57    1.62   0
   2   2  -4   86.17    1.36   0
   1   2  -4    1.28    1.39   0
  -1  -2   4    0.46    1.29   0
   1   2  -4    0.87    0.95   0
   0  -2   4    1.50    1.26   0
   0   2  -4    1.07    1.34   0
   0   2  -4    1.80    1.19   0
  -1   2  -4   38.13    1.43   0
  -1   2  -4   39.98    1.45   0
  -1   2  -4   39.97    1.33   0
   2  -2   4    1.35    1.08   0
  -2   2  -4    0.81    1.16   0
  -2   2  -4    0.95    1.34   0
  -3   2  -4    0.92    1.26   0
  -3   2  -4    2.25    1.55   0
   3  -2   4    2.56    0.94   0
   4  -2   4    3.63    1.12   0
  -4   2  -4    3.51    1.13   0
   5  -2   4    5.85    1.12   0
  -5   2  -4    4.91    1.12   0
  -6   2  -4    3.67    1.37   0
   6  -2   4    2.19    1.04   0
   7  -2   4    6.83    1.35   0
  -7   2  -4    4.49    1.46   0
   8  -2   4    2.39    1.56   0
  -8   2  -4    2.66    1.44   0
  -8  -1   4   -0.10    1.41   0
  -7  -1   4    1.58    1.29   0
   7   1  -4   -1.01    1.26   0
   7   1  -4    1.12    1.40   0
  -6  -1   4    0.40    1.21   0
   6   1  -4   -0.47    1.19   0
   6   1  -4    4.17    1.25   0
  -5  -1   4    0.21    1.16   0
   5   1  -4    0.53    1.14   0
   5   1  -4    0.78    1.12   0
  -4  -1   4   15.44    1.18   0
   4   1  -4   12.19    1.24   0
   3   1  -4   68.70    1.53   0
  -3  -1   4   72.13    1.44   0
   2   1  -4   79.27    1.76   0
  -2  -1   4   85.57    1.64   0
   1   1  -4   20.76    1.50   0
  -1  -1   4   19.82    1.39   0
   0  -1   4   48.37    1.50   0
   0   1  -4   51.53    1.53   0
  -1   1  -4   50.95    1.41   0
  -1   1  -4   47.85    1.42   0
  -1   1  -4   51.86    1.59   0
   2  -1   4   18.77    1.22   0
  -2   1  -4   20.46    1.64   0
  -2   1  -4   20.83    1.11   0
   3  -1   4   -0.14    0.94   0
  -3   1  -4    1.63    1.18   0
   4  -1   4   24.72    1.18   0
  -4   1  -4   21.77    1.33   0
   5  -1   4    0.30    1.10   0
  -5   1  -4    1.31    1.13   0
   6  -1   4    9.34    1.05   0
  -6   1  -4    8.60    1.18   0
  -7   1  -4    0.60    1.26   0
   7  -1   4    1.90    1.13   0
   8  -1   4    1.43    1.33   0
  -8   1  -4    1.62    1.40   0
   8   0  -4   -0.03    1.85   0
  -8   0   4    0.64    1.44   0
  -7   0   4    0.31    1.48   0
   7   0  -4    0.14    1.39   0
   7   0  -4    0.51    1.26   0
  -6   0   4   24.45    1.34   0
   6   0  -4   26.19    1.30   0
  -5   0   4    2.53    1.13   0
   5   0  -4    2.94    1.15   0
   4   0  -4    0.88    1.21   0
  -4   0   4    3.01    1.14   0
   3   0  -4   15.07    1.26   0
  -3   0   4   16.27    1.16   0
  -2   0   4    0.94    1.17   0
   2   0  -4    1.60    1.30   0
  -1   0   4  232.99    2.00   0
   1   0  -4  241.94    2.08   0
   0   0   4   92.31    1.67   0
   0   0  -4   95.74    1.57   0
  -1   0  -4   -0.04    1.09   0
  -1   0  -4    0.23    1.23   0
   2   0   4   -0.03    1.18   0
  -2   0  -4    0.64    1.72   0
  -2   0  -4    1.63    1.03   0
  -3   0  -4   13.97    1.05   0
   3   0   4   14.07    0.98   0
   4   0   4   15.45    1.15   0
  -4   0  -4   14.53    1.13   0
   5   0   4    3.98    0.96   0
  -5   0  -4    2.73    1.29   0
   6   0   4    4.80    1.02   0
  -6   0  -4    5.71    1.17   0
  -7   0  -4   -0.61    1.28   0
   7   0   4    1.02    1.14   0
   8   0   4    1.71    1.47   0
  -8   0  -4   -1.31    1.37   0
   7  -1  -4    1.66    1.42   0
   7  -1  -4    0.98    1.21   0
  -7   1   4    2.21    1.28   0
  -6   1   4    0.17    1.14   0
   6  -1  -4    2.44    1.29   0
  -5   1   4    0.42    1.09   0
   5  -1  -4    1.01    1.11   0
   4  -1  -4   13.21    1.21   0
  -4   1   4   13.01    1.15   0
   3  -1  -4   32.34    1.32   0
  -3   1   4   34.56    1.35   0
   2  -1  -4    2.58    1.25   0
  -2   1   4    3.32    1.10   0
   1  -1  -4  151.72    1.75   0
  -1   1   4  149.46    1.71   0
   0   1   4  192.02    1.85   0
   0  -1  -4  196.29    1.90   0
  -1  -1  -4   45.95    1.27   0
  -1  -1  -4   48.30    1.28   0
  -2  -1  -4   47.54    1.20   0
   2   1   4   46.29    1.17   0
  -3  -1  -4    0.67    1.00   0
   3   1   4    1.07    0.90   0
   4   1   4    1.12    0.93   0
  -4  -1  -4    2.09    1.02   0
   5   1   4    3.04    1.10   0
  -5  -1  -4    2.27    1.05   0
   6   1   4   13.72    1.03   0
  -6  -1  -4   14.02    1.15   0
   7   1   4    4.15    1.15   0
  -7  -1  -4    2.72    1.22   0
   8   1   4   -2.06    1.24   0
  -8  -1  -4    0.44    1.32   0
   7  -2  -4    1.05    1.25   0
  -7   2   4    2.14    1.24   0
   6  -2  -4   -1.23    1.11   0
  -6   2   4    1.18    1.11   0
   5  -2  -4   66.87    1.45   0
  -5   2   4   67.28    1.39   0
  -4   2   4  148.42    1.69   0
   4  -2  -4  124.95    1.64   0
   3  -2  -4    2.24    1.43   0
  -3   2   4    2.36    1.08   0
   2  -2  -4   93.95    1.67   0
  -2   2   4   97.39    1.41   0
   1  -2  -4  134.98    1.64   0
  -1   2   4  132.04    1.55   0
   0   2   4   93.56    1.47   0
   0  -2  -4   96.77    1.50   0
  -1  -2  -4   24.62    1.15   0
  -1  -2  -4   23.60    1.16   0
  -2  -2  -4  250.50    2.50   0
  -2  -2  -4  274.23    1.82   0
   2   2   4  268.34    1.82   0
   3   2   4  317.01    1.83   0
  -3  -2  -4  330.27    1.86   0
  -3  -2  -4  319.62    3.42   0
  -4  -2  -4   59.99    1.20   0
   4   2   4   61.17    1.22   0
  -5  -2  -4  109.64    1.39   0
   5   2   4  113.55    1.45   0
   6   2   4   19.76    1.07   0
  -6  -2  -4   20.24    1.18   0
   7   2   4   -0.55    1.12   0
  -7  -2  -4    1.60    1.20   0
   8   2   4    0.55    1.44   0
  -8  -2  -4   -1.02    1.32   0
   7  -3  -4   -2.18    1.30   0
  -7   3   4    2.09    1.31   0
   6  -3  -4   -0.69    1.19   0
  -6   3   4    1.07    1.16   0
   5  -3  -4   11.73    1.23   0
  -5   3   4   10.92    1.16   0
   4  -3  -4   -0.02    1.24   0
  -4   3   4   -0.25    1.11   0
   3  -3  -4    2.08    1.27   0
  -3   3   4    2.10    1.09   0
   2  -3  -4  118.54    1.78   0
  -2   3   4  122.67    1.48   0
  -1   3   4  590.21    2.56   0
   1  -3  -4  614.23    2.69   0
   0   3   4    5.22    1.08   0
   0  -3  -4    5.41    1.30   0
  -1  -3  -4    1.26    1.24   0
  -1  -3  -4    3.40    1.19   0
  -1  -3  -4    1.95    1.08   0
  -2  -3  -4  337.04    2.47   0
   2   3   4  343.67    1.99   0
  -2  -3  -4  344.81    2.01   0
   3   3   4   40.07    1.05   0
  -3  -3  -4   40.02    1.46   0
  -3  -3  -4   43.27    1.23   0
  -4  -3  -4    2.10    1.04   0
   4   3   4    0.88    1.45   0
   4   3   4    1.47    0.93   0
  -4  -3  -4    0.79    1.32   0
   5   3   4   18.08    1.84   0
   5   3   4   18.45    1.01   0
  -5  -3  -4   19.64    1.30   0
   6   3   4   32.30    1.15   0
  -6  -3  -4   34.90    1.24   0
   7   3   4    1.90    1.13   0
  -7  -3  -4    0.15    1.24   0
   8   3   4    1.86    1.29   0
  -8  -3  -4    2.85    1.34   0
   7  -4  -4    1.69    1.34   0
  -7   4   4    1.20    1.35   0
   6  -4  -4    1.48    1.24   0
  -6   4   4   -0.04    1.36   0
   5  -4  -4   13.26    1.23   0
  -5   4   4   14.01    1.18   0
   4  -4  -4   52.96    1.48   0
  -4   4   4   69.21    1.37   0
   3  -4  -4   22.65    1.52   0
  -3   4   4   26.04    1.16   0
   2  -4  -4  190.98    1.86   0
  -2   4   4  211.90    1.69   0
   1  -4  -4   71.16    1.57   0
  -1   4   4   68.10    1.28   0
   0  -4  -4    8.05    1.03   0
   0   4   4   10.44    1.07   0
   0  -4  -4    7.87    1.14   0
  -1  -4  -4    1.21    1.05   0
  -1  -4  -4    1.76    1.18   0
  -1  -4  -4    0.21    0.98   0
  -2  -4  -4   52.10    1.35   0
  -2  -4  -4   54.77    1.17   0
  -2  -4  -4   47.30    1.15   0
  -3  -4  -4   77.25    1.49   0
   3   4   4   71.96    1.57   0
  -3  -4  -4   83.26    1.27   0
   3   4   4   80.56    1.24   0
  -4  -4  -4    0.99    1.18   0
   4   4   4   -0.46    1.26   0
  -4  -4  -4    0.79    1.21   0
   4   4   4    2.19    1.08   0
   5   4   4   79.84    1.88   0
   5   4   4   85.53    1.30   0
  -5  -4  -4   89.93    1.36   0
   6   4   4   22.16    1.90   0
   6   4   4   23.54    1.13   0
  -6  -4  -4   25.35    1.20   0
   7   4   4    0.67    1.15   0
  -7  -4  -4   -0.90    1.22   0
  -8  -4  -4    2.23    1.38   0
   8   4   4    0.31    1.32   0
   7  -5  -4    1.28    1.56   0
  -7   5   4   -0.79    1.35   0
   7  -5  -4    1.72    1.37   0
   6  -5  -4    2.64    1.36   0
   6  -5  -4    1.13    1.21   0
  -6   5   4    3.60    1.38   0
   5  -5  -4   13.98    1.11   0
   5  -5  -4    7.73    1.36   0
  -5   5   4   11.62    1.15   0
   4  -5  -4    0.82    1.24   0
  -4   5   4    1.57    1.07   0
   3  -5  -4    1.01    1.24   0
   3  -5  -4    0.26    0.98   0
  -3   5   4    1.41    1.21   0
   2  -5  -4    1.81    1.19   0
   2  -5  -4    0.81    0.99   0
  -2   5   4    2.26    1.14   0
   1  -5  -4   15.82    0.98   0
  -1   5   4   19.10    1.19   0
   1  -5  -4   16.90    1.40   0
   0  -5  -4    0.89    0.97   0
   0   5   4    0.78    1.13   0
   0  -5  -4    0.94    1.22   0
  -1  -5  -4   15.52    1.04   0
  -1  -5  -4   14.29    1.04   0
  -1  -5  -4   15.07    1.03   0
  -2  -5  -4   36.36    1.23   0
   2   5   4   33.90    1.27   0
  -2  -5  -4   32.87    1.23   0
  -2  -5  -4   34.92    1.28   0
  -3  -5  -4    4.17    1.12   0
   3   5   4    4.03    1.13   0
   3   5   4    5.80    0.91   0
  -3  -5  -4    5.34    0.95   0
  -4  -5  -4    4.22    1.19   0
   4   5   4    2.69    0.96   0
  -4  -5  -4    3.14    1.13   0
   4   5   4    3.39    1.30   0
  -5  -5  -4   10.98    1.34   0
   5   5   4    9.28    1.38   0
   5   5   4   12.90    1.03   0
  -5  -5  -4   12.43    1.14   0
   6   5   4    0.73    1.55   0
  -6  -5  -4    0.58    1.16   0
   6   5   4    2.28    1.10   0
   7   5   4    0.01    1.86   0
   7   5   4    1.03    1.16   0
  -7  -5  -4    0.70    1.24   0
  -8  -5  -4    0.53    1.59   0
   8   5   4    1.38    1.32   0
  -7   6   4   -0.98    1.41   0
  -6   6   4    2.89    1.24   0
   6  -6  -4    2.19    1.27   0
   6  -6  -4    3.67    1.21   0
   5  -6  -4    6.70    1.28   0
   5  -6  -4   -0.44    1.24   0
  -5   6   4    2.31    1.15   0
   4  -6  -4    1.36    1.38   0
   4  -6  -4    0.55    1.17   0
  -4   6   4    1.70    1.07   0
  -3   6   4   23.49    1.12   0
   3  -6  -4   14.77    1.46   0
   3  -6  -4   20.62    1.04   0
   2  -6  -4   10.88    1.43   0
   2  -6  -4   12.47    1.03   0
  -2   6   4   14.33    1.16   0
   1  -6  -4    0.73    0.97   0
  -1   6   4    1.27    1.11   0
   1  -6  -4    0.66    1.14   0
   0  -6  -4    3.47    0.97   0
   0   6   4    2.77    1.06   0
   0  -6  -4    2.12    1.19   0
  -1  -6  -4    6.58    1.00   0
  -1  -6  -4    8.44    1.08   0
  -1  -6  -4    8.24    1.18   0
  -2  -6  -4   41.87    1.15   0
  -2  -6  -4   43.95    1.23   0
   2   6   4   37.40    1.13   0
  -2  -6  -4   36.06    1.11   0
   3   6   4    4.58    1.15   0
  -3  -6  -4    5.22    0.99   0
  -3  -6  -4    3.11    1.11   0
  -4  -6  -4   14.80    1.28   0
  -4  -6  -4   14.91    1.17   0
   4   6   4   11.99    1.24   0
   4   6   4   14.87    1.01   0
   5   6   4    1.32    1.36   0
   5   6   4    1.26    1.18   0
  -5  -6  -4    1.27    1.17   0
  -5  -6  -4   -1.16    1.26   0
   6   6   4    3.62    1.10   0
   6   6   4    2.95    1.47   0
  -6  -6  -4    3.58    1.19   0
   7   6   4    8.85    1.84   0
  -7  -6  -4   12.51    1.34   0
   7   6   4   12.18    1.24   0
   8   6   4    0.26    2.34   0
  -8  -6  -4   -0.03    1.43   0
   8   6   4    2.19    1.37   0
  -6   7   4    0.26    1.31   0
   6  -7  -4    1.10    1.34   0
   6  -7  -4   -0.29    1.29   0
   5  -7  -4    7.90    1.18   0
   5  -7  -4    2.15    1.23   0
  -5   7   4    3.58    1.21   0
   4  -7  -4    0.14    1.07   0
   4  -7  -4   -0.80    1.18   0
  -4   7   4    1.07    1.26   0
   3  -7  -4   12.61    1.03   0
   3  -7  -4    8.72    1.41   0
  -3   7   4   12.18    1.23   0
   2  -7  -4    7.98    1.01   0
   2  -7  -4    4.40    1.26   0
  -2   7   4    6.29    1.16   0
   1  -7  -4    0.03    1.36   0
   1  -7  -4    0.72    0.98   0
  -1   7   4    0.75    1.10   0
   0  -7  -4    6.59    0.97   0
   0  -7  -4    5.60    1.43   0
   0   7   4    8.00    1.25   0
  -1  -7  -4    4.33    0.99   0
   1   7   4    3.25    0.97   0
  -1  -7  -4    2.36    1.11   0
  -1  -7  -4    1.77    1.18   0
  -2  -7  -4    1.40    1.01   0
  -2  -7  -4    2.05    1.10   0
   2   7   4    0.55    1.00   0
  -2  -7  -4    2.54    1.24   0
   3   7   4   10.93    1.02   0
  -3  -7  -4   10.89    1.15   0
  -3  -7  -4   13.06    1.19   0
  -3  -7  -4   12.04    1.02   0
   4   7   4   10.75    1.17   0
  -4  -7  -4    9.94    1.10   0
   4   7   4   10.05    1.24   0
  -4  -7  -4    9.93    1.21   0
   5   7   4    3.25    1.20   0
   5   7   4    2.27    1.24   0
  -5  -7  -4    2.09    1.24   0
  -5  -7  -4    3.29    1.30   0
   6   7   4    2.53    1.36   0
   6   7   4    2.32    1.13   0
  -6  -7  -4    4.36    1.21   0
   7   7   4    0.22    1.45   0
   7   7   4    0.33    1.70   0
  -7  -7  -4    0.78    1.36   0
   6  -8  -4    0.93    1.61   0
  -6   8   4    0.39    1.40   0
   6  -8  -4    0.91    1.64   0
   5  -8  -4   -0.05    1.40   0
   5  -8  -4    1.15    1.49   0
  -5   8   4   -0.74    1.24   0
   4  -8  -4    2.51    1.14   0
   4  -8  -4   -0.62    1.40   0
  -4   8   4    0.83    1.31   0
   3  -8  -4    1.43    1.03   0
   3  -8  -4    1.43    1.39   0
  -3   8   4    0.94    1.21   0
   2  -8  -4    1.63    1.01   0
   2  -8  -4   -1.34    1.49   0
  -2   8   4   -0.54    1.13   0
   1  -8  -4    2.69    0.99   0
  -1   8   4    0.87    1.09   0
   1  -8  -4    1.06    1.41   0
   0  -8  -4    1.09    0.97   0
   0  -8  -4    0.82    1.25   0
  -1  -8  -4    0.62    0.97   0
   1   8   4    1.82    0.96   0
  -1  -8  -4   -0.02    1.33   0
  -1  -8  -4   -0.10    1.10   0
  -2  -8  -4    4.69    0.98   0
   2   8   4    3.94    1.13   0
  -2  -8  -4    3.92    1.30   0
  -2  -8  -4    3.74    1.11   0
  -3  -8  -4   17.32    1.36   0
   3   8   4   15.61    1.23   0
  -3  -8  -4   14.58    1.21   0
  -3  -8  -4   16.27    1.08   0
  -4  -8  -4    2.46    1.24   0
   4   8   4    1.17    1.05   0
  -4  -8  -4   -1.22    1.21   0
  -4  -8  -4    1.30    1.02   0
   5   8   4    2.02    1.29   0
   5   8   4   -0.22    1.11   0
  -5  -8  -4    1.88    1.25   0
  -5  -8  -4    1.29    1.33   0
   6   8   4    1.80    1.37   0
   6   8   4    2.13    1.37   0
  -6  -8  -4    1.32    1.45   0
  -6  -8  -4   -0.25    1.39   0
   7   8   4    1.65    1.79   0
  -7  -8  -4    1.55    1.41   0
   7   8   4    2.78    1.31   0
   5  -9  -4    1.63    1.28   0
  -5   9   4    1.03    1.50   0
   5  -9  -4    1.17    1.55   0
   4  -9  -4    3.73    1.19   0
  -4   9   4    2.30    1.42   0
   4  -9  -4    2.06    1.48   0
   3  -9  -4    0.21    1.08   0
   3  -9  -4    0.11    1.55   0
  -3   9   4    0.68    1.43   0
   2  -9  -4    3.35    1.03   0
  -2   9   4    2.92    1.23   0
   2  -9  -4    1.89    1.57   0
   1  -9  -4    2.53    1.00   0
  -1   9   4    0.72    1.16   0
   1  -9  -4   -0.55    1.50   0
   0  -9  -4    1.82    1.45   0
   0  -9  -4    2.99    1.00   0
   0  -9  -4    3.97    1.40   0
  -1  -9  -4    0.64    1.00   0
   1   9   4    0.46    1.00   0
  -1  -9  -4   -0.68    1.30   0
  -1  -9  -4    0.35    1.51   0
   2   9   4    2.29    1.02   0
  -2  -9  -4    1.50    1.34   0
  -2  -9  -4    3.38    1.30   0
  -2  -9  -4    5.26    1.19   0
   3   9   4    0.24    1.03   0
  -3  -9  -4    0.91    1.36   0
  -3  -9  -4   -0.02    1.33   0
  -3  -9  -4    1.78    1.03   0
   4   9   4    0.37    1.27   0
  -4  -9  -4    0.35    1.24   0
  -4  -9  -4    0.53    1.23   0
  -4  -9  -4    1.29    1.29   0
   5   9   4    0.34    1.34   0
  -5  -9  -4    0.13    1.31   0
  -5  -9  -4    0.71    1.32   0
  -5  -9  -4    1.65    1.38   0
   6   9   4    0.67    1.47   0
  -6  -9  -4    0.23    1.54   0
  -6  -9  -4    1.50    1.47   0
   4 -10  -4    0.33    1.27   0
  -4  10   4    2.03    1.49   0
   4 -10  -4    1.53    1.55   0
   3 -10  -4    1.58    1.36   0
  -3  10   4    0.64    1.53   0
   3 -10  -4    1.38    1.65   0
   2 -10  -4    1.56    1.27   0
  -2  10   4    0.47    1.43   0
   2 -10  -4    1.62    1.60   0
   1 -10  -4    0.09    1.09   0
   1 -10  -4    2.23    1.60   0
  -1  10   4    2.22    1.54   0
   0 -10  -4   -0.65    1.03   0
   0 -10  -4    1.34    1.67   0
   0 -10  -4    0.55    1.48   0
  -1 -10  -4   -0.39    1.04   0
  -1 -10  -4   -0.06    1.35   0
  -1 -10  -4   -0.67    1.49   0
   2  10   4    1.56    1.26   0
  -2 -10  -4    1.42    1.54   0
  -2 -10  -4    0.31    1.55   0
  -2 -10  -4    0.91    1.25   0
  -3 -10  -4   -0.58    1.44   0
   3  10   4   -0.12    1.07   0
  -3 -10  -4    0.92    1.42   0
  -3 -10  -4   -0.05    1.11   0
  -4 -10  -4    0.25    1.54   0
   4  10   4    0.63    1.16   0
  -4 -10  -4    1.84    1.13   0
  -4 -10  -4   -0.94    1.30   0
   5  10   4    3.14    1.26   0
  -5 -10  -4   -0.28    1.62   0
  -5 -10  -4    0.26    1.52   0
  -5 -10  -4    0.81    1.42   0
   6  10   4    0.22    1.58   0
  -6 -10  -4   -0.36    1.57   0
  -6 -10  -4    2.29    1.63   0
  -6 -10  -4    0.33    1.36   0
   4 -11  -4    2.48    1.63   0
  -4  11   4    1.00    1.83   0
   3 -11  -4    1.25    1.29   0
  -3  11   4   -0.05    1.67   0
   3 -11  -4    1.34    1.75   0
   2 -11  -4    2.30    1.40   0
  -2  11   4    1.13    1.74   0
   2 -11  -4    0.49    1.86   0
   1 -11  -4    0.42    1.19   0
   1 -11  -4    0.94    1.79   0
   1 -11  -4    0.68    1.76   0
   0 -11  -4    0.53    1.12   0
   0 -11  -4    1.49    1.78   0
   0 -11  -4    1.60    1.74   0
  -1 -11  -4    1.24    1.12   0
  -1 -11  -4   -0.12    1.88   0
  -1 -11  -4    0.89    1.73   0
  -2 -11  -4   -0.03    1.13   0
  -2 -11  -4   -0.00    1.65   0
   2  11   4   -0.79    1.15   0
  -2 -11  -4   -0.74    1.83   0
  -3 -11  -4    0.74    1.68   0
   3  11   4   -0.68    1.15   0
  -3 -11  -4    0.41    1.34   0
  -3 -11  -4    1.63    1.75   0
   4  11   4    1.05    1.22   0
  -4 -11  -4    0.37    1.70   0
  -4 -11  -4   -0.14    1.64   0
  -4 -11  -4   -0.45    1.40   0
   5  11   4    1.20    1.33   0
  -5 -11  -4    2.17    1.32   0
  -5 -11  -4    0.20    1.72   0
  -5 -11  -4    1.75    1.63   0
   2 -12  -4    2.90    1.29   0
   2 -12  -4    0.89    1.91   0
   1 -12  -4    0.55    2.09   0
   1 -12  -4    0.72    2.25   0
   1 -12  -4    0.45    1.26   0
   0 -12  -4    0.84    2.15   0
   0 -12  -4    0.00    2.33   0
   0 -12  -4    2.54    1.19   0
  -1 -12  -4    0.50    2.41   0
  -1 -12  -4    0.02    2.27   0
  -1 -12  -4   -0.05    1.17   0
  -2 -12  -4    0.98    2.31   0
  -2 -12  -4    0.35    2.26   0
   2  12   4    2.13    1.22   0
  -2 -12  -4    1.51    1.22   0
  -3 -12  -4    1.55    1.25   0
  -3 -12  -4    0.45    2.20   0
   3  12   4    1.88    1.30   0
  -3 -12  -4   -0.12    2.02   0
   4  12   4    0.17    1.35   0
  -4 -12  -4    1.44    2.04   0
  -4 -12  -4    0.02    1.96   0
  -4 -12  -4    1.69    1.33   0
   1 -13  -4    2.28    1.37   0
   0 -13  -4    1.71    1.34   0
  -1 -13  -4    0.83    1.33   0
  -2 -13  -4    0.69    1.35   0
   1  11  -5    0.46    1.39   0
   0  11  -5    0.87    1.37   0
   0 -11   5    2.44    1.32   0
  -1  11  -5    1.25    1.60   0
   1 -11   5    0.48    1.36   0
   3  10  -5    0.72    1.47   0
   2  10  -5    1.36    1.26   0
   1  10  -5   -0.83    1.23   0
  -1 -10   5    0.61    1.25   0
   0 -10   5   -0.43    1.26   0
   0  10  -5   -0.48    1.30   0
  -1  10  -5   -0.02    1.28   0
   1 -10   5   -0.08    1.45   0
  -2  10  -5    2.15    1.53   0
   2 -10   5    1.05    1.49   0
  -3  10  -5   -0.44    1.39   0
   3 -10   5    0.20    1.58   0
   4   9  -5    1.98    1.30   0
   3   9  -5    0.33    1.18   0
   2   9  -5    3.00    1.17   0
   1   9  -5    0.62    1.16   0
  -1  -9   5    0.19    1.15   0
   0   9  -5   -0.80    1.10   0
   0  -9   5   -0.32    1.29   0
  -1   9  -5    0.04    1.16   0
   1  -9   5    0.66    1.16   0
  -2   9  -5    1.20    1.38   0
   2  -9   5    2.27    1.39   0
  -3   9  -5    1.42    1.45   0
   3  -9   5    1.68    1.25   0
   4  -9   5    1.26    1.55   0
  -4   9  -5    1.02    2.74   0
  -4   9  -5    0.82    2.77   0
   5   8  -5   -0.13    1.89   0
  -5  -8   5    1.20    1.89   0
   5   8  -5   -0.18    1.30   0
   4   8  -5    0.53    1.88   0
  -4  -8   5    0.88    1.85   0
   4   8  -5    0.74    1.23   0
   3   8  -5    0.88    1.12   0
   3   8  -5    0.11    2.93   0
   2   8  -5    1.01    1.07   0
   1   8  -5    2.76    1.26   0
  -1  -8   5    1.16    1.05   0
   0   8  -5   -0.18    1.04   0
   0  -8   5    1.04    1.03   0
  -1   8  -5    1.02    1.24   0
   1  -8   5    1.41    1.24   0
  -2   8  -5    1.17    1.29   0
   2  -8   5    0.14    1.26   0
   3  -8   5   -0.07    1.35   0
  -3   8  -5    0.80    1.33   0
  -3   8  -5    0.29    2.34   0
  -3   8  -5    0.15    2.44   0
  -4   8  -5    0.93    2.05   0
   4  -8   5    1.41    1.47   0
  -5   8  -5   -0.38    2.01   0
   5  -8   5    2.29    1.92   0
   5  -8   5    2.21    1.93   0
  -6  -7   5    0.99    1.61   0
   6   7  -5    0.53    1.60   0
   6   7  -5   -0.99    1.33   0
   5   7  -5    0.36    1.57   0
  -5  -7   5    1.16    1.63   0
   5   7  -5    1.33    1.22   0
   4   7  -5    0.47    1.37   0
   4   7  -5    1.09    1.49   0
  -4  -7   5    0.69    1.65   0
   3   7  -5    1.46    1.80   0
  -3  -7   5    0.10    1.64   0
   3   7  -5    0.87    1.20   0
   2   7  -5    1.50    1.04   0
   1   7  -5    2.65    1.04   0
   0   7  -5    2.31    1.01   0
   0  -7   5    0.53    1.00   0
  -1   7  -5    2.72    1.22   0
   1  -7   5    1.66    1.18   0
   2  -7   5    2.18    1.21   0
  -2   7  -5    2.73    2.84   0
  -2   7  -5    3.37    2.57   0
  -2   7  -5    5.18    1.25   0
   3  -7   5    3.03    1.26   0
  -3   7  -5    2.19    1.84   0
  -3   7  -5    2.07    1.67   0
  -3   7  -5    2.21    1.27   0
  -4   7  -5    2.28    1.63   0
   4  -7   5    2.46    1.50   0
   4  -7   5    2.77    1.62   0
  -5   7  -5    1.79    1.74   0
   5  -7   5    0.33    1.88   0
   5  -7   5    1.06    1.60   0
  -6   7  -5    1.44    1.69   0
   6   6  -5    0.08    1.51   0
  -6  -6   5    0.36    1.53   0
   6   6  -5    0.16    1.47   0
   5   6  -5    1.75    1.37   0
  -5  -6   5    0.75    1.40   0
   5   6  -5    1.37    1.15   0
   4   6  -5    2.19    1.43   0
   4   6  -5    0.77    1.24   0
  -4  -6   5    0.27    1.45   0
   3   6  -5    1.99    1.53   0
  -3  -6   5    0.81    1.49   0
   3   6  -5    1.35    1.00   0
   2   6  -5    0.92    1.68   0
  -2  -6   5    0.73    1.58   0
   2   6  -5    2.40    1.15   0
   1   6  -5    3.55    1.15   0
   0   6  -5    1.74    1.13   0
   0  -6   5    2.35    0.94   0
   1  -6   5    4.81    1.17   0
  -1   6  -5    4.43    0.97   0
  -2   6  -5    4.02    1.18   0
  -2   6  -5    5.51    1.62   0
  -2   6  -5    4.47    1.87   0
   2  -6   5    4.44    1.15   0
  -3   6  -5    0.73    1.35   0
  -3   6  -5    1.69    1.66   0
   3  -6   5    2.05    1.33   0
  -4   6  -5    2.76    1.58   0
   4  -6   5    4.71    1.57   0
   4  -6   5    5.88    1.42   0
   5  -6   5    2.04    1.37   0
  -5   6  -5    1.88    1.49   0
  -6   6  -5    3.82    1.63   0
   6  -6   5    2.94    1.50   0
   7   5  -5   -0.68    1.38   0
  -7  -5   5   -0.65    1.42   0
   6   5  -5    1.88    1.46   0
  -6  -5   5    1.72    1.29   0
   6   5  -5    0.22    1.21   0
   5   5  -5    1.61    1.33   0
   5   5  -5    1.41    1.09   0
  -5  -5   5   -1.05    1.36   0
  -4  -5   5   -2.18    1.45   0
   4   5  -5    0.72    1.04   0
   4   5  -5    0.75    1.30   0
   3   5  -5    1.12    0.96   0
   3   5  -5    1.99    1.42   0
  -3  -5   5    1.62    1.21   0
  -2  -5   5    0.72    1.39   0
   2   5  -5    0.71    1.59   0
   2   5  -5   -0.02    0.96   0
  -1  -5   5    0.96    1.66   0
   1   5  -5    1.91    2.04   0
   1   5  -5    2.26    1.13   0
   0   5  -5    6.42    2.32   0
   0   5  -5    8.65    1.01   0
   0   5  -5    6.77    1.92   0
  -1   5  -5    7.28    1.86   0
   1  -5   5    6.92    0.97   0
  -1   5  -5    6.93    0.99   0
  -1   5  -5    7.97    1.66   0
  -2   5  -5    0.45    1.34   0
  -2   5  -5    0.25    1.13   0
   2  -5   5    0.35    1.09   0
  -2   5  -5   -0.61    1.55   0
  -3   5  -5    7.53    1.20   0
  -3   5  -5    6.39    1.34   0
   3  -5   5    7.95    1.31   0
   3  -5   5    7.96    1.30   0
   4  -5   5    7.11    1.20   0
   4  -5   5    6.96    1.54   0
  -4   5  -5    5.88    1.41   0
  -5   5  -5    1.06    1.42   0
   5  -5   5    0.92    1.27   0
  -6   5  -5    3.26    1.53   0
   6  -5   5    2.40    1.42   0
  -7   5  -5   -0.09    1.47   0
   7  -5   5    1.46    1.61   0
   7   4  -5   -0.53    1.55   0
   7   4  -5   -0.15    1.36   0
  -7  -4   5    1.38    1.38   0
   6   4  -5    1.64    1.41   0
   6   4  -5    0.77    1.37   0
  -6  -4   5    1.64    1.26   0
   5   4  -5    1.66    1.29   0
   5   4  -5    1.69    1.07   0
  -5  -4   5   -0.11    1.13   0
   4   4  -5    0.75    1.17   0
   4   4  -5    1.44    1.28   0
  -4  -4   5    1.04    1.25   0
  -3  -4   5   10.19    1.26   0
   3   4  -5   10.74    1.38   0
   3   4  -5   11.36    1.01   0
   2   4  -5    0.22    1.56   0
  -2  -4   5    0.31    1.30   0
   2   4  -5    0.32    0.91   0
   1   4  -5    1.57    1.68   0
  -1  -4   5   -0.33    1.29   0
   1   4  -5   -0.09    1.13   0
   0   4  -5    2.26    1.40   0
   0   4  -5    1.27    1.60   0
   0   4  -5    0.98    0.95   0
  -1   4  -5    0.83    1.32   0
  -1   4  -5    0.93    1.44   0
  -1   4  -5    1.79    1.08   0
   2  -4   5    3.28    1.13   0
  -2   4  -5    3.75    1.34   0
  -2   4  -5    3.66    1.24   0
  -2   4  -5    3.85    1.17   0
  -3   4  -5    1.47    1.28   0
   3  -4   5    0.60    1.23   0
  -3   4  -5    1.28    1.27   0
   3  -4   5    0.73    1.08   0
   4  -4   5    4.00    1.15   0
  -4   4  -5    3.64    1.31   0
  -5   4  -5    3.39    1.19   0
   5  -4   5    3.24    1.23   0
  -6   4  -5    3.55    1.45   0
   6  -4   5    5.47    1.17   0
  -7   4  -5    1.31    1.40   0
   7  -4   5    1.11    1.31   0
   7   3  -5   -0.33    1.28   0
   7   3  -5    0.93    1.54   0
  -7  -3   5    1.42    1.31   0
   6   3  -5    3.37    1.35   0
   6   3  -5    0.60    1.19   0
  -6  -3   5   -0.90    1.40   0
   5   3  -5    0.84    1.32   0
   5   3  -5    2.01    1.05   0
  -5  -3   5    0.07    1.16   0
   4   3  -5    8.77    1.35   0
   4   3  -5    7.95    1.02   0
  -4  -3   5    6.72    1.12   0
   3   3  -5   18.81    1.02   0
   3   3  -5   18.54    1.47   0
  -3  -3   5   15.39    1.30   0
   2   3  -5   -0.44    1.43   0
  -2  -3   5    0.13    1.33   0
   2   3  -5   -1.70    0.89   0
   1   3  -5    7.92    1.54   0
  -1  -3   5    6.16    1.14   0
   1   3  -5    7.08    0.94   0
   0   3  -5   22.51    1.04   0
   0   3  -5   21.23    1.55   0
  -1   3  -5    8.17    1.27   0
  -1   3  -5    8.40    1.24   0
  -1   3  -5    8.38    1.14   0
  -2   3  -5    4.40    1.29   0
  -2   3  -5    3.60    1.14   0
  -3   3  -5    6.21    1.23   0
  -3   3  -5    4.50    1.36   0
   3  -3   5    5.03    1.10   0
   4  -3   5    1.31    1.14   0
  -4   3  -5    2.99    1.30   0
   5  -3   5    7.19    1.20   0
  -5   3  -5    5.77    1.33   0
   6  -3   5    1.74    1.29   0
  -6   3  -5    0.72    1.18   0
   7  -3   5   -0.08    1.25   0
  -7   3  -5    0.57    1.33   0
   7   2  -5   -0.35    1.32   0
   7   2  -5    2.96    1.27   0
  -7  -2   5    0.77    1.33   0
   6   2  -5    3.18    1.32   0
   6   2  -5    0.81    1.16   0
  -6  -2   5    2.24    1.37   0
   5   2  -5    0.39    1.10   0
   5   2  -5    0.36    1.14   0
  -5  -2   5    1.01    1.09   0
   4   2  -5    0.48    1.14   0
   4   2  -5    1.15    1.12   0
  -4  -2   5    1.88    1.22   0
   3   2  -5    0.69    1.20   0
  -3  -2   5    2.10    1.07   0
   3   2  -5    2.57    0.93   0
   2   2  -5   37.51    1.20   0
   2   2  -5   31.61    1.39   0
  -2  -2   5   34.00    1.37   0
  -1  -2   5   24.28    1.23   0
   1   2  -5   26.52    1.04   0
   1   2  -5   24.38    1.41   0
   0  -2   5    7.94    1.20   0
   0   2  -5    9.82    1.16   0
   0   2  -5    9.76    1.15   0
  -1   2  -5    6.18    1.14   0
  -1   2  -5    6.39    1.08   0
  -1   2  -5    5.85    1.22   0
  -2   2  -5    1.43    1.11   0
  -2   2  -5    0.80    1.34   0
  -3   2  -5   24.98    1.76   0
   3  -2   5   26.21    1.02   0
  -3   2  -5   28.20    1.24   0
   4  -2   5    0.36    0.93   0
  -4   2  -5   -0.47    1.06   0
   5  -2   5    2.96    0.97   0
  -5   2  -5    3.16    1.25   0
   6  -2   5    2.89    1.24   0
  -6   2  -5    3.48    1.16   0
  -7   2  -5    2.18    1.28   0
   7  -2   5    1.71    1.20   0
  -8   2  -5    2.18    1.46   0
   7   1  -5    0.73    1.47   0
   7   1  -5   -1.80    1.27   0
  -7  -1   5    0.45    1.29   0
   6   1  -5    1.49    1.15   0
   6   1  -5    1.62    1.10   0
  -6  -1   5    2.32    1.34   0
   5   1  -5    4.53    1.05   0
   5   1  -5    1.38    1.17   0
  -5  -1   5    3.61    1.14   0
   4   1  -5    1.30    1.17   0
  -4  -1   5    1.28    1.10   0
  -3  -1   5    1.21    1.06   0
   3   1  -5    1.46    1.41   0
   2   1  -5   41.79    1.43   0
  -2  -1   5   41.99    1.31   0
  -1  -1   5   18.71    1.28   0
   1   1  -5   20.37    1.22   0
   0  -1   5   18.18    1.24   0
   0   1  -5   21.97    1.31   0
  -1   1  -5  108.76    1.55   0
  -1   1  -5  115.18    1.54   0
  -1   1  -5  116.29    1.70   0
  -2   1  -5   -0.30    1.17   0
   2  -1   5   -0.15    1.00   0
  -2   1  -5    0.34    1.31   0
   3  -1   5    1.48    1.06   0
  -3   1  -5    0.91    2.23   0
  -3   1  -5    1.33    1.15   0
  -4   1  -5    1.73    1.06   0
   4  -1   5    0.65    0.96   0
   5  -1   5   29.83    1.25   0
  -5   1  -5   25.52    1.18   0
   6  -1   5    3.78    1.08   0
  -6   1  -5    5.71    1.19   0
   7  -1   5   -0.12    1.19   0
  -7   1  -5    1.05    1.25   0
   8  -1   5   -0.73    1.30   0
  -8   1  -5    2.14    1.42   0
   7   0  -5    0.33    1.44   0
   7   0  -5    0.98    1.28   0
  -7   0   5    2.87    1.48   0
   6   0  -5   10.40    1.25   0
  -6   0   5    9.10    1.27   0
   5   0  -5   45.49    1.36   0
  -5   0   5   42.76    1.33   0
   4   0  -5    2.61    1.40   0
  -4   0   5    3.00    1.08   0
   3   0  -5   26.07    1.37   0
  -3   0   5   28.06    1.23   0
   2   0  -5   24.42    1.28   0
  -2   0   5   25.57    1.16   0
  -1   0   5   32.52    1.37   0
   1   0  -5   33.94    1.49   0
   0   0   5   15.29    1.13   0
   0   0  -5   16.00    1.31   0
  -1   0  -5  296.41    1.98   0
  -1   0  -5  294.20    1.99   0
  -2   0  -5  435.17    2.16   0
   2   0   5  427.96    2.14   0
   3   0   5   58.55    1.12   0
  -3   0  -5   58.20    1.17   0
  -4   0  -5  268.43    1.77   0
   4   0   5  278.66    1.81   0
   5   0   5   82.00    1.27   0
  -5   0  -5   78.97    1.35   0
   6   0   5   -0.19    1.08   0
  -6   0  -5   -1.28    1.17   0
   7   0   5    0.89    1.16   0
  -7   0  -5   -0.06    1.24   0
   8   0   5    1.90    1.31   0
  -8   0  -5   -0.09    1.41   0
   7  -1  -5    1.97    1.30   0
  -7   1   5    0.31    1.29   0
   6  -1  -5    3.12    1.19   0
  -6   1   5    2.92    1.17   0
   5  -1  -5    0.92    1.33   0
  -5   1   5   -0.26    1.09   0
   4  -1  -5    2.05    1.36   0
  -4   1   5    3.02    1.09   0
   3  -1  -5   36.80    1.58   0
  -3   1   5   40.18    1.23   0
   2  -1  -5  217.40    1.99   0
  -2   1   5  219.94    1.88   0
  -1   1   5   43.24    1.20   0
   1  -1  -5   47.63    1.31   0
   0   1   5   85.54    1.41   0
   0  -1  -5   90.70    1.44   0
  -1  -1  -5  530.86    2.49   0
  -1  -1  -5  513.38    2.43   0
  -2  -1  -5  100.90    1.31   0
   3   1   5    6.94    0.89   0
  -3  -1  -5    5.71    0.93   0
  -4  -1  -5   31.64    1.16   0
   4   1   5   31.67    1.07   0
   5   1   5  108.50    1.35   0
  -5  -1  -5  106.21    1.38   0
   6   1   5    3.61    1.02   0
  -6  -1  -5    4.17    1.14   0
   7   1   5    5.77    1.13   0
  -7  -1  -5    5.93    1.21   0
   8   1   5    6.16    1.34   0
  -8  -1  -5    4.96    1.42   0
   7  -2  -5    0.42    1.27   0
  -7   2   5    0.64    1.29   0
   6  -2  -5    2.67    1.17   0
  -6   2   5    0.27    1.15   0
   5  -2  -5   19.10    1.39   0
  -5   2   5   23.32    1.32   0
   4  -2  -5   13.85    1.22   0
  -4   2   5   15.07    1.08   0
   3  -2  -5   97.95    1.53   0
  -3   2   5  110.37    1.43   0
   2  -2  -5   54.09    1.50   0
  -2   2   5   57.14    1.22   0
  -1   2   5   13.84    1.05   0
   1  -2  -5   12.76    1.12   0
   0   2   5    0.41    1.02   0
   0  -2  -5    1.00    1.21   0
  -1  -2  -5  108.54    1.38   0
  -1  -2  -5  109.18    1.40   0
  -2  -2  -5  133.25    1.96   0
  -2  -2  -5  140.79    1.50   0
  -3  -2  -5   18.08    0.99   0
  -3  -2  -5   17.39    1.76   0
   3   2   5   17.82    0.96   0
  -4  -2  -5  207.48    1.68   0
   4   2   5  201.64    1.51   0
  -5  -2  -5   95.63    1.33   0
   5   2   5   94.99    1.25   0
   6   2   5    3.98    1.01   0
  -6  -2  -5    2.76    1.09   0
   7   2   5    2.09    1.10   0
  -7  -2  -5    3.58    1.37   0
  -8  -2  -5   -0.94    1.31   0
   8   2   5    0.72    1.28   0
   7  -3  -5   -1.98    1.32   0
  -7   3   5    0.06    1.30   0
   6  -3  -5    2.27    1.21   0
  -6   3   5    1.74    1.19   0
  -5   3   5    3.03    1.11   0
   5  -3  -5    3.19    1.19   0
   4  -3  -5   -0.09    1.14   0
  -4   3   5   -0.41    1.03   0
   3  -3  -5    1.86    1.24   0
  -3   3   5   -1.24    1.21   0
   2  -3  -5   -0.31    1.33   0
  -2   3   5    1.12    0.99   0
  -1   3   5   -0.57    0.97   0
   1  -3  -5    0.06    1.07   0
   0   3   5   76.80    1.38   0
   0  -3  -5   79.31    1.31   0
  -1  -3  -5  128.72    1.43   0
  -2  -3  -5   -0.26    1.07   0
  -2  -3  -5   -0.02    0.92   0
  -2  -3  -5    0.63    0.92   0
  -3  -3  -5   33.74    1.47   0
   3   3   5   33.30    1.00   0
  -3  -3  -5   33.90    1.05   0
   4   3   5   38.74    1.07   0
  -4  -3  -5   40.93    1.17   0
  -4  -3  -5   38.65    1.78   0
  -5  -3  -5   -0.73    1.17   0
   5   3   5   -0.10    0.96   0
   6   3   5    1.32    1.05   0
  -6  -3  -5    0.86    1.27   0
   7   3   5    0.96    1.13   0
  -7  -3  -5    1.41    1.19   0
  -8  -3  -5    2.43    1.36   0
   8   3   5    4.20    1.30   0
   7  -4  -5    1.62    1.36   0
  -7   4   5    1.38    1.36   0
   6  -4  -5    3.04    1.24   0
  -6   4   5    2.09    1.21   0
   5  -4  -5    2.27    1.22   0
  -5   4   5    2.62    1.14   0
   4  -4  -5    3.75    1.23   0
  -4   4   5    6.12    1.09   0
   3  -4  -5    8.13    1.27   0
  -3   4   5   13.28    1.08   0
   2  -4  -5    6.36    1.20   0
  -2   4   5    7.44    1.18   0
  -1   4   5    0.53    0.96   0
   1  -4  -5   -0.32    1.24   0
   0   4   5    4.98    0.98   0
   0  -4  -5    4.66    1.04   0
  -1  -4  -5   83.66    1.41   0
  -1  -4  -5   85.95    1.30   0
  -2  -4  -5   23.86    1.22   0
  -2  -4  -5   24.16    1.02   0
  -2  -4  -5   25.09    1.02   0
  -3  -4  -5   93.37    1.27   0
  -3  -4  -5   87.54    1.55   0
   3   4   5   92.08    1.36   0
  -4  -4  -5    5.24    1.02   0
   4   4   5    3.95    0.96   0
  -4  -4  -5    5.50    1.35   0
   5   4   5    4.22    0.99   0
  -5  -4  -5    5.84    1.07   0
   6   4   5   82.94    1.50   0
  -6  -4  -5   79.95    1.42   0
  -7  -4  -5    1.67    1.29   0
   7   4   5    0.53    1.16   0
  -8  -4  -5   -0.36    1.40   0
   8   4   5    0.17    1.36   0
   7  -5  -5    0.80    1.59   0
  -7   5   5   -1.13    1.37   0
   7  -5  -5   -1.58    1.39   0
   6  -5  -5    3.83    1.28   0
  -6   5   5    4.50    1.27   0
   5  -5  -5    1.50    1.19   0
  -5   5   5    1.54    1.11   0
   4  -5  -5    5.34    1.22   0
  -4   5   5    7.78    1.28   0
   3  -5  -5    7.53    1.43   0
  -3   5   5   12.68    1.21   0
   2  -5  -5    3.82    1.20   0
  -2   5   5    3.83    0.98   0
   1  -5  -5    6.54    0.95   0
  -1   5   5    6.82    1.13   0
   1  -5  -5    5.90    1.13   0
   0  -5  -5    4.76    0.95   0
   0   5   5    7.38    1.12   0
   0  -5  -5    7.27    1.22   0
  -1  -5  -5   20.77    1.05   0
  -1  -5  -5   25.00    1.20   0
  -1  -5  -5   24.59    1.16   0
  -2  -5  -5   32.22    1.26   0
  -2  -5  -5   32.43    1.21   0
  -2  -5  -5   31.68    1.06   0
  -3  -5  -5   59.21    1.39   0
  -3  -5  -5   60.38    1.15   0
   4   5   5   10.73    1.11   0
  -4  -5  -5   10.54    1.04   0
  -4  -5  -5   12.21    1.30   0
  -5  -5  -5    5.83    1.24   0
   5   5   5    3.46    1.35   0
   5   5   5    2.72    0.97   0
  -5  -5  -5    4.06    1.33   0
   6   5   5    0.15    1.24   0
  -6  -5  -5   -1.35    1.32   0
   7   5   5    2.07    1.31   0
  -7  -5  -5    1.78    1.43   0
   8   5   5    0.28    1.33   0
  -8  -5  -5   -0.63    1.41   0
   6  -6  -5   -1.81    1.25   0
   6  -6  -5    0.07    1.32   0
  -6   6   5    1.42    1.27   0
   5  -6  -5   -0.00    1.28   0
   5  -6  -5    1.86    1.20   0
  -5   6   5   -0.76    1.13   0
   4  -6  -5    6.56    1.19   0
   4  -6  -5    1.85    1.40   0
  -4   6   5    2.42    1.05   0
   3  -6  -5    0.30    0.99   0
   3  -6  -5    0.47    1.15   0
  -3   6   5   -0.23    1.12   0
   2  -6  -5    0.82    1.18   0
   2  -6  -5    1.64    0.98   0
  -2   6   5    2.46    0.95   0
   1  -6  -5    5.55    0.95   0
  -1   6   5    5.50    1.09   0
   1  -6  -5    6.25    1.11   0
   0  -6  -5    0.97    0.97   0
   0   6   5    2.46    1.04   0
   0  -6  -5    0.84    1.16   0
  -1  -6  -5   11.88    0.95   0
  -1  -6  -5   10.45    1.02   0
  -1  -6  -5   12.79    1.14   0
  -2  -6  -5   72.56    1.35   0
  -2  -6  -5   70.15    1.32   0
  -2  -6  -5   71.31    1.30   0
  -3  -6  -5    2.27    0.98   0
   3   6   5    1.59    1.15   0
  -3  -6  -5    1.85    1.09   0
  -3  -6  -5    2.77    0.95   0
   4   6   5   -0.02    0.92   0
   4   6   5   -1.29    1.12   0
  -4  -6  -5   -0.18    1.13   0
  -4  -6  -5    0.81    1.12   0
   5   6   5    0.64    1.35   0
  -5  -6  -5    3.40    1.03   0
  -5  -6  -5    1.40    1.33   0
   5   6   5    2.14    1.00   0
   6   6   5    7.58    1.67   0
   6   6   5    9.34    1.11   0
  -6  -6  -5    9.32    1.18   0
   7   6   5    2.20    1.39   0
  -7  -6  -5    0.33    1.29   0
   6  -7  -5    2.13    1.54   0
   6  -7  -5    2.37    1.58   0
  -6   7   5    1.42    1.33   0
   5  -7  -5    3.80    1.37   0
   5  -7  -5    1.83    1.29   0
  -5   7   5    1.35    1.22   0
   4  -7  -5    5.56    1.07   0
   4  -7  -5    0.26    1.40   0
  -4   7   5    2.01    1.11   0
   3  -7  -5   11.64    1.06   0
   3  -7  -5    7.01    1.39   0
  -3   7   5   10.03    1.06   0
   2  -7  -5    1.36    1.20   0
   2  -7  -5    1.22    1.01   0
  -2   7   5    1.10    1.16   0
   1  -7  -5    2.04    0.94   0
  -1   7   5    2.02    1.09   0
   1  -7  -5    1.55    1.11   0
   0  -7  -5    1.95    0.94   0
   0   7   5    1.94    1.08   0
   0  -7  -5    1.73    1.21   0
  -1  -7  -5    6.55    0.99   0
  -1  -7  -5    7.41    1.09   0
  -1  -7  -5    7.50    1.17   0
  -2  -7  -5    2.92    1.00   0
  -2  -7  -5    3.33    1.09   0
  -2  -7  -5    3.24    1.13   0
   3   7   5    0.87    1.17   0
  -3  -7  -5    1.19    1.16   0
  -3  -7  -5    0.19    1.10   0
  -3  -7  -5    1.84    1.14   0
  -4  -7  -5    3.60    1.17   0
  -4  -7  -5    2.95    1.01   0
   4   7   5    2.68    1.17   0
  -5  -7  -5    5.70    1.10   0
   5   7   5    4.97    1.02   0
   5   7   5    3.86    1.23   0
  -5  -7  -5    6.03    1.22   0
   6   7   5    1.85    1.14   0
   6   7   5    1.90    1.50   0
  -6  -7  -5    1.83    1.21   0
  -7  -7  -5   -0.49    1.53   0
   7   7   5    0.14    1.25   0
   6  -8  -5    1.80    1.63   0
   5  -8  -5    0.20    1.43   0
   5  -8  -5    0.51    1.33   0
  -5   8   5   -0.50    1.24   0
   4  -8  -5    1.52    1.31   0
   4  -8  -5   -0.08    1.27   0
  -4   8   5    2.12    1.32   0
   3  -8  -5    0.76    1.04   0
   3  -8  -5    0.18    1.39   0
  -3   8   5   -0.18    1.22   0
   2  -8  -5    0.67    1.02   0
   2  -8  -5    0.54    1.38   0
  -2   8   5    0.67    1.16   0
   1  -8  -5    0.78    1.27   0
   1  -8  -5    1.71    0.97   0
  -1   8   5    3.49    1.12   0
   0  -8  -5    4.27    0.99   0
   0   8   5    3.79    1.13   0
   0  -8  -5    3.55    1.24   0
  -1  -8  -5    2.45    1.10   0
  -1  -8  -5    0.52    1.08   0
  -1  -8  -5    0.87    1.17   0
  -2  -8  -5    0.56    0.99   0
  -2  -8  -5    1.07    1.12   0
  -2  -8  -5    1.76    1.16   0
   3   8   5    3.40    1.18   0
  -3  -8  -5    3.18    1.12   0
  -3  -8  -5    2.97    1.14   0
  -3  -8  -5    1.59    0.98   0
  -4  -8  -5    0.65    1.07   0
   4   8   5    0.99    1.22   0
  -4  -8  -5    1.23    1.20   0
  -4  -8  -5    1.44    1.20   0
  -5  -8  -5    1.39    1.26   0
   5   8   5    1.18    1.30   0
  -5  -8  -5    2.28    1.14   0
   6   8   5    0.72    1.58   0
   6   8   5   -0.47    1.17   0
  -6  -8  -5   -0.47    1.39   0
  -6  -8  -5    0.57    1.43   0
   7   8   5    0.70    1.92   0
  -7  -8  -5    1.83    1.38   0
   7   8   5    0.12    1.53   0
   5  -9  -5    2.27    1.54   0
  -5   9   5    0.80    1.36   0
   5  -9  -5    0.75    1.40   0
   4  -9  -5    3.58    1.51   0
  -4   9   5    3.86    1.23   0
   4  -9  -5    6.48    1.24   0
   3  -9  -5    2.07    1.28   0
   3  -9  -5    0.56    1.46   0
  -3   9   5    2.17    1.32   0
   2  -9  -5    0.61    1.09   0
   2  -9  -5    1.94    1.57   0
  -2   9   5    0.64    1.22   0
   1  -9  -5    1.88    1.36   0
   1  -9  -5    2.19    1.17   0
  -1   9   5    0.44    1.18   0
   0  -9  -5    3.15    1.01   0
   0  -9  -5    1.02    1.43   0
  -1  -9  -5    0.41    1.02   0
  -1  -9  -5    1.00    1.27   0
  -1  -9  -5    1.06    1.35   0
  -2  -9  -5    2.95    1.19   0
  -2  -9  -5    2.38    1.03   0
  -2  -9  -5    2.87    1.24   0
   3   9   5    0.94    1.10   0
  -3  -9  -5    0.09    1.23   0
  -3  -9  -5    0.15    1.24   0
  -3  -9  -5   -2.01    1.16   0
  -4  -9  -5    3.43    1.31   0
   4   9   5    2.37    1.29   0
  -4  -9  -5    3.07    1.26   0
  -4  -9  -5    3.98    1.30   0
   5   9   5    1.37    1.36   0
  -5  -9  -5    0.67    1.35   0
  -5  -9  -5    1.31    1.35   0
  -5  -9  -5   -0.55    1.38   0
  -6  -9  -5    1.02    1.56   0
   6   9   5    0.49    1.50   0
  -6  -9  -5    0.67    1.48   0
   4 -10  -5   -0.22    1.32   0
  -4  10   5    1.54    1.49   0
   4 -10  -5   -0.17    1.59   0
   3 -10  -5    1.84    1.37   0
   3 -10  -5    2.01    1.66   0
  -3  10   5   -0.01    1.39   0
   2 -10  -5    1.11    1.17   0
   2 -10  -5    0.28    1.63   0
  -2  10   5   -0.08    1.31   0
   1 -10  -5    3.01    1.07   0
   1 -10  -5    1.84    1.55   0
  -1  10   5    3.66    1.38   0
   0 -10  -5   -1.19    1.47   0
   0 -10  -5   -0.93    1.04   0
   0 -10  -5   -0.36    1.34   0
  -1 -10  -5    4.08    1.24   0
  -1 -10  -5    3.31    1.36   0
  -1 -10  -5    2.64    1.46   0
  -2 -10  -5   -0.08    1.25   0
  -2 -10  -5    0.84    1.42   0
  -2 -10  -5    1.18    1.07   0
   3  10   5    0.76    1.07   0
  -3 -10  -5    0.04    1.44   0
  -3 -10  -5    0.08    1.45   0
  -3 -10  -5    1.52    1.11   0
   4  10   5   -0.41    1.32   0
  -4 -10  -5    0.92    1.14   0
  -4 -10  -5    2.07    1.36   0
  -4 -10  -5    2.69    1.37   0
   5  10   5   -0.10    1.23   0
  -5 -10  -5    1.50    1.41   0
  -5 -10  -5    0.69    1.21   0
  -5 -10  -5    0.92    1.47   0
   6  10   5   -1.17    1.58   0
  -6 -10  -5   -0.11    1.38   0
  -6 -10  -5    0.09    1.65   0
  -6 -10  -5    1.50    1.58   0
   3 -11  -5    2.69    1.29   0
  -3  11   5    1.55    1.68   0
   3 -11  -5    0.98    1.60   0
   2 -11  -5    2.11    1.38   0
  -2  11   5    0.28    1.57   0
   2 -11  -5    0.74    1.73   0
   1 -11  -5    1.85    1.14   0
   1 -11  -5    0.13    1.66   0
   0 -11  -5    0.01    1.76   0
   0 -11  -5    4.89    1.48   0
   0 -11  -5    4.31    1.11   0
  -1 -11  -5    2.32    1.15   0
  -1 -11  -5    2.12    1.49   0
  -1 -11  -5    1.07    1.72   0
  -2 -11  -5    0.66    1.64   0
  -2 -11  -5    0.40    1.53   0
  -2 -11  -5    1.65    1.35   0
  -3 -11  -5    0.14    1.57   0
   3  11   5    0.41    1.16   0
  -3 -11  -5    0.76    1.16   0
  -3 -11  -5    0.54    1.71   0
   4  11   5    1.53    1.25   0
  -4 -11  -5    1.62    1.66   0
  -4 -11  -5    1.07    1.24   0
  -4 -11  -5    1.52    1.70   0
   5  11   5    0.47    1.55   0
  -5 -11  -5    1.07    1.57   0
  -5 -11  -5    0.40    1.81   0
  -5 -11  -5    0.58    1.34   0
   2 -12  -5    0.77    1.32   0
  -2  12   5    0.56    1.90   0
   2 -12  -5    1.25    1.84   0
   1 -12  -5    0.46    1.27   0
   1 -12  -5    0.15    1.82   0
   1 -12  -5    0.58    1.96   0
   0 -12  -5    0.28    1.19   0
   0 -12  -5    0.23    2.04   0
   0 -12  -5    0.17    1.91   0
  -1 -12  -5    1.16    2.03   0
  -1 -12  -5    3.12    1.80   0
  -1 -12  -5    3.56    1.40   0
  -2 -12  -5    2.67    2.02   0
  -2 -12  -5    2.48    1.22   0
  -2 -12  -5    0.13    2.03   0
  -3 -12  -5    4.86    1.93   0
  -3 -12  -5    1.32    2.07   0
  -3 -12  -5    5.54    1.27   0
   4  12   5    3.50    1.40   0
  -4 -12  -5    7.44    1.59   0
  -4 -12  -5    2.81    1.99   0
  -4 -12  -5    4.72    1.87   0
   1 -13  -5   -0.30    1.40   0
   0 -13  -5    0.45    2.42   0
   0 -13  -5    0.60    2.56   0
   0 -13  -5    0.67    1.31   0
  -1 -13  -5    1.73    2.54   0
  -1 -13  -5    0.30    2.40   0
  -1 -13  -5    2.66    1.35   0
  -2 -13  -5    0.13    2.49   0
  -2 -13  -5   -0.09    2.51   0
  -2 -13  -5   -0.05    1.41   0
   2  10  -6    0.77    1.34   0
   1  10  -6    0.90    1.30   0
   0  10  -6    3.02    1.29   0
  -1  10  -6    0.64    1.34   0
  -2  10  -6    0.15    1.38   0
   2 -10   6    1.25    1.57   0
   4   9  -6    0.60    1.34   0
   3   9  -6   -1.04    1.25   0
   2   9  -6   -0.64    1.22   0
   1   9  -6    0.83    1.25   0
   0   9  -6    1.09    1.18   0
   1  -9   6    1.69    1.21   0
  -1   9  -6   -0.21    1.42   0
  -2   9  -6    1.21    1.26   0
   2  -9   6   -0.74    1.44   0
  -3   9  -6    1.77    1.53   0
   3  -9   6   -0.45    1.53   0
   5   8  -6   -0.01    2.03   0
  -5  -8   6    0.33    2.00   0
   5   8  -6    1.19    1.38   0
  -4  -8   6   -0.25    1.99   0
   4   8  -6    0.54    1.29   0
   4   8  -6    1.21    2.12   0
   3   8  -6    0.43    1.16   0
   2   8  -6   -0.83    1.15   0
   1   8  -6    2.08    1.26   0
   0   8  -6    1.33    1.12   0
  -1   8  -6    1.37    1.13   0
   1  -8   6    0.46    1.12   0
  -2   8  -6   -0.25    1.13   0
   2  -8   6   -0.26    1.32   0
  -3   8  -6    0.28    3.12   0
  -3   8  -6    0.82    1.38   0
  -3   8  -6    0.95    3.01   0
   3  -8   6    1.20    1.39   0
  -4   8  -6    0.92    2.23   0
  -4   8  -6    1.58    2.13   0
   5   7  -6    0.87    1.70   0
  -5  -7   6   -0.09    1.72   0
   5   7  -6   -1.01    1.27   0
   4   7  -6    0.71    1.72   0
  -4  -7   6   -0.90    1.66   0
   4   7  -6   -0.80    1.22   0
   3   7  -6   -0.40    1.75   0
  -3  -7   6    0.27    1.85   0
   3   7  -6    0.25    1.09   0
   2   7  -6    1.92    1.03   0
   2   7  -6    0.38    2.78   0
   1   7  -6    1.01    1.06   0
   0   7  -6    1.88    1.04   0
  -1   7  -6   -0.05    1.25   0
  -2   7  -6    1.46    1.28   0
  -2   7  -6    0.96    2.92   0
  -2   7  -6    1.50    2.72   0
   2  -7   6    1.60    1.26   0
  -3   7  -6    1.90    1.48   0
  -3   7  -6   -0.37    1.91   0
  -3   7  -6    1.84    1.71   0
   3  -7   6    1.48    1.30   0
  -4   7  -6    0.71    1.80   0
  -4   7  -6    0.50    1.55   0
   5  -7   6    0.57    1.52   0
  -5   7  -6   -0.30    1.80   0
   6   6  -6    0.32    1.77   0
  -6  -6   6    1.28    1.60   0
   6   6  -6    0.67    1.55   0
   5   6  -6    1.55    1.44   0
  -5  -6   6   -0.88    1.48   0
   5   6  -6    2.14    1.22   0
   4   6  -6    1.50    1.51   0
  -4  -6   6    0.74    1.33   0
   4   6  -6    3.06    1.15   0
  -3  -6   6    0.83    1.53   0
   3   6  -6    1.49    1.04   0
   3   6  -6    0.16    1.58   0
  -2  -6   6    0.31    1.66   0
   2   6  -6    0.87    1.78   0
   2   6  -6   -0.64    0.99   0
   1   6  -6    1.31    2.44   0
   1   6  -6    0.65    2.01   0
   1   6  -6    2.14    1.18   0
   0   6  -6    2.92    0.99   0
  -1   6  -6    1.32    1.01   0
  -1   6  -6    0.87    2.40   0
  -1   6  -6    1.12    2.36   0
  -2   6  -6    3.90    1.21   0
  -2   6  -6    3.43    1.59   0
  -2   6  -6    3.26    1.77   0
  -3   6  -6    1.94    1.26   0
  -3   6  -6    1.55    1.40   0
  -3   6  -6    1.82    1.70   0
  -4   6  -6    0.18    1.59   0
  -5   6  -6    2.50    1.52   0
   5  -6   6    3.73    1.56   0
  -6   6  -6    0.19    1.70   0
   6  -6   6    1.52    1.56   0
   6   5  -6    0.49    1.52   0
   6   5  -6    0.49    1.28   0
  -6  -5   6   -1.13    1.47   0
  -5  -5   6    0.37    1.37   0
   5   5  -6    0.72    1.14   0
   5   5  -6    1.26    1.38   0
  -4  -5   6    0.63    1.29   0
   4   5  -6    2.69    1.34   0
   4   5  -6    2.99    1.11   0
  -3  -5   6    1.29    1.35   0
   3   5  -6   -0.30    1.46   0
   3   5  -6    1.27    0.99   0
  -2  -5   6    0.04    1.29   0
   2   5  -6    1.45    1.50   0
   2   5  -6    0.20    0.99   0
   1   5  -6    3.84    1.81   0
   1   5  -6    4.06    1.01   0
   0   5  -6    2.01    1.83   0
   0   5  -6    1.19    1.67   0
   0   5  -6    2.08    0.99   0
  -1   5  -6    1.67    1.15   0
  -1   5  -6    1.74    1.53   0
  -1   5  -6    1.16    1.50   0
  -2   5  -6    0.50    1.16   0
  -2   5  -6    1.53    1.43   0
  -2   5  -6    0.62    1.54   0
  -3   5  -6    1.72    1.34   0
  -3   5  -6    0.20    1.30   0
  -3   5  -6    1.90    1.44   0
  -4   5  -6   -0.11    1.56   0
   4  -5   6    1.44    1.24   0
   5  -5   6    0.75    1.46   0
  -5   5  -6    2.11    1.42   0
   6  -5   6   -0.02    1.48   0
  -6   5  -6    0.56    1.57   0
  -7  -4   6    0.04    1.47   0
  -6  -4   6    0.29    1.47   0
   6   4  -6   -0.92    1.41   0
   6   4  -6    1.04    1.29   0
   5   4  -6    0.84    1.36   0
  -5  -4   6    0.75    1.34   0
   5   4  -6    0.36    1.11   0
  -4  -4   6    1.90    1.24   0
   4   4  -6   -0.89    1.33   0
   4   4  -6    0.62    1.22   0
   3   4  -6    2.42    1.34   0
  -3  -4   6    3.25    1.35   0
   3   4  -6    2.14    0.96   0
   2   4  -6    6.42    0.97   0
   2   4  -6    6.64    1.56   0
  -2  -4   6    3.67    1.17   0
   1   4  -6    5.67    1.56   0
  -1  -4   6    4.55    1.39   0
   1   4  -6    6.25    1.12   0
   0   4  -6    5.60    1.49   0
   0   4  -6    5.39    1.30   0
   0   4  -6    5.08    1.00   0
  -1   4  -6    3.23    1.36   0
  -1   4  -6    3.78    1.32   0
  -1   4  -6    4.33    1.12   0
  -2   4  -6    7.01    1.33   0
  -2   4  -6    6.83    1.34   0
  -2   4  -6    8.25    1.38   0
  -3   4  -6    2.07    1.43   0
  -3   4  -6    2.76    1.38   0
   4  -4   6    0.66    1.18   0
  -4   4  -6    0.52    1.29   0
   5  -4   6    4.50    1.26   0
  -5   4  -6    3.46    1.38   0
   6  -4   6    2.80    1.36   0
  -6   4  -6    2.58    1.50   0
  -7   4  -6    1.22    1.68   0
   7  -4   6    0.07    1.36   0
   7   3  -6    0.94    1.35   0
   7   3  -6    0.84    1.58   0
  -7  -3   6    0.96    1.61   0
  -6  -3   6   -1.07    1.42   0
   6   3  -6    1.78    1.39   0
   6   3  -6   -0.62    1.41   0
   5   3  -6    0.27    1.16   0
   5   3  -6    0.89    1.23   0
  -5  -3   6    1.78    1.14   0
   4   3  -6    0.46    1.16   0
  -4  -3   6    1.14    1.23   0
   4   3  -6   -0.11    1.16   0
  -3  -3   6    7.29    1.24   0
   3   3  -6    4.25    1.41   0
   3   3  -6    6.89    1.00   0
   2   3  -6    1.30    1.43   0
   2   3  -6   -0.25    0.91   0
  -2  -3   6    0.41    1.17   0
   1   3  -6    3.38    1.37   0
  -1  -3   6    4.42    1.11   0
   1   3  -6    4.49    0.96   0
   0   3  -6   43.70    1.14   0
   0   3  -6   48.57    1.59   0
  -1   3  -6    0.61    1.20   0
  -1   3  -6   -1.21    1.23   0
  -1   3  -6   -0.14    1.06   0
  -2   3  -6    3.11    1.24   0
  -2   3  -6    2.27    1.17   0
  -2   3  -6    0.08    1.33   0
  -3   3  -6    1.32    1.41   0
  -3   3  -6    0.93    1.21   0
   3  -3   6   -0.29    1.09   0
   4  -3   6   39.86    1.30   0
  -4   3  -6   37.98    1.41   0
   5  -3   6    7.28    1.06   0
  -5   3  -6    4.46    1.35   0
  -6   3  -6    2.20    1.43   0
   6  -3   6    1.41    1.16   0
  -7   3  -6    0.95    1.34   0
   7  -3   6    1.57    1.47   0
   7   2  -6    2.25    1.57   0
  -7  -2   6    1.39    1.36   0
   7   2  -6    0.06    1.34   0
   6   2  -6    8.13    1.25   0
   6   2  -6    8.87    1.24   0
  -6  -2   6    5.07    1.43   0
   5   2  -6    4.33    1.16   0
   5   2  -6    0.86    1.07   0
  -5  -2   6    0.35    1.13   0
   4   2  -6    4.09    1.32   0
   4   2  -6    6.53    1.03   0
  -4  -2   6    2.86    1.04   0
   3   2  -6    6.24    1.40   0
   3   2  -6    3.47    1.08   0
  -3  -2   6    3.67    1.07   0
   2   2  -6    3.56    1.40   0
   2   2  -6    4.61    0.91   0
  -2  -2   6    3.25    1.16   0
   1   2  -6    1.84    0.92   0
  -1  -2   6    2.07    1.11   0
   1   2  -6    1.98    1.29   0
   0  -2   6   65.83    1.43   0
   0   2  -6   76.84    1.51   0
   0   2  -6   72.25    1.24   0
  -1   2  -6  193.95    1.79   0
  -1   2  -6  189.63    1.84   0
  -1   2  -6  194.88    1.82   0
  -2   2  -6   18.39    1.13   0
  -2   2  -6   21.86    1.16   0
  -2   2  -6   20.72    1.20   0
  -3   2  -6  267.15    1.95   0
   3  -2   6  264.56    1.73   0
  -3   2  -6  260.78    2.70   0
   4  -2   6  137.32    1.51   0
  -4   2  -6  128.73    1.63   0
  -5   2  -6    0.67    1.27   0
   5  -2   6    0.99    1.02   0
  -6   2  -6    2.94    1.19   0
   6  -2   6    3.28    1.13   0
  -7   2  -6    2.80    1.29   0
   7  -2   6    0.25    1.41   0
   7   1  -6    2.53    1.31   0
  -7  -1   6    0.88    1.34   0
   7   1  -6    0.47    1.53   0
   6   1  -6    0.21    1.34   0
   6   1  -6    1.18    1.40   0
  -6  -1   6    0.21    1.19   0
   5   1  -6    0.62    1.14   0
   5   1  -6    1.55    1.05   0
  -5  -1   6    3.03    1.11   0
   4   1  -6    4.04    1.16   0
  -4  -1   6    4.47    1.07   0
   3   1  -6   35.11    1.36   0
  -3  -1   6   35.37    1.23   0
   2   1  -6   21.67    1.28   0
  -2  -1   6   24.46    1.25   0
  -1  -1   6   44.35    1.35   0
   1   1  -6   44.09    1.49   0
   0  -1   6  114.83    1.52   0
   0   1  -6  124.30    1.57   0
  -1   1  -6   62.59    1.38   0
  -1   1  -6   62.57    1.38   0
  -1   1  -6   61.15    1.22   0
  -2   1  -6    3.59    1.09   0
  -2   1  -6    0.77    1.09   0
  -2   1  -6    1.22    1.23   0
  -3   1  -6   23.70    2.01   0
   3  -1   6   24.81    1.14   0
  -3   1  -6   25.53    1.19   0
  -4   1  -6  174.75    1.68   0
   4  -1   6  176.69    1.50   0
  -5   1  -6    5.85    1.08   0
   5  -1   6    7.41    1.18   0
  -6   1  -6   10.52    1.37   0
   6  -1   6   10.52    1.29   0
  -7   1  -6   22.49    1.36   0
   7  -1   6   21.75    1.27   0
  -8   1  -6    3.08    1.65   0
   8  -1   6    0.19    1.38   0
   7   0  -6    2.39    1.47   0
   7   0  -6   -1.05    1.60   0
  -7   0   6    3.11    1.54   0
   6   0  -6    3.10    1.23   0
  -6   0   6    1.38    1.22   0
   5   0  -6    1.70    1.20   0
  -5   0   6    2.07    1.13   0
   4   0  -6   20.26    1.29   0
  -4   0   6   23.87    1.21   0
   3   0  -6   23.40    1.50   0
  -3   0   6   25.08    1.18   0
   2   0  -6    1.01    1.17   0
  -2   0   6    1.96    1.02   0
  -1   0   6    5.57    1.00   0
   1   0  -6    5.36    1.27   0
   0   0   6   38.72    1.16   0
   0   0  -6   39.54    1.19   0
  -1   0  -6  107.39    1.48   0
  -1   0  -6  109.18    1.36   0
  -2   0  -6   61.56    1.16   0
  -2   0  -6   64.58    1.19   0
  -3   0  -6  224.99    3.53   0
  -3   0  -6  221.22    1.61   0
   3   0   6  225.62    1.68   0
  -4   0  -6  184.67    1.66   0
   4   0   6  187.93    1.48   0
   5   0   6   11.28    1.05   0
  -5   0  -6   10.92    1.12   0
   6   0   6    3.82    1.23   0
  -6   0  -6    3.65    1.35   0
  -7   0  -6    0.28    1.26   0
   7   0   6    0.08    1.18   0
  -8   0  -6    0.54    1.41   0
   8   0   6    0.72    1.34   0
   7  -1  -6    2.12    1.36   0
  -7   1   6    2.63    1.35   0
   6  -1  -6    0.99    1.24   0
  -6   1   6    2.93    1.18   0
   5  -1  -6   -0.64    1.21   0
  -5   1   6    1.97    1.10   0
   4  -1  -6    0.06    1.20   0
  -4   1   6    3.17    1.06   0
   3  -1  -6    2.60    1.24   0
  -3   1   6    5.09    1.23   0
   2  -1  -6    1.15    1.14   0
  -2   1   6    1.61    1.01   0
  -1   1   6   30.35    1.13   0
   1  -1  -6   30.38    1.20   0
   0   1   6  108.06    1.36   0
   0  -1  -6  110.92    1.43   0
  -1  -1  -6    9.62    0.98   0
  -1  -1  -6    9.74    1.00   0
  -2  -1  -6   66.82    1.15   0
  -2  -1  -6   70.35    1.15   0
  -3  -1  -6   51.27    2.22   0
  -3  -1  -6   54.83    1.13   0
   3   1   6   54.55    1.10   0
  -4  -1  -6    2.50    1.01   0
   4   1   6    2.97    0.94   0
  -5  -1  -6   12.73    1.07   0
   5   1   6   14.15    1.03   0
   6   1   6    0.87    1.07   0
  -6  -1  -6    1.94    1.15   0
  -7  -1  -6   12.31    1.27   0
   7   1   6    9.73    1.21   0
  -8  -1  -6    2.74    1.42   0
   8   1   6    1.85    1.35   0
   7  -2  -6    1.18    1.32   0
  -7   2   6    1.54    1.32   0
   6  -2  -6    0.28    1.19   0
  -6   2   6    0.55    1.17   0
   5  -2  -6    1.51    1.35   0
  -5   2   6    1.20    1.07   0
   4  -2  -6    2.77    1.17   0
  -4   2   6    3.87    1.19   0
   3  -2  -6    3.26    1.20   0
  -3   2   6    7.50    1.18   0
   2  -2  -6    2.47    1.16   0
  -2   2   6    1.66    1.00   0
  -1   2   6    1.49    0.94   0
   1  -2  -6    1.84    1.04   0
   0   2   6   18.26    1.00   0
   0  -2  -6   16.49    1.03   0
  -1  -2  -6   59.97    1.16   0
  -2  -2  -6  214.85    1.65   0
  -2  -2  -6  222.55    1.57   0
  -3  -2  -6   15.02    1.70   0
  -3  -2  -6   16.49    0.99   0
   3   2   6   15.78    0.94   0
  -4  -2  -6    2.81    0.94   0
   4   2   6    1.92    0.90   0
  -5  -2  -6  232.87    1.65   0
   5   2   6  234.51    1.62   0
  -6  -2  -6    1.57    1.08   0
   6   2   6    3.57    1.02   0
  -7  -2  -6    1.13    1.18   0
   7   2   6    1.35    1.13   0
  -8  -2  -6    1.93    1.37   0
   8   2   6    1.26    1.32   0
   7  -3  -6    0.30    1.36   0
  -7   3   6    1.83    1.34   0
   6  -3  -6    0.14    1.23   0
  -6   3   6    2.26    1.15   0
   5  -3  -6    2.68    1.19   0
  -5   3   6    0.92    1.24   0
   4  -3  -6    8.30    1.19   0
  -4   3   6    4.56    1.06   0
   3  -3  -6   10.19    1.22   0
  -3   3   6   10.38    1.05   0
   2  -3  -6    1.14    1.15   0
  -2   3   6   -0.21    0.98   0
  -1   3   6    2.48    0.91   0
   1  -3  -6    1.08    1.03   0
   0   3   6   67.43    1.16   0
   0  -3  -6   70.80    1.35   0
  -1  -3  -6   20.71    1.00   0
  -2  -3  -6  178.43    1.77   0
  -2  -3  -6  180.95    1.46   0
  -2  -3  -6  194.28    1.57   0
  -3  -3  -6   19.27    1.46   0
  -3  -3  -6   18.86    1.02   0
   4   3   6    2.13    0.91   0
  -4  -3  -6    2.44    0.96   0
  -4  -3  -6    2.56    1.71   0
  -5  -3  -6    0.57    1.02   0
   5   3   6    0.50    0.98   0
   6   3   6    4.14    1.03   0
  -6  -3  -6    2.98    1.27   0
  -7  -3  -6   -2.07    1.20   0
   7   3   6    0.86    1.13   0
   8   3   6    2.90    1.35   0
  -8  -3  -6    4.20    1.39   0
   7  -4  -6    1.46    1.38   0
  -7   4   6    1.32    1.36   0
   6  -4  -6   -0.23    1.29   0
  -6   4   6    1.70    1.22   0
   5  -4  -6    2.12    1.25   0
  -5   4   6    3.98    1.34   0
   4  -4  -6    2.36    1.19   0
  -4   4   6    1.33    1.07   0
   3  -4  -6    1.29    1.16   0
  -3   4   6   -0.02    0.99   0
   2  -4  -6    6.16    1.19   0
  -2   4   6    5.56    1.00   0
  -1   4   6    1.33    0.92   0
   1  -4  -6    3.24    1.08   0
   0   4   6   41.59    1.18   0
   0  -4  -6   42.06    1.26   0
  -1  -4  -6   89.43    1.31   0
  -1  -4  -6   97.03    1.28   0
  -2  -4  -6   16.66    1.20   0
  -2  -4  -6   17.54    1.00   0
  -2  -4  -6   18.11    0.98   0
  -3  -4  -6    5.63    0.96   0
  -3  -4  -6    5.62    1.13   0
  -4  -4  -6    3.10    1.14   0
   4   4   6    1.63    0.94   0
  -4  -4  -6    1.81    1.36   0
  -5  -4  -6   28.93    1.14   0
  -5  -4  -6   26.23    1.79   0
   5   4   6   25.79    1.09   0
   6   4   6    4.61    1.23   0
  -6  -4  -6    8.42    1.16   0
   7   4   6    0.41    1.17   0
  -7  -4  -6    0.18    1.22   0
   8   4   6    2.12    1.35   0
  -8  -4  -6    1.59    1.39   0
  -6   5   6    2.31    1.25   0
   6  -5  -6    1.46    1.31   0
   5  -5  -6    1.89    1.25   0
  -5   5   6    0.28    1.16   0
   4  -5  -6    3.03    1.42   0
  -4   5   6    3.80    1.06   0
   3  -5  -6    0.87    1.15   0
  -3   5   6    2.30    0.98   0
   2  -5  -6    0.21    1.14   0
  -2   5   6   -0.41    0.98   0
  -1   5   6    4.98    1.11   0
   1  -5  -6    1.70    1.12   0
   0  -5  -6    9.57    0.97   0
   0   5   6   10.07    0.97   0
   0  -5  -6   10.66    1.06   0
  -1  -5  -6   12.45    1.03   0
  -1  -5  -6   13.55    1.01   0
  -2  -5  -6    1.10    1.08   0
  -2  -5  -6   -0.09    0.94   0
  -2  -5  -6    1.82    1.08   0
  -3  -5  -6    9.47    1.12   0
  -3  -5  -6    7.06    1.21   0
  -3  -5  -6    8.02    0.97   0
   4   5   6    9.89    1.00   0
  -4  -5  -6    9.87    1.31   0
  -4  -5  -6   10.18    1.02   0
   5   5   6    9.81    1.05   0
  -5  -5  -6   10.17    1.09   0
  -5  -5  -6   10.34    1.60   0
   6   5   6    1.22    1.08   0
  -6  -5  -6    0.09    1.16   0
   7   5   6    1.69    1.20   0
  -7  -5  -6    1.36    1.27   0
   8   5   6   -0.35    1.35   0
  -8  -5  -6    1.87    1.39   0
   6  -6  -6    1.17    1.47   0
   6  -6  -6    0.51    1.33   0
  -6   6   6   -0.64    1.50   0
   5  -6  -6    0.31    1.13   0
   5  -6  -6    0.31    1.24   0
  -5   6   6    1.99    1.15   0
   4  -6  -6    0.56    1.03   0
   4  -6  -6    0.75    1.18   0
  -4   6   6    2.29    1.07   0
   3  -6  -6    0.57    1.31   0
   3  -6  -6   -0.28    1.03   0
  -3   6   6    0.39    1.13   0
   2  -6  -6    0.62    1.14   0
   2  -6  -6    2.59    0.93   0
  -2   6   6    1.76    1.11   0
   1  -6  -6    9.89    0.94   0
  -1   6   6   11.26    1.14   0
   1  -6  -6   10.66    1.32   0
   0  -6  -6    0.17    0.97   0
   0   6   6    1.76    0.90   0
   0  -6  -6    0.22    0.99   0
  -1  -6  -6   10.53    1.16   0
  -1  -6  -6   11.41    0.94   0
  -1  -6  -6   12.40    1.14   0
  -2  -6  -6   13.71    1.02   0
  -2  -6  -6   14.40    0.96   0
  -2  -6  -6   15.15    1.01   0
  -3  -6  -6    0.49    1.13   0
  -3  -6  -6    1.13    0.92   0
  -3  -6  -6   -0.40    0.93   0
  -4  -6  -6    2.19    0.98   0
  -4  -6  -6    1.55    1.14   0
  -5  -6  -6    1.70    1.05   0
   5   6   6   -0.09    0.99   0
  -5  -6  -6   -0.48    1.33   0
   6   6   6    2.31    1.13   0
  -6  -6  -6    0.72    1.30   0
  -7  -6  -6    0.29    1.24   0
   7   6   6    0.18    1.40   0
   6  -7  -6    1.47    1.57   0
   6  -7  -6    1.00    1.38   0
  -6   7   6    0.64    1.36   0
   5  -7  -6    7.10    1.23   0
   5  -7  -6    2.62    1.52   0
  -5   7   6    5.67    1.39   0
   4  -7  -6    1.19    1.08   0
   4  -7  -6    0.70    1.44   0
  -4   7   6    1.92    1.13   0
   3  -7  -6    1.02    1.20   0
   3  -7  -6   -1.41    1.22   0
  -3   7   6   -0.18    1.06   0
   2  -7  -6    1.74    1.34   0
   2  -7  -6    3.05    1.01   0
  -2   7   6    0.87    1.16   0
   1  -7  -6    3.68    1.12   0
  -1   7   6    2.42    1.09   0
   1  -7  -6    0.67    1.09   0
   0  -7  -6    1.65    0.96   0
   0   7   6    3.52    1.08   0
   0  -7  -6    2.76    1.05   0
  -1  -7  -6   11.90    1.13   0
  -1  -7  -6   12.90    1.03   0
  -1  -7  -6   11.37    1.01   0
  -2  -7  -6    4.09    1.13   0
  -2  -7  -6    3.75    1.12   0
  -2  -7  -6    3.50    0.96   0
  -3  -7  -6    8.19    1.04   0
  -3  -7  -6   10.22    1.03   0
  -3  -7  -6   10.27    1.14   0
  -4  -7  -6    1.21    1.03   0
  -4  -7  -6    0.86    1.04   0
  -4  -7  -6    1.54    1.18   0
  -5  -7  -6    3.06    1.06   0
  -5  -7  -6    2.80    1.41   0
   6   7   6    2.17    1.14   0
  -6  -7  -6    0.50    1.54   0
  -6  -7  -6    0.39    1.39   0
   7   7   6    1.36    1.26   0
  -7  -7  -6    3.75    1.54   0
   5  -8  -6    0.79    1.26   0
   5  -8  -6   -0.15    1.57   0
  -5   8   6    1.02    1.45   0
   4  -8  -6    2.11    1.13   0
   4  -8  -6    0.47    1.27   0
  -4   8   6    0.93    1.16   0
   3  -8  -6    1.40    1.08   0
   3  -8  -6    1.24    1.43   0
  -3   8   6    0.34    1.27   0
   2  -8  -6    2.19    1.38   0
   2  -8  -6    5.21    1.04   0
  -2   8   6    3.46    1.21   0
   1  -8  -6    1.51    0.98   0
  -1   8   6    0.97    1.14   0
   1  -8  -6    1.76    1.11   0
   0  -8  -6   14.43    1.03   0
   0   8   6   14.69    1.18   0
   0  -8  -6   12.32    1.29   0
  -1  -8  -6    1.77    0.97   0
  -1  -8  -6    0.38    1.00   0
  -1  -8  -6    0.99    1.19   0
  -2  -8  -6    1.27    1.00   0
  -2  -8  -6    1.46    1.15   0
  -2  -8  -6    1.50    1.04   0
  -3  -8  -6   13.39    1.06   0
  -3  -8  -6   14.04    1.23   0
  -3  -8  -6   11.89    1.06   0
  -4  -8  -6    0.94    1.21   0
  -4  -8  -6    0.44    1.25   0
  -4  -8  -6    1.45    1.19   0
  -5  -8  -6    1.08    1.14   0
  -5  -8  -6    0.50    1.27   0
  -5  -8  -6    0.91    1.29   0
  -6  -8  -6    0.70    1.40   0
  -6  -8  -6   -0.08    1.27   0
   7   8   6    1.27    1.33   0
  -7  -8  -6    3.77    1.37   0
   5  -9  -6   -1.13    1.37   0
  -5   9   6    0.70    1.34   0
   5  -9  -6    0.27    1.65   0
   4  -9  -6    4.28    1.24   0
   4  -9  -6    2.44    1.55   0
  -4   9   6    1.64    1.44   0
   3  -9  -6   -0.62    1.12   0
   3  -9  -6    0.83    1.28   0
  -3   9   6    1.01    1.32   0
   2  -9  -6    1.94    1.09   0
   2  -9  -6    1.82    1.40   0
  -2   9   6    3.30    1.24   0
   1  -9  -6    7.83    1.41   0
   1  -9  -6   17.34    1.11   0
  -1   9   6   14.17    1.27   0
   0  -9  -6   11.55    1.01   0
   0  -9  -6    8.27    1.44   0
  -1  -9  -6    0.43    1.01   0
  -1  -9  -6    0.97    1.15   0
  -1  -9  -6    0.61    1.25   0
  -2  -9  -6    1.20    1.19   0
  -2  -9  -6    1.21    1.01   0
  -2  -9  -6   -0.65    1.24   0
  -3  -9  -6    8.13    1.27   0
  -3  -9  -6    8.89    1.25   0
  -3  -9  -6    8.49    1.07   0
  -4  -9  -6    0.99    1.26   0
  -4  -9  -6    1.80    1.09   0
  -4  -9  -6    2.33    1.27   0
  -5  -9  -6    1.22    1.21   0
  -5  -9  -6   -0.19    1.38   0
  -5  -9  -6    0.76    1.18   0
  -6  -9  -6    2.04    1.51   0
  -6  -9  -6    0.96    1.67   0
  -6  -9  -6    2.59    1.53   0
   4 -10  -6    4.82    1.34   0
   4 -10  -6    1.54    1.63   0
  -4  10   6    1.29    1.54   0
   3 -10  -6    0.89    1.21   0
   3 -10  -6    2.04    1.56   0
  -3  10   6    1.43    1.43   0
   2 -10  -6    4.06    1.17   0
   2 -10  -6    1.40    1.47   0
  -2  10   6    2.64    1.33   0
   1 -10  -6    3.62    1.10   0
   1 -10  -6    2.95    1.57   0
  -1  10   6    2.55    1.29   0
   0 -10  -6   13.17    1.08   0
   0 -10  -6   12.60    1.30   0
   0 -10  -6    6.23    1.56   0
  -1 -10  -6    4.87    1.28   0
  -1 -10  -6    2.19    1.49   0
  -1 -10  -6    4.13    1.40   0
  -2 -10  -6   33.82    1.42   0
  -2 -10  -6   33.21    1.23   0
  -2 -10  -6   27.22    1.62   0
  -3 -10  -6   50.42    1.55   0
  -3 -10  -6   41.69    1.59   0
  -3 -10  -6   52.51    1.31   0
  -4 -10  -6    1.64    1.38   0
  -4 -10  -6    1.91    1.38   0
  -4 -10  -6    2.89    1.18   0
  -5 -10  -6    0.28    1.44   0
  -5 -10  -6   -0.16    1.45   0
  -5 -10  -6    1.95    1.47   0
  -6 -10  -6    0.47    1.57   0
  -6 -10  -6   -0.03    1.60   0
  -6 -10  -6   -1.89    1.61   0
   3 -11  -6   -0.44    1.34   0
  -3  11   6    1.40    1.70   0
   3 -11  -6    1.92    1.82   0
   2 -11  -6   -0.84    1.25   0
   2 -11  -6    1.50    1.55   0
  -2  11   6    0.56    1.45   0
   1 -11  -6    4.37    1.19   0
   1 -11  -6    0.25    1.66   0
   0 -11  -6    1.92    1.12   0
   0 -11  -6   -0.37    1.60   0
   0 -11  -6    1.87    1.49   0
  -1 -11  -6    0.12    1.15   0
  -1 -11  -6   -0.37    1.44   0
  -1 -11  -6    0.34    1.57   0
  -2 -11  -6    2.40    1.53   0
  -2 -11  -6    1.53    1.55   0
  -2 -11  -6    1.80    1.18   0
  -3 -11  -6    0.75    1.41   0
  -3 -11  -6    0.93    1.59   0
  -3 -11  -6    0.64    1.19   0
  -4 -11  -6    2.49    1.67   0
  -4 -11  -6    2.58    1.66   0
  -4 -11  -6    2.93    1.27   0
  -5 -11  -6    1.46    1.54   0
  -5 -11  -6   -0.29    1.56   0
  -5 -11  -6    1.81    1.82   0
   2 -12  -6    2.25    1.34   0
  -2  12   6    0.76    1.77   0
   2 -12  -6    2.12    1.86   0
   1 -12  -6    2.40    1.27   0
   1 -12  -6    1.68    1.83   0
   1 -12  -6    0.14    1.82   0
   0 -12  -6    0.95    1.41   0
   0 -12  -6    1.62    1.69   0
   0 -12  -6    0.26    1.64   0
  -1 -12  -6    0.95    1.22   0
  -1 -12  -6    1.55    1.88   0
  -1 -12  -6    0.74    1.61   0
  -2 -12  -6    1.84    1.77   0
  -2 -12  -6    1.92    1.70   0
  -2 -12  -6    2.02    1.27   0
  -3 -12  -6    3.78    1.89   0
  -3 -12  -6   -0.25    1.73   0
  -3 -12  -6    2.58    1.24   0
  -4 -12  -6    2.35    1.79   0
  -4 -12  -6    1.26    1.80   0
  -4 -12  -6   -0.01    1.55   0
   0 -13  -6    1.29    1.35   0
   0 -13  -6    0.32    1.97   0
   0 -13  -6    1.96    2.10   0
  -1 -13  -6    0.68    2.24   0
  -1 -13  -6    0.55    2.14   0
  -1 -13  -6   -0.14    1.37   0
  -2 -13  -6    0.76    2.17   0
  -2 -13  -6   -0.76    1.35   0
  -2 -13  -6    1.18    2.07   0
   1  10  -7    0.73    1.38   0
   0  10  -7   -0.96    1.62   0
  -1  10  -7    0.08    1.64   0
   3   9  -7   -0.02    1.32   0
   2   9  -7    0.32    1.29   0
   1   9  -7    4.04    1.46   0
   0   9  -7    0.08    1.43   0
  -1   9  -7    1.02    1.27   0
  -2   9  -7    1.02    1.32   0
  -3   9  -7    0.92    1.64   0
  -4  -8   7    0.22    2.40   0
   4   8  -7    0.11    2.23   0
   4   8  -7    0.18    1.32   0
   3   8  -7    2.06    1.46   0
   2   8  -7    1.36    1.19   0
   1   8  -7    0.47    1.15   0
   0   8  -7    1.58    1.18   0
  -1   8  -7    1.54    1.20   0
  -2   8  -7    0.19    1.42   0
  -3   8  -7    0.44    1.46   0
  -4   8  -7    0.72    2.30   0
  -4   8  -7   -0.25    2.41   0
   5   7  -7   -0.29    1.79   0
  -5  -7   7   -0.53    1.80   0
   5   7  -7   -2.98    1.59   0
   4   7  -7    1.44    1.81   0
  -4  -7   7    0.32    1.63   0
   4   7  -7    1.31    1.26   0
   3   7  -7   -0.26    1.99   0
  -3  -7   7    0.30    1.95   0
   3   7  -7    0.63    1.14   0
   2   7  -7    0.29    2.39   0
   2   7  -7    0.61    2.47   0
   2   7  -7    1.38    1.14   0
   1   7  -7   -0.81    1.10   0
   0   7  -7    0.43    1.25   0
  -1   7  -7   -0.02    1.27   0
  -2   7  -7    0.52    1.35   0
  -2   7  -7    0.57    2.84   0
  -2   7  -7    0.03    2.66   0
  -3   7  -7    1.82    1.54   0
  -3   7  -7    0.64    2.11   0
  -3   7  -7    0.42    1.91   0
  -4   7  -7    1.16    1.64   0
  -4   7  -7    0.65    1.89   0
  -4   7  -7   -0.13    1.77   0
  -5   7  -7    1.12    1.87   0
  -5   7  -7    1.17    1.75   0
   5   6  -7    1.45    1.72   0
   5   6  -7    0.06    1.27   0
  -5  -6   7    1.37    1.51   0
  -4  -6   7    0.05    1.53   0
   4   6  -7    2.07    1.21   0
   4   6  -7    0.93    1.57   0
   3   6  -7    0.39    1.65   0
  -3  -6   7    1.42    1.59   0
   3   6  -7    1.38    1.08   0
   2   6  -7    1.14    1.89   0
  -2  -6   7    0.95    1.64   0
   2   6  -7    1.19    1.06   0
   1   6  -7    1.79    1.89   0
   1   6  -7    1.99    2.13   0
   1   6  -7    0.77    1.06   0
   0   6  -7    1.98    2.48   0
   0   6  -7    2.83    2.23   0
   0   6  -7    2.42    1.05   0
  -1   6  -7    1.96    1.25   0
  -1   6  -7    0.29    2.04   0
  -1   6  -7    0.70    2.04   0
  -2   6  -7    3.90    1.25   0
  -2   6  -7    3.03    1.81   0
  -2   6  -7    3.47    1.89   0
  -3   6  -7   -0.36    1.44   0
  -3   6  -7    1.10    1.67   0
  -3   6  -7    0.13    1.67   0
  -4   6  -7    1.56    1.52   0
  -4   6  -7    1.86    1.49   0
  -4   6  -7    1.15    1.67   0
  -5   6  -7    2.32    1.57   0
   6   5  -7    1.25    1.38   0
  -6  -5   7   -1.31    1.63   0
   6   5  -7    0.06    1.39   0
  -5  -5   7    1.89    1.45   0
   5   5  -7    3.32    1.21   0
   5   5  -7   -1.44    1.48   0
  -4  -5   7    0.59    1.34   0
   4   5  -7    1.74    1.37   0
   4   5  -7    1.16    1.13   0
  -3  -5   7    0.31    1.33   0
   3   5  -7    1.35    1.48   0
   3   5  -7    2.15    1.06   0
  -2  -5   7    0.24    1.43   0
   2   5  -7    0.87    1.65   0
   2   5  -7    0.59    1.00   0
   1   5  -7    6.20    1.71   0
   1   5  -7    9.33    1.03   0
   0   5  -7    0.84    1.66   0
   0   5  -7    0.65    1.49   0
   0   5  -7    0.41    0.96   0
  -1   5  -7    1.11    1.51   0
  -1   5  -7    0.36    1.57   0
  -1   5  -7    1.69    1.15   0
  -2   5  -7   -0.21    1.25   0
  -2   5  -7    0.85    1.39   0
  -2   5  -7    1.77    1.46   0
  -3   5  -7   25.52    1.49   0
  -3   5  -7   24.42    1.47   0
  -3   5  -7   24.03    1.58   0
  -4   5  -7    4.52    1.61   0
  -4   5  -7    5.25    1.53   0
  -5   5  -7    1.76    1.47   0
   5  -5   7    2.51    1.37   0
  -6   5  -7    0.74    1.63   0
   6  -5   7    0.15    1.50   0
   6   4  -7    0.57    1.31   0
  -6  -4   7    0.42    1.54   0
   6   4  -7    0.04    1.33   0
   5   4  -7    0.96    1.43   0
  -5  -4   7    0.82    1.20   0
   5   4  -7    1.09    1.31   0
   4   4  -7    1.79    1.35   0
  -4  -4   7    0.55    1.28   0
   4   4  -7    0.97    1.10   0
   3   4  -7   -0.39    1.15   0
   3   4  -7   -0.61    1.55   0
  -3  -4   7    0.33    1.20   0
   2   4  -7   -0.46    1.54   0
  -2  -4   7    0.66    1.14   0
   2   4  -7    0.93    1.12   0
   1   4  -7    8.39    1.54   0
  -1  -4   7    7.53    1.31   0
   1   4  -7   11.95    1.03   0
   0   4  -7   37.28    1.13   0
   0   4  -7   35.69    1.58   0
   0   4  -7   41.98    1.57   0
  -1   4  -7    4.94    1.35   0
  -1   4  -7    4.00    1.44   0
  -1   4  -7    5.21    0.99   0
  -2   4  -7  114.06    1.63   0
  -2   4  -7  114.35    1.86   0
  -2   4  -7  110.49    1.77   0
  -3   4  -7   81.77    1.59   0
  -3   4  -7   84.60    1.71   0
  -3   4  -7   80.93    1.64   0
  -4   4  -7    1.53    1.76   0
  -4   4  -7    2.14    1.32   0
   5  -4   7    5.71    1.33   0
  -5   4  -7    5.24    1.43   0
  -6   4  -7    1.47    1.53   0
   6  -4   7    2.93    1.44   0
  -6  -3   7    0.91    1.48   0
   6   3  -7    0.51    1.27   0
   6   3  -7    1.28    1.48   0
   5   3  -7    1.51    1.37   0
  -5  -3   7    0.50    1.33   0
   5   3  -7    1.37    1.12   0
   4   3  -7    6.24    1.06   0
   4   3  -7    2.65    1.37   0
  -4  -3   7    3.87    1.28   0
   3   3  -7    8.44    1.40   0
  -3  -3   7    4.79    1.19   0
   3   3  -7    9.20    1.02   0
   2   3  -7    6.93    1.43   0
  -2  -3   7    4.89    1.33   0
   2   3  -7    6.76    0.99   0
   1   3  -7   15.71    1.57   0
  -1  -3   7   13.06    1.32   0
   1   3  -7   17.03    1.03   0
   0   3  -7   13.04    1.29   0
   0   3  -7   14.00    1.13   0
  -1   3  -7    1.88    1.16   0
  -1   3  -7    1.66    1.27   0
  -1   3  -7    1.60    1.22   0
  -2   3  -7    3.15    1.14   0
  -2   3  -7    3.37    1.30   0
  -2   3  -7    4.72    1.15   0
  -3   3  -7  129.98    2.06   0
  -3   3  -7  133.53    1.64   0
  -3   3  -7  127.69    1.58   0
   4  -3   7    9.62    1.20   0
  -4   3  -7    8.62    1.28   0
   5  -3   7    7.17    1.24   0
  -5   3  -7    7.11    1.17   0
   6  -3   7   33.33    1.49   0
  -6   3  -7   27.90    1.56   0
   7  -3   7    2.83    1.57   0
  -7   3  -7    3.45    1.64   0
  -7  -2   7    0.77    1.44   0
   7   2  -7    0.89    1.43   0
   6   2  -7   -0.43    1.28   0
   6   2  -7    0.84    1.38   0
  -6  -2   7   -0.17    1.45   0
   5   2  -7    4.14    1.37   0
   5   2  -7    6.42    1.12   0
  -5  -2   7    3.64    1.14   0
   4   2  -7    4.92    1.21   0
   4   2  -7    8.94    1.06   0
  -4  -2   7    5.36    1.10   0
   3   2  -7    1.89    1.37   0
  -3  -2   7   -0.08    1.05   0
   3   2  -7    0.13    0.95   0
   2   2  -7    2.42    1.36   0
  -2  -2   7    1.27    1.14   0
   2   2  -7    2.00    0.91   0
  -1  -2   7    3.86    0.98   0
   1   2  -7    3.68    0.94   0
   1   2  -7    3.48    1.28   0
   0  -2   7   28.84    1.22   0
   0   2  -7   32.84    1.31   0
   0   2  -7   33.54    1.19   0
  -1   2  -7   21.60    1.16   0
  -1   2  -7   20.17    1.20   0
  -1   2  -7   21.87    1.16   0
  -2   2  -7   79.20    1.37   0
  -2   2  -7   76.99    1.38   0
  -2   2  -7   77.67    1.62   0
  -3   2  -7  129.76    2.17   0
  -3   2  -7  129.77    1.58   0
  -4   2  -7    8.18    1.24   0
   4  -2   7    7.98    0.99   0
   5  -2   7    5.03    1.04   0
  -5   2  -7    4.97    1.11   0
   6  -2   7    1.62    1.15   0
  -6   2  -7    0.27    1.22   0
   7  -2   7    1.05    1.27   0
  -7   2  -7    1.37    1.54   0
   7   1  -7    1.14    1.60   0
  -7  -1   7    0.95    1.64   0
   7   1  -7    1.37    1.65   0
   6   1  -7    0.12    1.24   0
   6   1  -7   -1.67    1.40   0
  -6  -1   7   -0.79    1.23   0
   5   1  -7    0.73    1.24   0
   5   1  -7    0.80    1.37   0
  -5  -1   7    0.25    1.09   0
   4   1  -7    4.29    1.36   0
  -4  -1   7    2.52    1.25   0
   3   1  -7    2.59    1.17   0
  -3  -1   7    1.40    1.16   0
   2   1  -7    0.90    1.19   0
  -2  -1   7    2.21    0.99   0
  -1  -1   7   19.85    1.18   0
   1   1  -7   25.63    1.17   0
   0  -1   7    4.69    1.08   0
   0   1  -7    3.69    1.17   0
  -1   1  -7   26.32    1.20   0
  -1   1  -7   22.80    1.05   0
  -1   1  -7   25.14    1.02   0
  -2   1  -7   33.53    1.16   0
  -2   1  -7   29.87    1.17   0
  -2   1  -7   31.97    1.38   0
  -3   1  -7    5.63    1.12   0
  -3   1  -7    6.85    1.53   0
  -4   1  -7   25.90    1.08   0
   4  -1   7   28.38    1.06   0
   5  -1   7   -0.15    1.01   0
  -5   1  -7    2.02    1.07   0
   6  -1   7   17.88    1.30   0
  -6   1  -7   15.35    1.39   0
   7  -1   7    5.47    1.48   0
  -7   1  -7    7.16    1.31   0
   7   0  -7    1.18    1.58   0
   7   0  -7    3.10    1.65   0
  -7   0   7    0.11    1.38   0
   6   0  -7    0.28    1.17   0
   6   0  -7    3.26    1.23   0
  -6   0   7   -0.12    1.36   0
   5   0  -7    1.25    1.21   0
  -5   0   7    0.03    1.14   0
   4   0  -7   -0.25    1.20   0
  -4   0   7    0.39    1.06   0
   3   0  -7    0.15    1.22   0
  -3   0   7   -0.29    1.03   0
   2   0  -7    1.96    1.14   0
  -2   0   7    3.22    1.15   0
  -1   0   7    0.77    0.95   0
   1   0  -7    2.19    1.24   0
   0   0   7   20.92    1.03   0
   0   0  -7   22.99    1.10   0
  -1   0  -7  158.22    1.58   0
  -1   0  -7  146.16    1.47   0
  -2   0  -7   11.33    0.95   0
  -2   0  -7   11.80    0.95   0
  -3   0  -7   -0.58    1.10   0
  -3   0  -7    0.29    1.61   0
  -4   0  -7  286.42    1.79   0
   4   0   7  296.58    1.71   0
  -5   0  -7    9.92    1.09   0
   5   0   7   10.67    1.07   0
   6   0   7    1.57    1.07   0
  -6   0  -7    2.96    1.13   0
   7   0   7    2.04    1.22   0
  -7   0  -7   -0.19    1.28   0
   8   0   7    0.48    1.56   0
  -8   0  -7    1.42    1.42   0
   7  -1  -7    0.27    1.57   0
  -7   1   7   -0.11    1.39   0
   7  -1  -7   -0.67    1.41   0
   6  -1  -7    1.03    1.28   0
  -6   1   7   -0.10    1.23   0
   5  -1  -7    2.12    1.23   0
  -5   1   7    0.90    1.13   0
   4  -1  -7    3.23    1.21   0
  -4   1   7    4.57    1.09   0
   3  -1  -7    1.13    1.18   0
  -3   1   7    1.22    1.18   0
   2  -1  -7    0.52    1.15   0
  -2   1   7   -0.65    1.00   0
  -1   1   7   18.47    1.02   0
   1  -1  -7   17.99    1.14   0
   0   1   7    2.29    1.08   0
   0  -1  -7    2.58    0.99   0
  -1  -1  -7  133.82    1.39   0
  -1  -1  -7  136.87    1.37   0
  -2  -1  -7    2.53    1.07   0
  -2  -1  -7    2.99    0.92   0
  -3  -1  -7    0.79    0.94   0
  -4  -1  -7    1.20    0.99   0
   4   1   7    1.84    1.10   0
  -5  -1  -7   -0.31    1.21   0
   5   1   7    1.27    0.99   0
   6   1   7   -0.72    1.08   0
  -6  -1  -7   -0.43    1.13   0
   7   1   7    9.98    1.22   0
  -7  -1  -7   11.25    1.27   0
   8   1   7    1.00    1.37   0
  -8  -1  -7    0.10    1.43   0
   7  -2  -7    0.82    1.38   0
  -7   2   7   -0.61    1.38   0
   6  -2  -7    1.85    1.45   0
  -6   2   7    1.00    1.23   0
   5  -2  -7    0.85    1.21   0
  -5   2   7    1.09    1.10   0
   4  -2  -7   -0.50    1.20   0
  -4   2   7    0.07    1.04   0
   3  -2  -7    3.06    1.17   0
  -3   2   7    0.31    0.97   0
   2  -2  -7    1.79    1.11   0
  -2   2   7    2.60    0.97   0
  -1   2   7   29.40    1.05   0
   1  -2  -7   28.76    1.17   0
   0   2   7   35.28    1.16   0
   0  -2  -7   39.28    1.10   0
  -1  -2  -7   21.18    1.00   0
  -2  -2  -7   40.97    1.19   0
  -2  -2  -7   42.17    1.05   0
  -3  -2  -7    0.91    1.06   0
  -3  -2  -7    0.68    1.44   0
  -3  -2  -7    0.56    0.91   0
   4   2   7   42.19    1.06   0
  -4  -2  -7   42.43    1.10   0
  -5  -2  -7   12.63    1.09   0
   5   2   7   13.97    1.04   0
   6   2   7    7.98    1.11   0
  -6  -2  -7    8.10    1.11   0
   7   2   7    2.91    1.40   0
  -7  -2  -7    1.68    1.24   0
   8   2   7   -0.19    1.60   0
  -8  -2  -7    1.45    1.63   0
   7  -3  -7    1.44    1.40   0
  -7   3   7    0.40    1.37   0
   6  -3  -7   -1.56    1.27   0
  -6   3   7    1.55    1.23   0
   5  -3  -7    2.52    1.20   0
  -5   3   7    0.36    1.10   0
   4  -3  -7    2.86    1.17   0
  -4   3   7    1.91    1.02   0
   3  -3  -7    5.71    1.32   0
  -3   3   7    3.19    0.99   0
   2  -3  -7    0.96    1.10   0
  -2   3   7    3.46    0.96   0
  -1   3   7    4.44    0.95   0
   1  -3  -7    3.07    1.06   0
   0   3   7   12.65    0.97   0
   0  -3  -7   10.93    1.00   0
  -1  -3  -7    0.92    0.92   0
  -2  -3  -7    6.90    0.92   0
  -2  -3  -7    4.42    0.93   0
  -3  -3  -7   12.62    0.93   0
  -3  -3  -7    9.90    1.40   0
  -3  -3  -7   10.70    0.94   0
  -4  -3  -7   21.07    1.00   0
   4   3   7   19.97    0.97   0
  -4  -3  -7   20.57    1.82   0
   5   3   7    1.41    0.98   0
  -5  -3  -7    1.48    1.00   0
  -6  -3  -7   -0.08    1.07   0
   6   3   7   -0.30    1.02   0
   7   3   7   -0.03    1.17   0
  -7  -3  -7    0.80    1.40   0
   8   3   7    0.70    1.34   0
  -8  -3  -7   -0.62    1.38   0
   6  -4  -7    2.39    1.33   0
  -6   4   7   -2.30    1.24   0
   5  -4  -7    2.66    1.43   0
  -5   4   7    0.42    1.14   0
   4  -4  -7   -0.05    1.18   0
  -4   4   7   -0.39    1.06   0
   3  -4  -7    0.91    1.16   0
  -3   4   7    2.16    1.02   0
   2  -4  -7    3.81    1.32   0
  -2   4   7    7.01    1.00   0
  -1   4   7   -0.09    0.94   0
   1  -4  -7   -0.52    1.07   0
   0   4   7   51.99    1.11   0
   0  -4  -7   52.33    1.17   0
  -1  -4  -7   41.14    1.12   0
  -2  -4  -7    0.76    0.91   0
  -2  -4  -7    0.91    1.08   0
  -2  -4  -7    0.92    0.95   0
  -3  -4  -7    0.77    1.25   0
  -3  -4  -7    0.75    0.92   0
  -3  -4  -7   -0.72    0.92   0
  -4  -4  -7    1.44    1.50   0
  -4  -4  -7    1.37    0.92   0
  -5  -4  -7    0.16    1.05   0
   5   4   7    0.84    1.14   0
  -5  -4  -7    1.71    1.89   0
  -6  -4  -7    0.19    1.10   0
   6   4   7    1.01    1.06   0
   7   4   7    0.66    1.18   0
  -7  -4  -7    0.83    1.25   0
   8   4   7    1.02    1.36   0
  -8  -4  -7    1.88    1.44   0
   6  -5  -7    2.07    1.36   0
  -6   5   7    1.74    1.33   0
   5  -5  -7    2.40    1.25   0
  -5   5   7    0.31    1.17   0
   4  -5  -7   -0.53    1.23   0
  -4   5   7   -0.23    1.09   0
   3  -5  -7   -0.18    1.36   0
  -3   5   7    3.08    1.17   0
   2  -5  -7    2.53    1.14   0
  -2   5   7    3.04    0.99   0
  -1   5   7    9.99    0.99   0
   1  -5  -7   11.96    1.12   0
   0   5   7   27.11    1.19   0
   0  -5  -7   28.89    1.15   0
  -1  -5  -7   22.07    1.02   0
  -1  -5  -7   25.32    1.07   0
  -2  -5  -7   28.78    1.04   0
  -2  -5  -7   25.72    1.20   0
  -2  -5  -7   26.49    1.07   0
  -3  -5  -7    2.13    1.15   0
  -3  -5  -7    1.16    0.96   0
  -3  -5  -7    1.40    0.95   0
  -4  -5  -7   16.71    1.20   0
  -4  -5  -7   16.34    1.38   0
  -5  -5  -7   -0.24    1.07   0
   5   5   7    2.68    1.04   0
  -5  -5  -7    1.71    1.60   0
  -6  -5  -7   -0.56    1.13   0
   6   5   7    1.23    1.10   0
   7   5   7   -0.57    1.23   0
  -7  -5  -7   -0.00    1.27   0
   6  -6  -7    0.40    1.34   0
  -6   6   7    0.73    1.33   0
   6  -6  -7    1.47    1.35   0
   5  -6  -7    0.78    1.29   0
  -5   6   7   -0.53    1.19   0
   4  -6  -7    0.83    1.22   0
  -4   6   7    0.66    1.07   0
   3  -6  -7    2.15    1.13   0
  -3   6   7    4.13    1.06   0
   2  -6  -7    1.65    1.34   0
  -2   6   7    1.99    0.96   0
   1  -6  -7   37.19    1.04   0
  -1   6   7   36.27    1.11   0
   1  -6  -7   29.43    1.20   0
   0  -6  -7    4.89    0.97   0
   0   6   7    4.95    1.11   0
   0  -6  -7    3.19    1.05   0
  -1  -6  -7    0.22    0.98   0
  -1  -6  -7    2.22    0.99   0
  -1  -6  -7    0.80    0.96   0
  -2  -6  -7   81.24    1.23   0
  -2  -6  -7   81.23    1.37   0
  -2  -6  -7   76.33    1.38   0
  -3  -6  -7   -0.71    1.14   0
  -3  -6  -7    0.27    0.95   0
  -3  -6  -7    0.94    1.08   0
  -4  -6  -7    0.59    1.00   0
  -4  -6  -7    0.91    1.00   0
  -4  -6  -7    0.69    1.29   0
  -5  -6  -7   -0.00    1.24   0
  -5  -6  -7    0.03    1.51   0
  -6  -6  -7   -0.46    1.17   0
   6   6   7    0.43    1.12   0
   7   6   7    2.53    1.46   0
  -7  -6  -7    0.60    1.33   0
  -6   7   7    2.51    1.42   0
   5  -7  -7    2.93    1.24   0
   5  -7  -7    3.24    1.51   0
  -5   7   7    2.18    1.27   0
   4  -7  -7    1.81    1.12   0
   4  -7  -7    1.52    1.23   0
  -4   7   7    1.41    1.29   0
   3  -7  -7    1.11    1.18   0
   3  -7  -7    0.95    1.05   0
  -3   7   7    1.30    1.21   0
   2  -7  -7   15.99    1.18   0
   2  -7  -7   20.02    1.04   0
  -2   7   7   21.51    1.06   0
   1  -7  -7   32.34    1.05   0
  -1   7   7   35.52    1.10   0
   1  -7  -7   25.53    1.20   0
   0  -7  -7    2.53    0.99   0
   0   7   7    2.82    1.09   0
   0  -7  -7    1.70    1.20   0
  -1  -7  -7    0.15    1.17   0
  -1  -7  -7    0.89    0.95   0
  -1  -7  -7    0.33    0.99   0
  -2  -7  -7   35.04    1.25   0
  -2  -7  -7   29.68    1.14   0
  -2  -7  -7   33.11    1.08   0
  -3  -7  -7    4.21    0.99   0
  -3  -7  -7    4.93    1.18   0
  -3  -7  -7    4.42    1.19   0
  -4  -7  -7    1.18    1.04   0
  -4  -7  -7    0.33    0.98   0
  -4  -7  -7    1.45    1.18   0
  -5  -7  -7   20.27    1.14   0
  -5  -7  -7   18.90    1.14   0
  -5  -7  -7   19.87    1.36   0
  -6  -7  -7    2.57    1.40   0
  -6  -7  -7    1.09    1.52   0
   7   7   7    0.22    1.04   0
  -7  -7  -7    1.02    1.30   0
   5  -8  -7    2.22    1.32   0
   5  -8  -7    2.44    1.63   0
  -5   8   7    2.64    1.54   0
   4  -8  -7    1.86    1.19   0
   4  -8  -7   -0.68    1.31   0
  -4   8   7    1.71    1.19   0
   3  -8  -7    3.03    1.09   0
   3  -8  -7    3.76    1.44   0
  -3   8   7    4.00    1.28   0
   2  -8  -7    4.20    1.21   0
   2  -8  -7    6.56    1.06   0
  -2   8   7    6.67    1.08   0
   1  -8  -7   31.96    1.09   0
  -1   8   7   28.79    1.12   0
   1  -8  -7   23.35    1.39   0
   0  -8  -7    5.68    1.02   0
   0   8   7    5.60    1.16   0
   0  -8  -7    5.51    1.26   0
  -1  -8  -7   85.76    1.29   0
  -1  -8  -7   82.51    1.30   0
  -1  -8  -7   86.32    1.51   0
  -2  -8  -7  279.75    1.88   0
  -2  -8  -7  261.07    1.98   0
  -2  -8  -7  284.27    1.95   0
  -3  -8  -7   11.99    1.25   0
  -3  -8  -7    9.38    1.24   0
  -3  -8  -7    9.60    1.07   0
  -4  -8  -7    1.51    1.22   0
  -4  -8  -7    1.30    1.22   0
  -4  -8  -7    2.33    1.23   0
  -5  -8  -7    2.16    1.34   0
  -5  -8  -7    1.97    1.32   0
  -5  -8  -7    1.73    1.47   0
  -6  -8  -7    0.59    1.21   0
  -6  -8  -7   -0.21    1.61   0
  -6  -8  -7   -0.78    1.24   0
  -7  -8  -7    1.58    1.42   0
  -5   9   7   -0.37    1.63   0
   4  -9  -7    2.28    1.26   0
   4  -9  -7    0.46    1.60   0
  -4   9   7    0.99    1.27   0
   3  -9  -7    1.73    1.34   0
   3  -9  -7    0.72    1.48   0
  -3   9   7    2.00    1.33   0
   2  -9  -7    3.18    1.39   0
   2  -9  -7    4.39    1.10   0
  -2   9   7    3.65    1.27   0
   1  -9  -7    2.64    1.39   0
   1  -9  -7    8.40    1.08   0
  -1   9   7    7.15    1.08   0
   0  -9  -7    0.96    1.04   0
   0  -9  -7    1.98    1.28   0
  -1  -9  -7    5.81    1.09   0
  -1  -9  -7    6.34    1.26   0
  -1  -9  -7    8.26    1.19   0
  -2  -9  -7    1.60    1.05   0
  -2  -9  -7    2.06    1.21   0
  -2  -9  -7   -1.03    1.20   0
  -3  -9  -7    8.93    1.11   0
  -3  -9  -7    6.81    1.14   0
  -3  -9  -7   10.14    1.28   0
  -4  -9  -7    2.45    1.29   0
  -4  -9  -7    2.35    1.32   0
  -4  -9  -7    1.88    1.30   0
  -5  -9  -7    8.54    1.40   0
  -5  -9  -7    7.01    1.23   0
  -5  -9  -7    6.89    1.44   0
  -6  -9  -7    2.35    1.50   0
  -6  -9  -7    1.27    1.71   0
  -6  -9  -7   -1.03    1.54   0
   4 -10  -7    0.37    1.31   0
   4 -10  -7    3.09    1.43   0
  -4  10   7    0.39    1.55   0
   3 -10  -7    1.85    1.27   0
   3 -10  -7   -0.13    1.57   0
  -3  10   7   -0.55    1.44   0
   2 -10  -7    7.74    1.18   0
   2 -10  -7    4.47    1.50   0
  -2  10   7    5.79    1.40   0
   1 -10  -7    0.84    1.42   0
   1 -10  -7   -0.27    1.29   0
  -1  10   7   -0.02    1.29   0
   0 -10  -7    0.93    1.08   0
   0 -10  -7    0.26    1.23   0
   0 -10  -7   -0.80    1.32   0
  -1 -10  -7    0.25    1.10   0
  -1 -10  -7    0.54    1.25   0
  -1 -10  -7    1.32    1.33   0
  -2 -10  -7    9.40    1.16   0
  -2 -10  -7    8.11    1.31   0
  -2 -10  -7    6.19    1.34   0
  -3 -10  -7    4.09    1.20   0
  -3 -10  -7    7.41    1.35   0
  -3 -10  -7    8.07    1.16   0
  -4 -10  -7   -0.01    1.38   0
  -4 -10  -7   -0.13    1.37   0
  -4 -10  -7    0.63    1.40   0
  -5 -10  -7    0.32    1.50   0
  -5 -10  -7    0.61    1.48   0
  -5 -10  -7    1.02    1.52   0
  -6 -10  -7   -0.32    1.66   0
  -6 -10  -7    0.41    1.60   0
  -6 -10  -7    0.23    1.45   0
   3 -11  -7    1.74    1.34   0
   3 -11  -7    0.97    1.65   0
  -3  11   7    0.21    1.54   0
   2 -11  -7    1.50    1.25   0
   2 -11  -7   -0.44    1.60   0
  -2  11   7    0.13    1.45   0
   1 -11  -7    0.05    1.18   0
   1 -11  -7    1.19    1.69   0
  -1  11   7   -0.01    1.40   0
   0 -11  -7    0.51    1.46   0
   0 -11  -7    2.45    1.34   0
   0 -11  -7    1.33    1.53   0
  -1 -11  -7    2.80    1.15   0
  -1 -11  -7    2.70    1.51   0
  -1 -11  -7    1.90    1.58   0
  -2 -11  -7   -0.00    1.17   0
  -2 -11  -7    2.40    1.38   0
  -2 -11  -7    1.24    1.59   0
  -3 -11  -7    2.37    1.59   0
  -3 -11  -7    0.99    1.44   0
  -3 -11  -7    1.87    1.40   0
  -4 -11  -7   -0.08    1.52   0
  -4 -11  -7   -0.04    1.72   0
  -4 -11  -7    1.08    1.27   0
  -5 -11  -7    2.29    1.61   0
  -5 -11  -7   -0.21    1.62   0
  -5 -11  -7    0.58    1.57   0
   2 -12  -7    0.59    1.34   0
  -2  12   7   -0.32    1.82   0
   2 -12  -7    0.47    1.93   0
   1 -12  -7    0.22    1.25   0
   1 -12  -7    2.25    1.82   0
   1 -12  -7    0.80    1.70   0
   0 -12  -7    0.22    1.25   0
   0 -12  -7   -0.25    1.76   0
   0 -12  -7    0.97    1.64   0
  -1 -12  -7    3.26    1.28   0
  -1 -12  -7    2.20    1.65   0
  -1 -12  -7    0.30    1.55   0
  -2 -12  -7    0.52    1.48   0
  -2 -12  -7    0.79    1.52   0
  -2 -12  -7    0.35    1.30   0
  -3 -12  -7    2.03    1.75   0
  -3 -12  -7    0.83    1.73   0
  -3 -12  -7    1.26    1.52   0
  -4 -12  -7    0.36    1.84   0
  -4 -12  -7    0.74    1.63   0
  -4 -12  -7    1.38    1.62   0
  -1 -13  -7    0.92    1.38   0
  -1 -13  -7    0.95    1.89   0
  -2 -13  -7    2.29    1.36   0
   2   9  -8    2.27    1.38   0
   1   9  -8    2.58    1.56   0
   0   9  -8   -0.35    1.36   0
  -1   9  -8   -0.82    1.59   0
  -2   9  -8    1.26    1.65   0
   3   8  -8    1.28    1.36   0
   2   8  -8    0.38    1.30   0
   1   8  -8    0.72    1.23   0
   0   8  -8    0.16    1.25   0
  -1   8  -8    2.29    1.45   0
  -2   8  -8    0.00    1.48   0
  -3   8  -8    1.13    1.55   0
   4   7  -8   -0.58    2.11   0
  -4  -7   8    0.71    1.94   0
   4   7  -8   -0.38    1.54   0
   3   7  -8    0.41    2.12   0
  -3  -7   8    0.19    2.07   0
   3   7  -8    0.58    1.24   0
   2   7  -8    1.02    2.28   0
   2   7  -8    2.74    2.65   0
   2   7  -8    2.31    1.19   0
   1   7  -8    0.50    1.15   0
   0   7  -8    1.90    1.17   0
  -1   7  -8   -0.30    1.36   0
  -2   7  -8    9.68    1.43   0
  -2   7  -8    4.74    2.90   0
  -2   7  -8    5.59    2.86   0
  -3   7  -8    2.15    1.41   0
  -3   7  -8    2.46    2.18   0
  -3   7  -8    2.65    2.06   0
  -4   7  -8    1.12    1.72   0
  -4   7  -8    1.79    2.18   0
  -4   7  -8    1.92    2.06   0
   5   6  -8    0.48    1.63   0
  -5  -6   8   -0.63    1.79   0
   5   6  -8   -0.06    1.38   0
  -4  -6   8    0.49    1.64   0
   4   6  -8    1.54    1.26   0
   4   6  -8    0.23    1.68   0
  -3  -6   8   -0.80    1.67   0
   3   6  -8    0.85    1.73   0
   3   6  -8   -0.65    1.13   0
  -2  -6   8    1.23    1.59   0
   2   6  -8    1.93    1.87   0
   2   6  -8    1.68    1.14   0
   1   6  -8    4.74    1.81   0
   1   6  -8    2.41    1.99   0
   1   6  -8    2.96    1.10   0
   0   6  -8    0.13    2.17   0
   0   6  -8    1.12    1.97   0
   0   6  -8    1.04    1.08   0
  -1   6  -8   27.30    1.40   0
  -1   6  -8   24.71    2.14   0
  -1   6  -8   19.12    2.09   0
  -2   6  -8   24.77    1.41   0
  -2   6  -8   24.72    1.90   0
  -2   6  -8   24.23    1.98   0
  -3   6  -8    0.00    1.54   0
  -3   6  -8    1.59    1.67   0
  -3   6  -8    2.40    1.61   0
  -4   6  -8    5.38    1.79   0
  -4   6  -8    3.56    1.62   0
  -4   6  -8    4.30    1.69   0
  -5   6  -8    1.10    1.75   0
  -5   6  -8    2.95    1.83   0
  -5  -5   8   -2.84    1.75   0
   5   5  -8   -1.52    1.33   0
   5   5  -8   -0.26    1.56   0
  -4  -5   8    1.42    1.56   0
   4   5  -8    1.30    1.46   0
   4   5  -8    1.27    1.18   0
  -3  -5   8    1.52    1.44   0
   3   5  -8   -0.12    1.58   0
   3   5  -8    0.64    1.08   0
  -2  -5   8    1.22    1.54   0
   2   5  -8    0.45    1.69   0
   2   5  -8    2.96    1.10   0
   1   5  -8    2.00    1.69   0
   1   5  -8    2.16    1.06   0
   0   5  -8    0.32    1.61   0
   0   5  -8    1.77    1.45   0
   0   5  -8    1.83    0.99   0
  -1   5  -8   -0.54    1.55   0
  -1   5  -8    0.40    1.61   0
  -1   5  -8   -0.56    1.05   0
  -2   5  -8   42.46    1.58   0
  -2   5  -8   41.28    1.78   0
  -2   5  -8   41.51    1.77   0
  -3   5  -8    7.10    1.47   0
  -3   5  -8    5.74    1.46   0
  -3   5  -8    6.34    1.65   0
  -4   5  -8    1.97    1.67   0
  -4   5  -8    2.31    1.35   0
  -4   5  -8    1.67    1.58   0
  -5   5  -8   15.74    1.50   0
  -5   5  -8   13.92    1.76   0
  -6   5  -8    2.51    1.71   0
   6   4  -8    0.29    1.39   0
  -6  -4   8    0.52    1.61   0
   6   4  -8    2.65    1.65   0
  -5  -4   8    2.17    1.42   0
   5   4  -8    1.71    1.48   0
   5   4  -8    2.79    1.21   0
   4   4  -8    1.46    1.40   0
  -4  -4   8    1.02    1.32   0
   4   4  -8    0.58    1.13   0
   3   4  -8    1.11    1.37   0
  -3  -4   8    1.56    1.23   0
   3   4  -8    1.27    1.03   0
   2   4  -8    0.73    0.99   0
   2   4  -8    1.86    1.49   0
  -2  -4   8    0.50    1.33   0
   1   4  -8    4.56    1.50   0
  -1  -4   8    3.47    1.33   0
   1   4  -8    3.36    1.02   0
   0   4  -8    1.90    1.30   0
   0   4  -8    2.87    1.01   0
   0   4  -8    1.50    1.54   0
  -1   4  -8   16.79    1.39   0
  -1   4  -8   14.65    1.41   0
  -1   4  -8   15.72    1.23   0
  -2   4  -8   38.78    1.51   0
  -2   4  -8   39.77    1.53   0
  -2   4  -8   36.82    1.52   0
  -3   4  -8    2.47    1.39   0
  -3   4  -8    2.01    1.40   0
  -3   4  -8    2.11    1.34   0
  -4   4  -8    3.10    1.83   0
  -4   4  -8    2.63    1.26   0
  -4   4  -8    4.13    1.50   0
  -5   4  -8    0.46    1.45   0
  -6   4  -8    1.40    1.57   0
   6  -4   8    0.09    1.29   0
  -6  -3   8    0.20    1.55   0
   6   3  -8   -1.65    1.39   0
   6   3  -8   -0.83    1.53   0
   5   3  -8    0.57    1.49   0
  -5  -3   8    0.73    1.20   0
   5   3  -8   -0.06    1.36   0
   4   3  -8    1.35    1.40   0
  -4  -3   8    0.40    1.30   0
   4   3  -8    0.36    1.26   0
   3   3  -8    0.14    1.33   0
  -3  -3   8    0.90    1.19   0
   3   3  -8    1.35    1.15   0
   2   3  -8    0.54    1.49   0
  -2  -3   8    1.62    1.31   0
   2   3  -8    1.56    0.99   0
   1   3  -8    1.61    1.26   0
  -1  -3   8    0.41    1.12   0
   1   3  -8    1.23    1.00   0
   0   3  -8    3.23    0.97   0
   0   3  -8    3.60    1.11   0
   0   3  -8    3.88    1.20   0
  -1   3  -8    8.85    1.30   0
  -1   3  -8    8.52    1.12   0
  -1   3  -8    8.48    1.14   0
  -2   3  -8    4.43    1.17   0
  -2   3  -8    5.00    1.14   0
  -2   3  -8    3.88    1.20   0
  -3   3  -8   17.16    1.42   0
  -3   3  -8   17.76    1.26   0
  -3   3  -8   15.13    1.23   0
  -4   3  -8    3.61    1.28   0
  -4   3  -8    3.14    1.94   0
  -4   3  -8    1.80    1.23   0
  -5   3  -8   10.88    1.39   0
   5  -3   8   11.73    1.16   0
  -6   3  -8    3.81    1.33   0
   6  -3   8    4.58    1.45   0
  -7   3  -8    4.55    1.47   0
   6   2  -8    0.77    1.59   0
  -6  -2   8   -0.13    1.32   0
   6   2  -8    1.88    1.26   0
   5   2  -8    0.30    1.23   0
  -5  -2   8    0.95    1.15   0
   5   2  -8   -0.37    1.34   0
   4   2  -8    1.32    1.18   0
  -4  -2   8   -0.10    1.09   0
   4   2  -8    1.85    1.08   0
   3   2  -8   -0.68    1.19   0
  -3  -2   8    0.01    1.18   0
   3   2  -8    1.57    0.97   0
   2   2  -8    2.17    1.15   0
  -2  -2   8    1.99    1.19   0
   2   2  -8    2.08    0.94   0
  -1  -2   8    2.42    1.11   0
   1   2  -8    3.20    0.96   0
   1   2  -8    1.69    1.27   0
   0   2  -8   31.33    1.34   0
   0   2  -8   33.21    1.23   0
  -1   2  -8    2.30    0.94   0
  -1   2  -8    2.13    1.14   0
  -1   2  -8    2.55    1.11   0
  -2   2  -8    1.04    1.11   0
  -2   2  -8    1.44    1.10   0
  -2   2  -8    1.00    1.10   0
  -3   2  -8  127.59    2.07   0
  -3   2  -8  122.27    1.43   0
  -3   2  -8  131.67    1.61   0
  -4   2  -8   12.90    1.27   0
  -4   2  -8   12.87    2.53   0
   5  -2   8    0.97    1.25   0
  -5   2  -8    1.96    1.32   0
   6  -2   8    1.34    1.17   0
  -6   2  -8   -1.26    1.41   0
   7  -2   8    0.47    1.55   0
  -7   2  -8    0.78    1.40   0
   6   1  -8   -0.17    1.33   0
   6   1  -8   -0.39    1.28   0
  -6  -1   8    2.34    1.26   0
   5   1  -8    2.37    1.39   0
   5   1  -8    2.14    1.11   0
  -5  -1   8    0.31    1.13   0
   4   1  -8    0.23    1.36   0
  -4  -1   8   -1.80    1.19   0
   3   1  -8    0.06    1.15   0
  -3  -1   8    1.65    1.15   0
   2   1  -8   -0.17    1.12   0
  -2  -1   8    0.86    1.13   0
  -1  -1   8    1.18    0.94   0
   1   1  -8    1.07    1.22   0
   0  -1   8   14.68    1.14   0
   0   1  -8   18.57    1.09   0
  -1   1  -8    0.69    1.05   0
  -1   1  -8   -0.69    1.09   0
  -1   1  -8    1.04    1.08   0
  -2   1  -8    2.02    1.06   0
  -2   1  -8    1.37    1.08   0
  -2   1  -8    0.83    1.11   0
  -3   1  -8    2.66    1.12   0
  -3   1  -8    4.32    0.99   0
  -3   1  -8    2.56    1.51   0
  -4   1  -8    0.58    1.02   0
  -5   1  -8    0.77    1.07   0
   5  -1   8   -0.30    1.19   0
   6  -1   8   14.17    1.18   0
  -6   1  -8   12.72    1.25   0
  -7   1  -8   -1.52    1.57   0
   7  -1   8   -1.13    1.29   0
   6   0  -8    1.68    1.53   0
   6   0  -8    0.46    1.24   0
  -6   0   8    1.81    1.26   0
   5   0  -8    1.40    1.21   0
  -5   0   8    2.37    1.31   0
   4   0  -8    1.41    1.16   0
  -4   0   8    1.09    1.04   0
   3   0  -8    1.04    1.36   0
  -3   0   8    0.77    1.16   0
   2   0  -8    4.43    1.16   0
  -2   0   8    2.81    1.00   0
  -1   0   8    1.37    1.13   0
   1   0  -8    3.06    1.13   0
   0   0   8   12.29    0.98   0
   0   0  -8   14.83    1.06   0
  -1   0  -8   21.52    1.18   0
  -1   0  -8   23.52    1.01   0
  -2   0  -8    3.68    1.11   0
  -2   0  -8    3.71    1.09   0
  -3   0  -8   23.08    1.04   0
  -3   0  -8   23.64    1.62   0
  -3   0  -8   25.07    1.06   0
  -4   0  -8   12.41    1.05   0
  -5   0  -8   11.08    1.27   0
   5   0   8   10.00    1.05   0
   6   0   8    3.58    1.10   0
  -6   0  -8    3.42    1.33   0
  -7   0  -8    2.71    1.33   0
   7   0   8   -1.17    1.41   0
   6  -1  -8    1.39    1.32   0
  -6   1   8    2.42    1.25   0
   5  -1  -8    1.32    1.41   0
  -5   1   8    2.00    1.32   0
   4  -1  -8    1.73    1.21   0
  -4   1   8    2.83    1.10   0
   3  -1  -8    0.29    1.16   0
  -3   1   8    1.05    1.03   0
   2  -1  -8    1.59    1.14   0
  -2   1   8    2.31    1.00   0
  -1   1   8    3.67    1.01   0
   1  -1  -8    4.70    1.09   0
   0   1   8    4.03    0.98   0
   0  -1  -8    3.50    1.18   0
  -1  -1  -8    0.69    0.98   0
  -1  -1  -8   -0.36    0.94   0
  -2  -1  -8    5.15    0.95   0
  -2  -1  -8    4.99    1.07   0
  -3  -1  -8   15.83    1.13   0
  -3  -1  -8   13.34    1.01   0
  -4  -1  -8    6.46    1.01   0
  -5  -1  -8    1.79    1.23   0
   5   1   8    1.10    1.02   0
   6   1   8   -1.67    1.11   0
  -6  -1  -8    0.36    1.15   0
  -7  -1  -8    1.80    1.27   0
   7   1   8    1.79    1.23   0
   6  -2  -8    1.99    1.32   0
  -6   2   8   -0.36    1.25   0
   5  -2  -8    0.59    1.21   0
  -5   2   8    1.16    1.17   0
   4  -2  -8    1.58    1.20   0
  -4   2   8   -0.15    1.08   0
   3  -2  -8    1.67    1.31   0
  -3   2   8    2.74    1.04   0
   2  -2  -8    2.25    1.11   0
  -2   2   8    1.07    0.97   0
  -1   2   8   42.75    1.28   0
   1  -2  -8   45.45    1.23   0
   0   2   8   42.84    1.12   0
   0  -2  -8   43.61    1.16   0
  -1  -2  -8    2.47    0.97   0
  -2  -2  -8    2.67    0.92   0
  -2  -2  -8    2.76    0.94   0
  -3  -2  -8    3.75    0.93   0
  -3  -2  -8    2.90    1.34   0
  -3  -2  -8    2.25    0.93   0
  -4  -2  -8    2.70    2.34   0
  -4  -2  -8    1.67    1.13   0
   5   2   8    1.82    0.99   0
  -5  -2  -8    2.31    1.06   0
  -6  -2  -8    3.67    1.13   0
   6   2   8    2.43    1.09   0
  -7  -2  -8    2.27    1.26   0
   7   2   8    2.66    1.24   0
   6  -3  -8   -1.09    1.29   0
  -6   3   8    0.78    1.26   0
   5  -3  -8    1.80    1.22   0
  -5   3   8   -0.16    1.14   0
   4  -3  -8    0.88    1.17   0
  -4   3   8   -0.79    1.05   0
   3  -3  -8    0.50    1.08   0
  -3   3   8    1.14    0.99   0
   2  -3  -8    6.51    1.09   0
  -2   3   8    6.71    0.96   0
  -1   3   8   23.37    1.03   0
   1  -3  -8   26.03    1.13   0
   0   3   8   61.64    1.15   0
   0  -3  -8   62.36    1.18   0
  -1  -3  -8   42.08    1.08   0
  -2  -3  -8    4.81    0.88   0
  -2  -3  -8    3.75    0.91   0
  -3  -3  -8   52.58    1.08   0
  -3  -3  -8   45.62    1.47   0
  -3  -3  -8   48.93    1.19   0
  -4  -3  -8    3.00    1.63   0
  -4  -3  -8    1.95    0.94   0
  -4  -3  -8    2.94    0.98   0
  -5  -3  -8    0.86    1.02   0
   5   3   8    0.14    0.80   0
  -6  -3  -8   -0.58    1.12   0
   6   3   8    0.54    1.11   0
   7   3   8   -0.57    1.20   0
  -7  -3  -8    1.90    1.26   0
   6  -4  -8    1.49    1.37   0
  -6   4   8    1.48    1.29   0
   5  -4  -8    0.82    1.24   0
  -5   4   8    0.91    1.33   0
   4  -4  -8    1.59    1.21   0
  -4   4   8    2.45    1.09   0
   3  -4  -8   -0.26    1.17   0
  -3   4   8    1.13    1.00   0
   2  -4  -8   31.48    1.26   0
  -2   4   8   39.10    1.12   0
  -1   4   8    3.05    0.95   0
   1  -4  -8    5.59    1.06   0
   0   4   8    1.34    0.92   0
   0  -4  -8    0.41    0.96   0
  -1  -4  -8  202.19    1.54   0
  -2  -4  -8    1.90    1.12   0
  -2  -4  -8    1.29    0.88   0
  -2  -4  -8    1.64    0.94   0
  -3  -4  -8    1.35    1.26   0
  -3  -4  -8    1.41    0.93   0
  -3  -4  -8    0.78    0.92   0
  -4  -4  -8    0.61    1.40   0
  -4  -4  -8   -0.01    0.97   0
  -4  -4  -8    1.94    0.96   0
  -5  -4  -8    1.46    1.07   0
  -5  -4  -8    1.51    2.16   0
  -6  -4  -8    3.30    1.18   0
   6   4   8    3.43    1.13   0
   7   4   8    1.94    1.24   0
  -7  -4  -8    1.13    1.28   0
   6  -5  -8    1.15    1.42   0
  -6   5   8    1.91    1.35   0
   5  -5  -8    1.21    1.31   0
  -5   5   8    0.84    1.41   0
   4  -5  -8   -0.52    1.22   0
  -4   5   8    2.64    1.08   0
   3  -5  -8    9.50    1.20   0
  -3   5   8   11.73    1.06   0
   2  -5  -8   29.95    1.30   0
  -2   5   8   43.01    1.16   0
  -1   5   8    1.24    0.96   0
   1  -5  -8    0.78    1.24   0
   0   5   8    0.07    0.96   0
   0  -5  -8    2.39    1.03   0
  -1  -5  -8   81.05    1.24   0
  -1  -5  -8   84.88    1.28   0
  -2  -5  -8   11.75    1.16   0
  -2  -5  -8   13.21    1.12   0
  -2  -5  -8   15.42    0.99   0
  -3  -5  -8    1.06    1.13   0
  -3  -5  -8   -0.09    1.11   0
  -3  -5  -8    0.34    0.99   0
  -4  -5  -8   79.85    1.68   0
  -4  -5  -8   76.85    1.25   0
  -4  -5  -8   79.46    1.40   0
  -5  -5  -8   10.20    1.11   0
  -5  -5  -8   10.78    1.74   0
  -6  -5  -8    3.73    1.18   0
   6   5   8    2.86    1.14   0
   7   5   8    2.50    1.27   0
  -7  -5  -8    2.21    1.30   0
  -6   6   8    0.53    1.39   0
   5  -6  -8    0.30    1.32   0
  -5   6   8   -0.04    1.22   0
   4  -6  -8    1.37    1.24   0
  -4   6   8    2.45    1.15   0
   3  -6  -8    4.69    1.21   0
  -3   6   8    4.78    1.08   0
   2  -6  -8   37.65    1.27   0
  -2   6   8   44.04    1.14   0
  -1   6   8    2.39    0.95   0
   1  -6  -8    1.78    1.27   0
   0  -6  -8   95.82    1.25   0
   0   6   8  103.58    1.29   0
   0  -6  -8  107.94    1.39   0
  -1  -6  -8  591.65    2.23   0
  -1  -6  -8  680.65    2.47   0
  -2  -6  -8   32.87    1.14   0
  -2  -6  -8   38.06    1.09   0
  -2  -6  -8   35.29    1.12   0
  -3  -6  -8    1.57    1.15   0
  -3  -6  -8    2.23    0.98   0
  -3  -6  -8    1.26    1.16   0
  -4  -6  -8    6.43    1.23   0
  -4  -6  -8    7.02    1.20   0
  -4  -6  -8    6.76    1.07   0
  -5  -6  -8    0.35    1.25   0
  -5  -6  -8   -0.46    1.11   0
  -5  -6  -8    0.16    1.54   0
  -6  -6  -8    1.24    1.18   0
   7   6   8    0.58    1.32   0
  -7  -6  -8    1.73    1.33   0
   5  -7  -8    0.35    1.27   0
   5  -7  -8    0.97    1.36   0
  -5   7   8    0.06    1.47   0
   4  -7  -8    2.40    1.14   0
   4  -7  -8    0.50    1.26   0
  -4   7   8    2.40    1.15   0
   3  -7  -8    2.27    1.19   0
   3  -7  -8    1.65    1.10   0
  -3   7   8    1.39    1.08   0
   2  -7  -8   11.22    1.21   0
   2  -7  -8   16.49    1.05   0
  -2   7   8   13.20    1.08   0
   1  -7  -8    1.96    0.99   0
  -1   7   8    1.35    0.99   0
   1  -7  -8    2.91    1.08   0
   0  -7  -8    7.93    1.01   0
   0   7   8    7.75    0.99   0
   0  -7  -8    6.76    1.21   0
  -1  -7  -8    0.10    1.14   0
  -1  -7  -8   -0.11    0.98   0
  -1  -7  -8    1.30    1.16   0
  -2  -7  -8   19.08    1.04   0
  -2  -7  -8   18.39    1.08   0
  -2  -7  -8   17.02    1.23   0
  -3  -7  -8    4.68    1.20   0
  -3  -7  -8    6.21    1.03   0
  -3  -7  -8    6.03    1.05   0
  -4  -7  -8   41.27    1.38   0
  -4  -7  -8   37.67    1.19   0
  -4  -7  -8   46.82    1.38   0
  -5  -7  -8   -0.32    1.11   0
  -5  -7  -8   -0.55    1.10   0
  -5  -7  -8    0.58    1.45   0
  -6  -7  -8    0.19    1.21   0
  -6  -7  -8    1.67    1.22   0
  -6  -7  -8    2.23    1.77   0
  -7  -7  -8    1.97    1.41   0
   5  -8  -8   -1.91    1.39   0
   5  -8  -8    1.99    1.47   0
  -5   8   8    0.58    1.40   0
   4  -8  -8    0.29    1.19   0
   4  -8  -8    1.59    1.56   0
  -4   8   8    0.76    1.23   0
   3  -8  -8    1.56    1.31   0
   3  -8  -8    8.41    1.16   0
  -3   8   8    3.63    1.18   0
   2  -8  -8    0.45    1.38   0
   2  -8  -8    0.75    1.04   0
  -2   8   8    0.92    1.06   0
   1  -8  -8    1.60    1.01   0
  -1   8   8    2.13    1.00   0
   1  -8  -8    1.68    1.17   0
   0  -8  -8    1.05    1.06   0
   0   8   8    1.35    1.01   0
   0  -8  -8   -0.46    1.11   0
  -1  -8  -8   21.87    1.25   0
  -1  -8  -8   28.53    1.28   0
  -1  -8  -8   26.08    1.33   0
  -2  -8  -8   31.74    1.34   0
  -2  -8  -8   27.03    1.14   0
  -2  -8  -8   31.41    1.08   0
  -3  -8  -8    7.45    1.26   0
  -3  -8  -8    4.31    1.07   0
  -3  -8  -8    5.31    1.24   0
  -4  -8  -8    8.09    1.10   0
  -4  -8  -8    8.84    1.11   0
  -4  -8  -8    7.07    1.30   0
  -5  -8  -8    0.08    1.16   0
  -5  -8  -8   -0.93    1.16   0
  -5  -8  -8    1.60    1.35   0
  -6  -8  -8    2.32    1.26   0
  -6  -8  -8    1.91    1.46   0
  -6  -8  -8    1.06    1.65   0
   4  -9  -8    1.59    1.47   0
   4  -9  -8    1.61    1.40   0
  -4   9   8   -1.51    1.34   0
   3  -9  -8    1.75    1.20   0
   3  -9  -8   -0.42    1.31   0
  -3   9   8    1.43    1.18   0
   2  -9  -8    0.99    1.22   0
   2  -9  -8   -0.03    1.11   0
  -2   9   8    0.59    1.12   0
   1  -9  -8    3.19    1.19   0
   1  -9  -8    3.83    1.08   0
  -1   9   8    4.12    1.11   0
   0  -9  -8    4.85    1.07   0
   0  -9  -8    2.58    1.14   0
  -1  -9  -8    5.13    1.07   0
  -1  -9  -8    6.45    1.05   0
  -1  -9  -8    5.33    1.13   0
  -2  -9  -8    2.23    1.07   0
  -2  -9  -8    0.91    1.26   0
  -2  -9  -8    1.53    1.23   0
  -3  -9  -8    2.22    1.08   0
  -3  -9  -8    2.94    1.11   0
  -3  -9  -8    1.74    1.29   0
  -4  -9  -8   -1.48    1.34   0
  -4  -9  -8    2.29    1.15   0
  -4  -9  -8    0.26    1.32   0
  -5  -9  -8    0.28    1.23   0
  -5  -9  -8    1.03    1.21   0
  -5  -9  -8   -0.08    1.58   0
  -6  -9  -8    1.71    1.36   0
  -6  -9  -8    0.69    1.57   0
  -6  -9  -8    1.42    1.74   0
   3 -10  -8    0.77    1.27   0
   3 -10  -8    1.73    1.58   0
  -3  10   8    0.18    1.48   0
   2 -10  -8    1.94    1.19   0
   2 -10  -8    1.83    1.52   0
  -2  10   8    1.62    1.38   0
   1 -10  -8    0.08    1.44   0
   1 -10  -8    1.13    1.13   0
  -1  10   8    0.95    1.30   0
   0 -10  -8    9.07    1.15   0
   0 -10  -8    4.48    1.42   0
  -1 -10  -8    1.19    1.12   0
  -1 -10  -8    0.22    1.28   0
  -1 -10  -8    2.54    1.36   0
  -2 -10  -8    7.24    1.12   0
  -2 -10  -8    5.39    1.33   0
  -2 -10  -8    3.13    1.36   0
  -3 -10  -8    3.42    1.35   0
  -3 -10  -8   -0.32    1.34   0
  -3 -10  -8    2.61    1.35   0
  -4 -10  -8    0.19    1.41   0
  -4 -10  -8    0.46    1.41   0
  -4 -10  -8    0.35    1.20   0
  -5 -10  -8    1.40    1.52   0
  -5 -10  -8   -0.37    1.31   0
  -5 -10  -8    0.63    1.31   0
   3 -11  -8   -0.36    1.36   0
  -3  11   8    1.24    1.62   0
   2 -11  -8   -0.97    1.47   0
   2 -11  -8   -0.40    1.41   0
  -2  11   8    0.26    1.50   0
   1 -11  -8    0.57    1.20   0
   1 -11  -8    1.30    1.55   0
  -1  11   8    0.46    1.44   0
   0 -11  -8    0.33    1.18   0
   0 -11  -8    0.61    1.39   0
   0 -11  -8    0.77    1.48   0
  -1 -11  -8    1.55    1.22   0
  -1 -11  -8   -0.19    1.44   0
  -1 -11  -8    1.03    1.39   0
  -2 -11  -8    3.16    1.21   0
  -2 -11  -8    2.10    1.41   0
  -2 -11  -8    0.12    1.45   0
  -3 -11  -8    1.41    1.48   0
  -3 -11  -8    1.32    1.45   0
  -3 -11  -8    1.05    1.26   0
  -4 -11  -8    0.68    1.32   0
  -4 -11  -8   -0.02    1.54   0
  -4 -11  -8    0.64    1.50   0
  -5 -11  -8    1.65    1.64   0
  -5 -11  -8   -0.13    1.63   0
   1 -12  -8    0.64    1.36   0
   1 -12  -8   -1.61    1.67   0
   0 -12  -8   -0.86    1.28   0
   0 -12  -8   -0.37    1.81   0
   0 -12  -8    0.57    1.70   0
  -1 -12  -8    2.63    1.29   0
  -1 -12  -8    2.08    1.52   0
  -1 -12  -8    3.89    1.77   0
  -2 -12  -8   -0.07    1.69   0
  -2 -12  -8   -0.60    1.32   0
  -2 -12  -8    0.76    1.54   0
  -3 -12  -8   -0.96    1.58   0
  -3 -12  -8    0.02    1.79   0
  -3 -12  -8    1.29    1.55   0
   2   8  -9    0.77    1.36   0
   1   8  -9    0.73    1.53   0
   0   8  -9    2.02    1.35   0
  -1   8  -9    3.29    1.36   0
  -2   8  -9    0.83    1.59   0
   3   7  -9    0.17    2.24   0
   3   7  -9    2.93    1.36   0
   2   7  -9    1.16    2.63   0
   2   7  -9    0.27    2.30   0
   2   7  -9    1.76    1.47   0
   1   7  -9   -0.31    1.38   0
   0   7  -9   -0.33    1.23   0
  -1   7  -9    5.63    1.48   0
  -2   7  -9    1.06    2.88   0
  -2   7  -9    2.30    1.46   0
  -2   7  -9    1.44    2.86   0
  -3   7  -9   -0.14    1.55   0
  -3   7  -9    0.01    2.30   0
  -3   7  -9    0.78    2.34   0
  -4   7  -9    3.32    1.87   0
  -4   7  -9    2.81    2.31   0
  -4   7  -9    3.55    2.04   0
  -4  -6   9    0.87    1.75   0
   4   6  -9    1.12    1.79   0
   4   6  -9    0.94    1.33   0
   3   6  -9   -0.54    1.87   0
  -3  -6   9    1.01    1.77   0
   3   6  -9    0.32    1.24   0
   2   6  -9    0.85    1.35   0
   2   6  -9    0.34    1.92   0
   1   6  -9    0.34    1.88   0
   1   6  -9   -0.15    2.08   0
   1   6  -9    1.06    1.30   0
   0   6  -9    2.02    2.02   0
   0   6  -9    1.81    1.88   0
   0   6  -9    1.63    1.12   0
  -1   6  -9    7.87    1.37   0
  -1   6  -9    6.24    1.98   0
  -1   6  -9    4.35    2.13   0
  -2   6  -9    0.79    1.38   0
  -2   6  -9   -0.30    1.88   0
  -2   6  -9    1.11    1.87   0
  -3   6  -9    1.30    1.61   0
  -3   6  -9    1.29    1.74   0
  -3   6  -9    1.38    1.83   0
  -4   6  -9    0.52    1.71   0
  -4   6  -9   -0.11    1.71   0
  -4   6  -9    0.50    1.79   0
  -5  -5   9    1.01    1.63   0
   5   5  -9    0.75    1.85   0
   5   5  -9   -1.24    1.40   0
  -4  -5   9    0.17    1.46   0
   4   5  -9   -0.90    1.69   0
   4   5  -9    0.75    1.24   0
  -3  -5   9    0.50    1.53   0
   3   5  -9    2.13    1.66   0
   3   5  -9    1.89    1.16   0
  -2  -5   9    1.17    1.44   0
   2   5  -9    0.44    1.54   0
   2   5  -9    0.70    1.11   0
   1   5  -9    0.13    1.53   0
   1   5  -9    0.39    1.69   0
   1   5  -9   -0.28    1.08   0
   0   5  -9    1.12    1.64   0
   0   5  -9    0.23    1.56   0
   0   5  -9    2.20    1.06   0
  -1   5  -9    1.64    1.55   0
  -1   5  -9    1.09    1.62   0
  -1   5  -9    2.02    1.27   0
  -2   5  -9    5.40    1.30   0
  -2   5  -9    5.11    1.50   0
  -2   5  -9    4.47    1.67   0
  -3   5  -9    1.69    1.34   0
  -3   5  -9    2.86    1.50   0
  -3   5  -9    3.31    1.55   0
  -4   5  -9    3.17    1.91   0
  -4   5  -9    2.71    1.58   0
  -4   5  -9    2.35    1.45   0
  -5   5  -9    2.98    1.52   0
  -5   5  -9    1.48    1.58   0
  -5  -4   9   -0.59    1.56   0
   5   4  -9    2.28    1.58   0
   5   4  -9    1.06    1.27   0
   4   4  -9    1.60    1.48   0
  -4  -4   9    0.09    1.39   0
   4   4  -9    1.24    1.19   0
   3   4  -9    0.67    1.44   0
  -3  -4   9    1.60    1.32   0
   3   4  -9    1.92    1.11   0
   2   4  -9    1.66    1.42   0
  -2  -4   9    1.94    1.27   0
   2   4  -9    2.72    1.09   0
   1   4  -9    1.60    1.50   0
  -1  -4   9    1.57    1.35   0
   1   4  -9    2.48    1.21   0
   0   4  -9   -0.19    1.30   0
   0   4  -9   -0.13    1.03   0
   0   4  -9    0.17    1.39   0
  -1   4  -9    0.32    1.34   0
  -1   4  -9    1.48    1.37   0
  -1   4  -9   -0.39    1.20   0
  -2   4  -9   26.61    1.35   0
  -2   4  -9   24.91    1.35   0
  -2   4  -9   28.29    1.51   0
  -3   4  -9    7.10    1.60   0
  -3   4  -9    5.90    1.33   0
  -3   4  -9    6.05    1.30   0
  -4   4  -9    0.73    1.78   0
  -4   4  -9    0.25    1.32   0
  -4   4  -9   -0.08    1.40   0
  -5   4  -9   -0.21    1.44   0
  -5   4  -9   -0.43    1.48   0
  -6   4  -9    0.73    1.68   0
   5   3  -9   -0.49    1.52   0
  -5  -3   9    1.27    1.27   0
   5   3  -9    1.39    1.25   0
   4   3  -9   -0.89    1.23   0
  -4  -3   9    1.42    1.34   0
   4   3  -9    1.10    1.13   0
   3   3  -9    0.04    1.42   0
  -3  -3   9    0.99    1.28   0
   3   3  -9   -1.08    1.04   0
   2   3  -9   -1.47    1.40   0
  -2  -3   9    0.06    1.17   0
   2   3  -9    0.71    1.03   0
   1   3  -9    0.85    1.46   0
  -1  -3   9    0.62    1.17   0
   1   3  -9    0.83    1.00   0
   0   3  -9    1.37    1.14   0
   0   3  -9    0.68    1.13   0
   0   3  -9    1.96    1.23   0
  -1   3  -9   -0.20    1.18   0
  -1   3  -9    0.43    1.14   0
  -1   3  -9    0.65    1.01   0
  -2   3  -9    1.92    1.24   0
  -2   3  -9    2.74    1.20   0
  -2   3  -9    2.67    1.20   0
  -3   3  -9   -0.01    1.52   0
  -3   3  -9    0.92    1.23   0
  -3   3  -9   -0.31    1.22   0
  -4   3  -9    2.50    1.28   0
  -4   3  -9    0.08    1.93   0
  -4   3  -9    0.55    1.25   0
  -5   3  -9    4.82    1.39   0
  -5   3  -9    7.86    1.26   0
  -6   3  -9    1.33    1.33   0
   6   2  -9    0.23    1.65   0
  -6  -2   9   -1.00    1.61   0
   6   2  -9    0.68    1.60   0
   5   2  -9   -0.33    1.52   0
  -5  -2   9    1.48    1.25   0
   5   2  -9    1.33    1.23   0
   4   2  -9   -0.08    1.42   0
  -4  -2   9   -0.56    1.14   0
   4   2  -9    0.17    1.12   0
   3   2  -9    1.07    1.19   0
  -3  -2   9    1.94    1.25   0
   3   2  -9    1.66    1.03   0
   2   2  -9    0.46    1.31   0
  -2  -2   9    1.82    1.18   0
   2   2  -9    1.40    1.01   0
  -1  -2   9    2.45    1.17   0
   1   2  -9    3.10    1.00   0
   1   2  -9    2.90    1.11   0
   0   2  -9    4.69    1.22   0
   0   2  -9    2.74    0.96   0
  -1   2  -9    6.51    1.14   0
  -1   2  -9    5.66    1.17   0
  -1   2  -9    5.71    1.16   0
  -2   2  -9    6.90    1.17   0
  -2   2  -9    7.15    1.19   0
  -2   2  -9    6.62    1.31   0
  -3   2  -9    5.66    1.19   0
  -3   2  -9    6.09    1.05   0
  -3   2  -9    5.65    1.49   0
  -4   2  -9    4.69    2.19   0
  -4   2  -9    7.04    1.26   0
  -4   2  -9    4.34    1.25   0
  -5   2  -9    2.87    1.18   0
  -6   2  -9    2.38    1.48   0
   6   1  -9    1.71    1.58   0
  -6  -1   9    2.15    1.34   0
   6   1  -9    1.75    1.34   0
   5   1  -9   -0.29    1.47   0
  -5  -1   9   -0.10    1.40   0
   5   1  -9   -0.12    1.18   0
   4   1  -9    1.79    1.40   0
  -4  -1   9   -0.26    1.32   0
   4   1  -9    0.17    1.09   0
   3   1  -9    1.43    1.34   0
  -3  -1   9    0.01    1.07   0
   2   1  -9    0.31    1.30   0
  -2  -1   9    1.41    1.00   0
  -1  -1   9    3.55    1.01   0
   1   1  -9    6.18    1.28   0
   0  -1   9    0.18    0.95   0
   0   1  -9   -0.05    1.16   0
  -1   1  -9    1.34    1.12   0
  -1   1  -9    1.75    1.10   0
  -1   1  -9    1.00    1.07   0
  -2   1  -9    4.32    1.19   0
  -2   1  -9    4.87    1.13   0
  -2   1  -9    5.52    1.29   0
  -3   1  -9    6.87    1.00   0
  -3   1  -9    8.18    1.00   0
  -3   1  -9    7.06    1.47   0
  -4   1  -9    0.45    2.97   0
  -4   1  -9    0.07    1.05   0
  -4   1  -9    0.28    1.22   0
  -5   1  -9   -0.57    1.33   0
   6  -1   9    5.77    1.24   0
  -6   1  -9    3.15    1.45   0
   7  -1   9    1.22    1.37   0
  -7   1  -9    1.73    1.64   0
   6   0  -9   -0.09    1.39   0
  -6   0   9   -0.42    1.35   0
   6   0  -9   -0.69    1.32   0
   5   0  -9    0.12    1.23   0
  -5   0   9   -0.53    1.15   0
   4   0  -9   -1.15    1.19   0
  -4   0   9    0.02    1.12   0
   3   0  -9    2.61    1.37   0
  -3   0   9    1.15    1.06   0
   2   0  -9   12.15    1.15   0
  -2   0   9    9.64    1.06   0
  -1   0   9   11.73    1.18   0
   1   0  -9   13.05    1.28   0
   0   0   9    1.32    0.95   0
   0   0  -9   -0.96    1.14   0
  -1   0  -9    5.97    1.00   0
  -1   0  -9    5.87    1.09   0
  -2   0  -9    9.78    0.99   0
  -2   0  -9   10.82    0.98   0
  -2   0  -9   10.84    1.14   0
  -3   0  -9    4.92    0.97   0
  -3   0  -9    5.25    1.51   0
  -3   0  -9    5.35    0.98   0
  -4   0  -9    8.24    1.03   0
  -4   0  -9    6.81    1.04   0
  -5   0  -9    3.82    1.11   0
   6   0   9    3.86    1.15   0
  -6   0  -9    5.52    1.20   0
   7   0   9    0.11    1.34   0
  -7   0  -9   -0.20    1.61   0
   6  -1  -9    3.18    1.60   0
  -6   1   9    1.22    1.32   0
   5  -1  -9    0.62    1.25   0
  -5   1   9   -0.39    1.36   0
   4  -1  -9   -1.36    1.26   0
  -4   1   9    1.45    1.12   0
   3  -1  -9    0.13    1.18   0
  -3   1   9    1.15    1.06   0
   2  -1  -9    6.44    1.15   0
  -2   1   9    5.24    1.03   0
  -1   1   9   44.82    1.24   0
   1  -1  -9   55.74    1.28   0
   0   1   9   21.00    1.18   0
   0  -1  -9   19.81    1.08   0
  -1  -1  -9   10.81    0.97   0
  -1  -1  -9   11.52    1.01   0
  -2  -1  -9   41.31    1.26   0
  -2  -1  -9   42.57    1.08   0
  -3  -1  -9    3.09    1.00   0
  -3  -1  -9    6.04    0.99   0
  -4  -1  -9    2.21    1.04   0
  -4  -1  -9    4.89    1.02   0
  -5  -1  -9    0.97    1.09   0
  -6  -1  -9    2.42    1.39   0
   6   1   9    1.03    1.13   0
   7   1   9    0.39    1.30   0
  -7  -1  -9    0.61    1.29   0
   6  -2  -9    2.86    1.38   0
  -6   2   9    1.02    1.33   0
   5  -2  -9    1.80    1.28   0
  -5   2   9   -0.86    1.22   0
   4  -2  -9   -1.41    1.20   0
  -4   2   9    0.40    1.12   0
   3  -2  -9   16.91    1.38   0
  -3   2   9   13.22    1.13   0
   2  -2  -9    0.44    1.09   0
  -2   2   9   -0.99    1.16   0
  -1   2   9    0.97    0.96   0
   1  -2  -9    2.10    1.04   0
   0   2   9  155.90    1.53   0
   0  -2  -9  179.29    1.68   0
  -1  -2  -9    2.80    0.99   0
  -2  -2  -9    0.64    0.93   0
  -2  -2  -9    2.41    0.92   0
  -3  -2  -9    1.02    1.13   0
  -3  -2  -9    0.89    1.16   0
  -4  -2  -9    6.11    2.10   0
  -4  -2  -9    6.34    1.03   0
  -4  -2  -9    4.96    1.03   0
  -5  -2  -9    4.85    1.11   0
  -6  -2  -9    6.94    1.21   0
   6   2   9    2.64    1.17   0
   7   2   9    2.20    1.26   0
  -7  -2  -9    2.75    1.30   0
   6  -3  -9    1.16    1.40   0
  -6   3   9    0.46    1.33   0
   5  -3  -9    0.51    1.28   0
  -5   3   9    0.41    1.19   0
   4  -3  -9    2.96    1.19   0
  -4   3   9    2.04    1.09   0
   3  -3  -9   16.07    1.20   0
  -3   3   9   16.40    1.10   0
   2  -3  -9    0.31    1.23   0
  -2   3   9    0.25    0.98   0
  -1   3   9    1.54    0.95   0
   1  -3  -9    0.51    1.03   0
   0   3   9   94.37    1.26   0
   0  -3  -9  102.82    1.32   0
  -1  -3  -9   32.77    1.05   0
  -2  -3  -9    2.67    0.92   0
  -2  -3  -9    3.60    0.93   0
  -3  -3  -9  129.86    1.76   0
  -3  -3  -9  134.82    1.35   0
  -3  -3  -9  133.47    1.32   0
  -4  -3  -9   34.04    1.84   0
  -4  -3  -9   30.99    1.04   0
  -4  -3  -9   33.74    1.09   0
  -5  -3  -9    3.70    1.04   0
  -6  -3  -9    2.57    1.15   0
   7   3   9   -0.96    1.26   0
  -7  -3  -9   -1.09    1.30   0
   6  -4  -9   -1.39    1.60   0
  -6   4   9   -0.52    1.33   0
   5  -4  -9   -1.50    1.26   0
  -5   4   9    0.76    1.23   0
   4  -4  -9   -0.32    1.23   0
  -4   4   9    0.69    1.11   0
   3  -4  -9   17.55    1.26   0
  -3   4   9   19.31    1.15   0
   2  -4  -9    0.59    1.10   0
  -2   4   9   -0.31    0.96   0
  -1   4   9   43.08    1.12   0
   1  -4  -9   40.50    1.36   0
   0   4   9  709.66    2.40   0
   0  -4  -9  728.35    2.47   0
  -1  -4  -9   79.33    1.20   0
  -2  -4  -9    3.81    1.13   0
  -2  -4  -9    1.91    0.93   0
  -2  -4  -9    1.85    0.97   0
  -3  -4  -9   12.58    1.35   0
  -3  -4  -9   13.60    1.00   0
  -3  -4  -9   14.46    1.00   0
  -4  -4  -9    1.51    1.56   0
  -4  -4  -9    0.53    0.97   0
  -4  -4  -9    1.94    0.98   0
  -5  -4  -9    3.91    1.04   0
  -5  -4  -9    4.20    1.04   0
  -5  -4  -9    3.05    2.51   0
  -6  -4  -9    2.45    1.16   0
   7   4   9    3.33    1.28   0
  -7  -4  -9    2.55    1.32   0
   5  -5  -9    1.24    1.33   0
  -5   5   9    2.53    1.44   0
   4  -5  -9   -1.39    1.26   0
  -4   5   9    0.46    1.14   0
   3  -5  -9    5.50    1.42   0
  -3   5   9    7.21    1.25   0
   2  -5  -9   -0.41    1.09   0
  -2   5   9    0.40    0.99   0
  -1   5   9    7.22    1.03   0
   1  -5  -9    4.98    1.09   0
   0   5   9    2.75    0.94   0
   0  -5  -9    2.35    1.06   0
  -1  -5  -9   11.09    1.05   0
  -2  -5  -9    5.14    1.20   0
  -2  -5  -9    5.57    0.97   0
  -2  -5  -9    2.43    1.01   0
  -3  -5  -9  105.74    1.54   0
  -3  -5  -9  109.68    1.31   0
  -3  -5  -9  105.27    1.43   0
  -4  -5  -9    4.30    1.37   0
  -4  -5  -9    3.53    1.02   0
  -4  -5  -9    2.69    1.01   0
  -5  -5  -9    6.64    1.08   0
  -5  -5  -9    5.08    1.12   0
  -5  -5  -9    6.72    1.72   0
  -6  -5  -9    1.40    1.19   0
  -7  -5  -9   -1.49    1.34   0
   5  -6  -9    0.49    1.40   0
  -5   6   9    1.26    1.32   0
   4  -6  -9    0.24    1.29   0
  -4   6   9    2.06    1.18   0
   3  -6  -9    0.58    1.21   0
  -3   6   9    2.66    1.26   0
   2  -6  -9    2.31    1.14   0
  -2   6   9    4.41    1.02   0
  -1   6   9   -0.27    1.02   0
   1  -6  -9    0.56    1.09   0
   0  -6  -9   40.45    1.12   0
   0   6   9   41.60    1.12   0
   0  -6  -9   39.03    1.16   0
  -1  -6  -9   57.96    1.28   0
  -1  -6  -9   56.30    1.20   0
  -2  -6  -9   19.23    1.22   0
  -2  -6  -9   23.43    1.03   0
  -2  -6  -9   20.70    1.09   0
  -3  -6  -9   20.09    1.23   0
  -3  -6  -9   22.06    1.10   0
  -3  -6  -9   21.34    1.09   0
  -4  -6  -9    0.58    1.36   0
  -4  -6  -9    3.66    1.22   0
  -4  -6  -9    1.70    1.04   0
  -5  -6  -9    3.86    1.13   0
  -5  -6  -9    5.82    1.12   0
  -5  -6  -9    3.38    1.61   0
  -6  -6  -9    2.76    1.24   0
  -6  -6  -9    2.38    1.19   0
  -7  -6  -9    1.16    1.38   0
   5  -7  -9   -1.14    1.31   0
   5  -7  -9    1.60    1.63   0
  -5   7   9   -0.31    1.33   0
   4  -7  -9   -0.54    1.19   0
   4  -7  -9    2.10    1.51   0
  -4   7   9    0.88    1.20   0
   3  -7  -9    1.71    1.24   0
   3  -7  -9    0.70    1.11   0
  -3   7   9   -0.40    1.10   0
   2  -7  -9   -0.63    1.16   0
   2  -7  -9    3.44    1.06   0
  -2   7   9    1.56    1.23   0
   1  -7  -9    0.64    1.03   0
  -1   7   9    0.73    1.01   0
   1  -7  -9    1.76    1.28   0
   0  -7  -9   16.65    1.08   0
   0   7   9   16.34    1.04   0
   0  -7  -9   17.54    1.15   0
  -1  -7  -9    1.00    1.02   0
  -1  -7  -9    0.57    0.98   0
  -1  -7  -9    1.44    1.03   0
  -2  -7  -9   10.09    1.23   0
  -2  -7  -9   12.13    1.18   0
  -2  -7  -9    9.48    1.03   0
  -3  -7  -9    1.44    1.18   0
  -3  -7  -9   -0.87    1.02   0
  -3  -7  -9   -0.02    1.18   0
  -4  -7  -9    2.04    1.28   0
  -4  -7  -9    5.00    1.10   0
  -4  -7  -9    2.46    1.10   0
  -5  -7  -9    3.55    1.16   0
  -5  -7  -9    6.43    1.16   0
  -5  -7  -9    4.96    1.67   0
  -6  -7  -9   -1.13    1.21   0
  -6  -7  -9    1.67    1.41   0
  -6  -7  -9    0.04    1.93   0
   4  -8  -9    1.52    1.26   0
   4  -8  -9   -0.08    1.60   0
  -4   8   9    2.36    1.29   0
   3  -8  -9    2.40    1.26   0
   3  -8  -9    2.98    1.15   0
  -3   8   9    0.86    1.21   0
   2  -8  -9    0.34    1.21   0
   2  -8  -9    1.14    1.08   0
  -2   8   9    1.73    1.29   0
   1  -8  -9    9.31    1.09   0
  -1   8   9    7.15    1.07   0
   1  -8  -9    5.00    1.33   0
   0  -8  -9    0.62    1.06   0
   0   8   9    1.54    1.18   0
   0  -8  -9    1.34    1.09   0
  -1  -8  -9   10.79    1.05   0
  -1  -8  -9   12.40    1.22   0
  -1  -8  -9    9.56    1.29   0
  -2  -8  -9    7.84    1.18   0
  -2  -8  -9    4.61    1.07   0
  -2  -8  -9    4.09    1.08   0
  -3  -8  -9    3.69    1.23   0
  -3  -8  -9    2.17    1.07   0
  -3  -8  -9    1.38    1.08   0
  -4  -8  -9    2.80    1.32   0
  -4  -8  -9    2.50    1.10   0
  -4  -8  -9    2.13    1.09   0
  -5  -8  -9   -0.69    1.20   0
  -5  -8  -9    0.43    1.17   0
  -5  -8  -9    0.36    1.56   0
  -6  -8  -9    1.96    1.30   0
  -6  -8  -9    1.10    1.32   0
  -6  -8  -9    0.40    1.88   0
   4  -9  -9    0.74    1.33   0
   4  -9  -9    0.79    1.43   0
  -4   9   9    0.57    1.57   0
   3  -9  -9    0.48    1.24   0
   3  -9  -9    2.65    1.33   0
  -3   9   9    0.77    1.43   0
   2  -9  -9    0.79    1.28   0
   2  -9  -9    1.71    1.32   0
  -2   9   9    0.22    1.14   0
   1  -9  -9    1.28    1.14   0
  -1   9   9   -1.01    1.11   0
   1  -9  -9    0.91    1.38   0
   0  -9  -9    4.93    1.09   0
   0  -9  -9    3.33    1.37   0
  -1  -9  -9    5.60    1.11   0
  -1  -9  -9    5.58    1.10   0
  -1  -9  -9    4.48    1.32   0
  -2  -9  -9    2.22    1.09   0
  -2  -9  -9    1.39    1.13   0
  -2  -9  -9    0.12    1.08   0
  -3  -9  -9    0.44    1.30   0
  -3  -9  -9    0.97    1.10   0
  -3  -9  -9    1.60    1.32   0
  -4  -9  -9    0.69    1.35   0
  -4  -9  -9   -0.38    1.19   0
  -4  -9  -9    1.03    1.18   0
  -5  -9  -9    0.45    1.27   0
  -5  -9  -9    2.32    1.25   0
  -5  -9  -9    0.56    1.49   0
  -6  -9  -9    0.77    1.59   0
  -6  -9  -9    1.48    1.58   0
  -6  -9  -9    1.23    1.83   0
   3 -10  -9    0.37    1.34   0
   3 -10  -9    0.45    1.44   0
  -3  10   9    0.82    1.55   0
   2 -10  -9    0.10    1.56   0
   2 -10  -9    1.19    1.22   0
  -2  10   9    0.79    1.45   0
   1 -10  -9    2.81    1.48   0
   1 -10  -9    1.45    1.17   0
  -1  10   9    1.78    1.36   0
   0 -10  -9    2.80    1.18   0
   0 -10  -9   -0.82    1.40   0
  -1 -10  -9    0.83    1.14   0
  -1 -10  -9    0.34    1.30   0
  -1 -10  -9    1.25    1.19   0
  -2 -10  -9   -1.63    1.17   0
  -2 -10  -9    0.77    1.15   0
  -2 -10  -9    1.18    1.37   0
  -3 -10  -9    1.55    1.37   0
  -3 -10  -9    2.38    1.39   0
  -3 -10  -9    0.01    1.39   0
  -4 -10  -9   -0.39    1.45   0
  -4 -10  -9    2.42    1.44   0
  -4 -10  -9    1.60    1.25   0
  -5 -10  -9    0.48    1.35   0
  -5 -10  -9    0.96    1.55   0
  -5 -10  -9   -1.39    1.55   0
   2 -11  -9    2.03    1.32   0
   2 -11  -9    0.94    1.66   0
  -2  11   9    2.49    1.53   0
   1 -11  -9    1.17    1.56   0
   1 -11  -9    1.21    1.25   0
  -1  11   9    1.51    1.48   0
   0 -11  -9   -0.61    1.22   0
   0 -11  -9    2.05    1.43   0
   0 -11  -9   -0.13    1.52   0
  -1 -11  -9    4.49    1.26   0
  -1 -11  -9    1.93    1.42   0
  -1 -11  -9    0.47    1.50   0
  -2 -11  -9    1.67    1.21   0
  -2 -11  -9   -0.76    1.43   0
  -2 -11  -9    1.17    1.47   0
  -3 -11  -9    0.72    1.27   0
  -3 -11  -9    0.92    1.49   0
  -3 -11  -9    2.02    1.47   0
  -4 -11  -9    1.44    1.55   0
  -4 -11  -9    1.69    1.55   0
  -4 -11  -9    1.65    1.53   0
   1 -12  -9    1.29    1.36   0
   0 -12  -9    0.56    1.83   0
   0 -12  -9   -1.20    1.38   0
   0 -12  -9    0.56    1.55   0
  -1 -12  -9    0.81    1.35   0
  -1 -12  -9    1.65    1.72   0
  -1 -12  -9    0.71    1.62   0
  -2 -12  -9   -0.87    1.34   0
  -2 -12  -9    1.61    1.56   0
  -2 -12  -9    1.50    1.59   0
  -3 -12  -9    1.22    1.64   0
  -3 -12  -9    0.22    1.64   0
  -3 -12  -9    0.31    1.37   0
   2   7 -10   -0.64    2.68   0
   2   7 -10    0.00    2.49   0
   2   7 -10    2.73    1.58   0
   1   7 -10    1.27    1.51   0
   0   7 -10   -0.94    1.51   0
  -1   7 -10    2.72    1.52   0
  -2   7 -10   -0.18    3.04   0
  -2   7 -10   -0.10    1.57   0
  -2   7 -10    1.03    2.86   0
  -3   7 -10    1.70    1.84   0
  -3   7 -10    0.16    2.58   0
  -3   7 -10    1.07    2.36   0
  -3  -6  10    1.18    1.88   0
   3   6 -10    0.38    1.96   0
   3   6 -10    0.91    1.32   0
   2   6 -10   -0.32    1.80   0
   2   6 -10    0.40    2.03   0
   2   6 -10   -0.83    1.24   0
   1   6 -10   -0.29    2.18   0
   1   6 -10   -0.10    1.25   0
   1   6 -10   -0.34    2.00   0
   0   6 -10    0.66    2.18   0
   0   6 -10    0.54    2.02   0
   0   6 -10   -0.39    1.39   0
  -1   6 -10    3.95    1.41   0
  -1   6 -10    2.23    2.12   0
  -1   6 -10    4.16    1.88   0
  -2   6 -10    1.84    1.46   0
  -2   6 -10   -0.46    1.79   0
  -2   6 -10    2.07    2.00   0
  -3   6 -10    1.41    1.67   0
  -3   6 -10    0.15    1.87   0
  -3   6 -10   -1.04    1.96   0
  -4   6 -10   -0.27    2.17   0
  -4   6 -10   -0.37    1.98   0
  -4   6 -10    0.68    1.86   0
  -4  -5  10    0.56    1.58   0
   4   5 -10    0.61    1.81   0
   4   5 -10    0.32    1.54   0
  -3  -5  10    0.25    1.62   0
   3   5 -10    0.73    1.73   0
   3   5 -10    0.51    1.26   0
  -2  -5  10    0.65    1.56   0
   2   5 -10    2.00    1.66   0
   2   5 -10    1.36    1.40   0
   1   5 -10    0.36    1.76   0
   1   5 -10    0.97    1.62   0
   1   5 -10   -1.58    1.09   0
   0   5 -10    2.39    1.72   0
   0   5 -10    0.32    1.64   0
   0   5 -10    0.65    1.14   0
  -1   5 -10    1.46    1.66   0
  -1   5 -10    1.53    1.67   0
  -1   5 -10    1.52    1.14   0
  -2   5 -10    0.04    1.52   0
  -2   5 -10    0.51    1.52   0
  -2   5 -10    0.10    1.55   0
  -3   5 -10   -0.63    1.59   0
  -3   5 -10    0.32    1.41   0
  -3   5 -10    1.99    1.59   0
  -4   5 -10    2.38    2.01   0
  -4   5 -10    2.83    1.68   0
  -4   5 -10    3.15    1.53   0
  -5   5 -10    1.07    1.64   0
  -5   5 -10    1.59    1.89   0
  -4  -4  10    0.61    1.47   0
   4   4 -10    0.11    1.59   0
   4   4 -10   -1.31    1.25   0
   3   4 -10    0.28    1.48   0
  -3  -4  10    1.65    1.38   0
   3   4 -10    1.24    1.17   0
   2   4 -10    2.54    1.61   0
  -2  -4  10    1.72    1.48   0
   2   4 -10    1.16    1.14   0
   1   4 -10   -0.29    1.54   0
   1   4 -10    1.10    1.11   0
   0   4 -10    4.73    1.41   0
   0   4 -10    4.31    1.09   0
   0   4 -10    2.97    1.49   0
  -1   4 -10    1.06    1.27   0
  -1   4 -10    1.76    1.46   0
  -1   4 -10    1.26    1.29   0
  -2   4 -10    1.36    1.45   0
  -2   4 -10    1.41    1.43   0
  -2   4 -10    2.70    1.30   0
  -3   4 -10    1.77    1.49   0
  -3   4 -10    2.62    1.50   0
  -3   4 -10    1.61    1.48   0
  -4   4 -10    1.27    1.89   0
  -4   4 -10    2.59    1.42   0
  -4   4 -10    2.43    1.45   0
  -5   4 -10    0.27    1.51   0
  -5   4 -10    1.58    1.58   0
  -5  -3  10    0.08    1.58   0
   5   3 -10   -0.69    1.63   0
   5   3 -10    0.98    1.37   0
   4   3 -10   -0.58    1.55   0
  -4  -3  10   -0.84    1.45   0
   4   3 -10    2.07    1.19   0
   3   3 -10   -0.28    1.45   0
  -3  -3  10    1.25    1.14   0
   3   3 -10   -0.18    1.13   0
   2   3 -10    1.00    1.40   0
  -2  -3  10    2.56    1.29   0
   2   3 -10    3.93    1.10   0
   1   3 -10    0.88    1.34   0
  -1  -3  10    1.47    1.22   0
   1   3 -10   -1.16    1.06   0
   0   3 -10   -0.70    1.20   0
   0   3 -10   -1.50    1.06   0
   0   3 -10    0.30    1.43   0
  -1   3 -10   -0.16    1.18   0
  -1   3 -10    0.08    1.24   0
  -1   3 -10    0.18    1.21   0
  -2   3 -10    2.71    1.28   0
  -2   3 -10    2.86    1.24   0
  -2   3 -10    4.40    1.37   0
  -3   3 -10   -0.56    1.44   0
  -3   3 -10   -1.01    1.27   0
  -3   3 -10    0.93    1.27   0
  -4   3 -10    0.07    1.19   0
  -4   3 -10    0.67    1.93   0
  -4   3 -10    1.51    1.35   0
  -5   3 -10    4.95    1.44   0
  -5   3 -10    2.61    1.49   0
  -6   3 -10    1.51    1.63   0
  -6   3 -10   -0.84    1.69   0
   5   2 -10   -0.50    1.61   0
  -5  -2  10    0.00    1.52   0
   5   2 -10   -1.69    1.30   0
   4   2 -10    0.57    1.30   0
  -4  -2  10   -0.25    1.40   0
   4   2 -10    1.05    1.17   0
   3   2 -10    3.04    1.44   0
  -3  -2  10    0.55    1.14   0
   3   2 -10    5.19    1.29   0
   2   2 -10   -0.42    1.37   0
  -2  -2  10    0.02    1.24   0
   2   2 -10    3.27    1.06   0
  -1  -2  10   -0.07    1.18   0
   1   2 -10    1.23    1.01   0
   1   2 -10    0.80    1.27   0
   0   2 -10    4.81    1.02   0
   0   2 -10    2.00    1.24   0
  -1   2 -10    9.83    1.26   0
  -1   2 -10   10.00    1.28   0
  -1   2 -10    9.43    1.20   0
  -2   2 -10    4.19    1.21   0
  -2   2 -10    5.32    1.27   0
  -2   2 -10    6.47    1.40   0
  -3   2 -10    9.67    1.25   0
  -3   2 -10    8.37    1.26   0
  -3   2 -10    6.54    1.46   0
  -4   2 -10    2.28    2.08   0
  -4   2 -10    1.61    1.32   0
  -4   2 -10    2.38    1.34   0
  -5   2 -10    4.76    1.21   0
  -5   2 -10    3.50    1.39   0
  -6   2 -10    4.01    1.52   0
  -6   2 -10    0.99    1.57   0
   5   1 -10    2.05    1.55   0
  -5  -1  10   -0.75    1.29   0
   5   1 -10   -0.88    1.32   0
   4   1 -10    0.91    1.48   0
  -4  -1  10    0.67    1.35   0
   4   1 -10    0.73    1.15   0
   3   1 -10   -0.35    1.19   0
  -3  -1  10    1.04    1.26   0
   3   1 -10    1.44    1.05   0
   2   1 -10   15.35    1.26   0
  -2  -1  10    9.71    1.31   0
  -1  -1  10    1.50    1.05   0
   1   1 -10    4.30    1.27   0
   0   1 -10   12.04    1.17   0
   0   1 -10    8.87    1.08   0
  -1   1 -10   10.82    1.05   0
  -1   1 -10   10.94    1.18   0
  -1   1 -10   11.33    1.05   0
  -2   1 -10    2.98    1.18   0
  -2   1 -10    2.65    1.15   0
  -2   1 -10    3.27    1.19   0
  -3   1 -10    5.31    1.05   0
  -3   1 -10    4.96    1.05   0
  -3   1 -10    4.66    1.53   0
  -4   1 -10   -0.03    2.31   0
  -4   1 -10    0.44    1.08   0
  -4   1 -10   -1.15    1.09   0
  -5   1 -10    1.34    1.14   0
  -5   1 -10    2.42    1.18   0
  -6   1 -10    0.65    1.28   0
  -6   1 -10    1.81    1.28   0
   5   0 -10    1.48    1.36   0
  -5   0  10    0.64    1.27   0
   4   0 -10   -0.11    1.29   0
  -4   0  10    2.01    1.36   0
   3   0 -10    2.69    1.15   0
  -3   0  10   -0.82    1.04   0
   2   0 -10    0.34    1.07   0
  -2   0  10    1.70    1.16   0
  -1   0  10   46.93    1.43   0
   1   0 -10   63.97    1.35   0
   0   0  10    2.69    0.99   0
   0   0 -10    5.57    1.07   0
  -1   0 -10    4.97    1.10   0
  -1   0 -10    5.49    1.02   0
  -2   0 -10    1.65    0.99   0
  -2   0 -10    0.26    1.14   0
  -2   0 -10   -1.36    1.10   0
  -3   0 -10   13.38    1.08   0
  -3   0 -10   11.52    1.07   0
  -3   0 -10   13.58    1.40   0
  -4   0 -10    4.09    2.49   0
  -4   0 -10    6.39    1.06   0
  -4   0 -10    3.25    1.05   0
  -5   0 -10   11.83    1.18   0
  -5   0 -10   10.44    1.33   0
  -6   0 -10    3.02    1.46   0
  -7   0 -10   -0.35    1.42   0
  -6   1  10   -0.10    1.39   0
   5  -1 -10    0.71    1.33   0
  -5   1  10   -0.13    1.25   0
   4  -1 -10    0.12    1.27   0
  -4   1  10    1.84    1.17   0
   3  -1 -10   -1.30    1.18   0
  -3   1  10    1.97    1.08   0
   2  -1 -10    1.93    1.12   0
  -2   1  10    0.56    1.04   0
  -1   1  10   35.37    1.22   0
   1  -1 -10   38.06    1.27   0
   0   1  10   23.42    1.16   0
   0  -1 -10   33.46    1.29   0
  -1  -1 -10    0.51    0.97   0
  -1  -1 -10   -1.35    0.98   0
  -2  -1 -10   94.16    1.43   0
  -2  -1 -10   94.47    1.28   0
  -3  -1 -10   46.61    1.17   0
  -3  -1 -10   45.27    1.32   0
  -3  -1 -10   48.75    1.54   0
  -4  -1 -10    0.06    2.10   0
  -4  -1 -10   -1.26    1.06   0
  -4  -1 -10    0.77    1.03   0
  -4  -1 -10    0.71    2.10   0
  -5  -1 -10    2.55    1.28   0
  -5  -1 -10    3.62    1.09   0
  -6  -1 -10    2.67    1.25   0
  -7  -1 -10    4.42    1.42   0
   5  -2 -10   -1.24    1.37   0
  -5   2  10    1.70    1.43   0
   4  -2 -10    1.46    1.29   0
  -4   2  10    4.21    1.20   0
   3  -2 -10    0.71    1.18   0
  -3   2  10    1.03    1.08   0
   2  -2 -10    7.72    1.17   0
  -2   2  10    7.17    1.06   0
  -1   2  10  248.15    1.88   0
   1  -2 -10  267.91    2.01   0
   0   2  10   64.41    1.34   0
   0  -2 -10   64.24    1.27   0
  -1  -2 -10    9.40    1.02   0
  -1  -2 -10    8.70    1.18   0
  -2  -2 -10    9.85    1.18   0
  -2  -2 -10   10.52    1.03   0
  -3  -2 -10    1.38    1.17   0
  -3  -2 -10    0.48    1.00   0
  -4  -2 -10    3.82    1.95   0
  -4  -2 -10    3.90    1.06   0
  -4  -2 -10    4.71    1.05   0
  -4  -2 -10    4.73    1.91   0
  -5  -2 -10    4.38    1.26   0
  -5  -2 -10    2.65    1.11   0
  -6  -2 -10    7.70    1.45   0
  -6  -2 -10    6.69    1.23   0
  -7  -2 -10    1.27    1.40   0
   5  -3 -10    0.24    1.36   0
  -5   3  10   -0.54    1.27   0
   4  -3 -10    3.17    1.27   0
  -4   3  10    3.23    1.17   0
   3  -3 -10    0.58    1.32   0
  -3   3  10    1.83    1.08   0
   2  -3 -10    5.31    1.12   0
  -2   3  10    2.19    1.01   0
  -1   3  10    3.62    1.02   0
   1  -3 -10    2.49    1.09   0
   0   3  10    1.95    0.97   0
   0  -3 -10    3.74    1.02   0
  -1  -3 -10    0.10    0.98   0
  -2  -3 -10  104.84    1.31   0
  -2  -3 -10  102.51    1.27   0
  -3  -3 -10    5.47    1.32   0
  -3  -3 -10    5.21    0.99   0
  -3  -3 -10    6.45    1.16   0
  -4  -3 -10    6.42    1.73   0
  -4  -3 -10    7.77    1.03   0
  -4  -3 -10    7.22    1.05   0
  -5  -3 -10    1.27    1.09   0
  -5  -3 -10    0.37    1.08   0
  -6  -3 -10    0.04    1.20   0
  -6  -3 -10   -0.01    1.18   0
  -7  -3 -10   -0.72    1.34   0
   5  -4 -10    1.18    1.34   0
  -5   4  10   -1.25    1.24   0
   4  -4 -10    0.15    1.20   0
  -4   4  10    1.28    1.13   0
   3  -4 -10    0.97    1.13   0
  -3   4  10    1.81    1.07   0
   2  -4 -10    2.36    1.08   0
  -2   4  10   -0.45    1.00   0
  -1   4  10   19.32    1.07   0
   1  -4 -10   19.98    1.18   0
   0   4  10   32.68    1.08   0
   0  -4 -10   34.42    1.30   0
  -1  -4 -10   24.67    1.06   0
  -2  -4 -10   23.56    1.06   0
  -2  -4 -10   24.82    1.05   0
  -3  -4 -10    1.20    1.31   0
  -3  -4 -10    0.07    0.93   0
  -3  -4 -10    1.14    0.96   0
  -4  -4 -10    2.47    1.55   0
  -4  -4 -10    4.18    1.05   0
  -4  -4 -10    3.02    1.03   0
  -5  -4 -10    6.66    1.10   0
  -5  -4 -10    7.26    1.10   0
  -5  -4 -10    7.09    2.66   0
  -6  -4 -10    0.67    1.18   0
  -6  -4 -10    0.72    1.16   0
  -7  -4 -10    1.00    1.33   0
   5  -5 -10    1.08    1.37   0
  -5   5  10    0.39    1.32   0
   4  -5 -10    1.05    1.29   0
  -4   5  10    1.68    1.20   0
   3  -5 -10    2.39    1.19   0
  -3   5  10    1.56    1.08   0
   2  -5 -10    0.11    1.12   0
  -2   5  10   -0.01    1.02   0
  -1   5  10   12.82    1.05   0
   1  -5 -10    8.88    1.13   0
   0   5  10    3.71    0.97   0
   0  -5 -10    1.48    1.03   0
  -1  -5 -10   12.74    1.06   0
  -2  -5 -10    2.25    1.15   0
  -2  -5 -10    2.44    1.01   0
  -2  -5 -10    0.84    0.98   0
  -3  -5 -10   12.18    1.26   0
  -3  -5 -10   12.10    1.02   0
  -3  -5 -10   12.63    1.05   0
  -4  -5 -10    7.75    1.45   0
  -4  -5 -10    5.38    1.08   0
  -4  -5 -10    7.60    1.25   0
  -5  -5 -10    1.64    1.12   0
  -5  -5 -10    0.39    1.10   0
  -5  -5 -10    0.97    1.99   0
  -6  -5 -10   -0.86    1.18   0
  -6  -5 -10    0.43    1.24   0
  -7  -5 -10    4.03    1.38   0
  -7  -5 -10    0.40    1.38   0
   5  -6 -10    0.65    1.47   0
  -5   6  10   -0.27    1.39   0
   4  -6 -10    0.47    1.34   0
  -4   6  10   -0.24    1.24   0
   3  -6 -10    1.61    1.24   0
  -3   6  10    0.13    1.14   0
   2  -6 -10    3.31    1.36   0
  -2   6  10    5.07    1.08   0
  -1   6  10    2.41    1.04   0
   1  -6 -10    3.40    1.11   0
   0   6  10    9.44    1.18   0
   0  -6 -10    6.41    1.25   0
  -1  -6 -10    4.79    1.01   0
  -1  -6 -10    2.81    1.00   0
  -1  -6 -10    3.12    1.06   0
  -2  -6 -10    1.89    1.21   0
  -2  -6 -10    2.19    1.01   0
  -2  -6 -10    1.64    1.07   0
  -3  -6 -10    4.15    1.21   0
  -3  -6 -10    4.10    1.04   0
  -3  -6 -10    5.04    1.06   0
  -4  -6 -10    0.26    1.43   0
  -4  -6 -10    0.71    1.23   0
  -4  -6 -10   -1.37    1.26   0
  -5  -6 -10    1.70    1.17   0
  -5  -6 -10    3.38    1.32   0
  -5  -6 -10    0.92    1.80   0
  -6  -6 -10    1.84    1.27   0
  -6  -6 -10    1.21    1.28   0
   4  -7 -10    2.06    1.38   0
  -4   7  10    0.82    1.46   0
   3  -7 -10    2.05    1.30   0
  -3   7  10    0.64    1.15   0
   2  -7 -10    0.15    1.16   0
  -2   7  10   -0.96    1.07   0
   1  -7 -10    9.38    1.07   0
  -1   7  10    5.79    1.04   0
   1  -7 -10    3.71    1.34   0
   0  -7 -10    6.99    1.05   0
   0   7  10    8.40    1.06   0
   0  -7 -10    5.17    1.09   0
  -1  -7 -10    1.30    1.08   0
  -1  -7 -10   -0.25    1.03   0
  -1  -7 -10    1.73    1.06   0
  -2  -7 -10    1.48    1.22   0
  -2  -7 -10   -0.17    1.04   0
  -2  -7 -10   -1.00    1.09   0
  -3  -7 -10    0.50    1.23   0
  -3  -7 -10   -0.29    1.06   0
  -3  -7 -10   -0.44    1.08   0
  -4  -7 -10    0.33    1.46   0
  -4  -7 -10    0.59    1.12   0
  -4  -7 -10    0.35    1.10   0
  -5  -7 -10    1.99    1.37   0
  -5  -7 -10    2.56    1.19   0
  -5  -7 -10    2.95    1.59   0
  -6  -7 -10    4.18    1.31   0
  -6  -7 -10    2.61    1.31   0
  -6  -7 -10    0.57    2.22   0
   4  -8 -10    0.40    1.33   0
   4  -8 -10   -2.10    1.45   0
  -4   8  10    0.39    1.32   0
   3  -8 -10    1.99    1.33   0
   3  -8 -10    4.54    1.42   0
  -3   8  10    1.25    1.26   0
   2  -8 -10    1.22    1.44   0
   2  -8 -10    0.80    1.27   0
  -2   8  10    0.74    1.15   0
   1  -8 -10    4.19    1.09   0
  -1   8  10    5.10    1.29   0
   1  -8 -10    4.82    1.18   0
   0  -8 -10    5.25    1.23   0
   0   8  10    4.02    1.23   0
   0  -8 -10    1.55    1.28   0
  -1  -8 -10   -0.78    1.03   0
  -1  -8 -10    0.45    1.04   0
  -1  -8 -10    0.21    1.06   0
  -2  -8 -10    0.67    1.10   0
  -2  -8 -10    0.61    1.23   0
  -2  -8 -10    2.39    1.09   0
  -3  -8 -10    1.04    1.29   0
  -3  -8 -10    0.73    1.07   0
  -3  -8 -10    2.17    1.13   0
  -4  -8 -10    0.64    1.54   0
  -4  -8 -10    0.99    1.30   0
  -4  -8 -10    0.10    1.15   0
  -5  -8 -10    0.05    1.26   0
  -5  -8 -10    0.22    1.24   0
  -5  -8 -10   -0.11    1.60   0
  -6  -8 -10    1.37    1.35   0
  -6  -8 -10    0.47    1.35   0
  -6  -8 -10    0.38    1.97   0
   3  -9 -10    2.49    1.61   0
   3  -9 -10    4.39    1.48   0
  -3   9  10    1.56    1.33   0
   2  -9 -10    0.98    1.31   0
   2  -9 -10    2.86    1.21   0
  -2   9  10    0.96    1.21   0
   1  -9 -10    1.98    1.14   0
  -1   9  10    1.89    1.32   0
   1  -9 -10    2.07    1.25   0
   0  -9 -10   16.19    1.18   0
   0  -9 -10   11.07    1.42   0
  -1  -9 -10    0.73    1.25   0
  -1  -9 -10    0.32    1.26   0
  -1  -9 -10    1.30    1.33   0
  -2  -9 -10    5.36    1.13   0
  -2  -9 -10    3.26    1.34   0
  -2  -9 -10    3.82    1.13   0
  -3  -9 -10    0.47    1.36   0
  -3  -9 -10    1.88    1.15   0
  -3  -9 -10   -0.17    1.18   0
  -4  -9 -10   -0.57    1.23   0
  -4  -9 -10   -0.66    1.40   0
  -4  -9 -10    0.70    1.22   0
  -5  -9 -10   -0.75    1.27   0
  -5  -9 -10   -0.33    1.27   0
  -5  -9 -10    0.83    1.72   0
   3 -10 -10   12.62    1.40   0
  -3  10  10    5.02    1.66   0
   2 -10 -10    0.37    1.40   0
   2 -10 -10    0.62    1.25   0
  -2  10  10   -0.73    1.51   0
   1 -10 -10    1.18    1.51   0
   1 -10 -10    0.33    1.23   0
  -1  10  10    0.48    1.41   0
   0 -10 -10    0.06    1.23   0
   0 -10 -10    0.14    1.43   0
  -1 -10 -10   -0.43    1.19   0
  -1 -10 -10    0.63    1.41   0
  -1 -10 -10    1.17    1.36   0
  -2 -10 -10    1.92    1.20   0
  -2 -10 -10    0.54    1.21   0
  -2 -10 -10   -0.26    1.37   0
  -3 -10 -10    0.95    1.43   0
  -3 -10 -10    1.44    1.40   0
  -3 -10 -10    1.29    1.23   0
  -4 -10 -10    0.69    1.51   0
  -4 -10 -10    0.52    1.27   0
  -4 -10 -10    0.67    1.29   0
  -5 -10 -10    1.06    1.39   0
  -5 -10 -10   -0.54    1.62   0
  -5 -10 -10    1.11    1.60   0
  -2  11  10    1.11    1.61   0
   1 -11 -10    2.01    1.64   0
   1 -11 -10   -0.54    1.30   0
  -1  11  10    0.42    1.53   0
   0 -11 -10    2.56    1.27   0
   0 -11 -10    0.23    1.33   0
   0 -11 -10    2.16    1.58   0
  -1 -11 -10    1.58    1.29   0
  -1 -11 -10   -0.36    1.50   0
  -1 -11 -10    2.58    1.32   0
  -2 -11 -10    3.15    1.49   0
  -2 -11 -10    1.40    1.51   0
  -2 -11 -10   -0.65    1.56   0
  -3 -11 -10    3.42    1.52   0
  -3 -11 -10    0.49    1.37   0
  -3 -11 -10    1.89    1.53   0
  -4 -11 -10   -1.71    1.58   0
  -4 -11 -10   -0.20    1.61   0
  -4 -11 -10    1.48    1.59   0
  -1 -12 -10    0.51    1.59   0
  -1 -12 -10    0.74    1.60   0
  -1 -12 -10   -0.50    1.67   0
  -2 -12 -10    1.51    1.39   0
  -2 -12 -10    0.24    1.60   0
  -2 -12 -10   -0.18    1.62   0
   0   7 -11    0.95    1.65   0
   2   6 -11   -0.85    1.96   0
   2   6 -11    1.03    2.05   0
   2   6 -11    1.08    1.38   0
   1   6 -11   -0.44    2.29   0
   1   6 -11    1.05    2.07   0
   1   6 -11    0.36    1.51   0
   0   6 -11    0.50    2.28   0
   0   6 -11    0.81    2.01   0
   0   6 -11    0.42    1.52   0
  -1   6 -11    2.19    1.52   0
  -1   6 -11    0.36    2.08   0
  -1   6 -11    0.29    2.07   0
  -2   6 -11    0.28    2.08   0
  -2   6 -11    0.21    1.56   0
  -2   6 -11    1.70    2.10   0
  -3   6 -11    1.18    1.84   0
  -3   6 -11   -0.33    2.03   0
  -3   6 -11    1.16    2.04   0
  -3  -5  11    0.50    1.77   0
   3   5 -11    0.25    1.85   0
   3   5 -11    1.03    1.34   0
   2   5 -11    1.15    1.79   0
   2   5 -11    1.89    1.26   0
   1   5 -11    0.17    1.73   0
   1   5 -11    1.04    1.22   0
   1   5 -11    0.37    1.75   0
   0   5 -11    1.13    1.85   0
   0   5 -11    0.99    1.76   0
   0   5 -11    0.94    1.20   0
  -1   5 -11    1.33    1.76   0
  -1   5 -11    0.59    1.64   0
  -1   5 -11    1.01    1.23   0
  -2   5 -11    0.17    1.45   0
  -2   5 -11    0.85    1.64   0
  -2   5 -11    0.02    1.65   0
  -3   5 -11    0.00    1.72   0
  -3   5 -11    0.65    1.72   0
  -3   5 -11    0.22    1.70   0
  -4   5 -11    1.00    2.02   0
  -4   5 -11    1.99    1.82   0
  -4   5 -11    1.24    1.84   0
  -4  -4  11    1.32    1.64   0
   4   4 -11    1.48    1.88   0
   4   4 -11   -0.46    1.34   0
   3   4 -11    1.16    1.58   0
  -3  -4  11   -0.45    1.46   0
   3   4 -11    1.65    1.29   0
   2   4 -11    0.42    1.53   0
  -2  -4  11   -0.42    1.41   0
   2   4 -11    0.84    1.22   0
   1   4 -11    0.09    1.62   0
   1   4 -11    0.17    1.34   0
   1   4 -11    0.58    1.18   0
   0   4 -11    3.57    1.34   0
   0   4 -11    1.87    1.35   0
   0   4 -11    0.75    1.40   0
  -1   4 -11    3.70    1.53   0
  -1   4 -11    1.69    1.54   0
  -1   4 -11    2.64    1.18   0
  -2   4 -11    3.38    1.40   0
  -2   4 -11    2.19    1.41   0
  -2   4 -11    2.43    1.40   0
  -3   4 -11    0.97    1.65   0
  -3   4 -11    2.61    1.41   0
  -3   4 -11    1.85    1.62   0
  -4   4 -11    1.49    1.54   0
  -4   4 -11    1.23    2.05   0
  -4   4 -11    1.25    1.72   0
   4   3 -11   -0.30    1.61   0
  -4  -3  11    1.39    1.51   0
   4   3 -11    0.36    1.29   0
   3   3 -11    1.45    1.55   0
  -3  -3  11    2.09    1.45   0
   3   3 -11    3.42    1.22   0
   2   3 -11    0.51    1.44   0
  -2  -3  11    1.12    1.38   0
   2   3 -11    1.05    1.14   0
   1   3 -11    0.17    1.42   0
   1   3 -11    4.44    1.16   0
   0   3 -11    1.09    1.27   0
   0   3 -11    1.12    1.10   0
   0   3 -11    1.74    1.33   0
  -1   3 -11    1.38    1.27   0
  -1   3 -11    0.58    1.30   0
  -1   3 -11    0.09    1.29   0
  -2   3 -11    1.20    1.33   0
  -2   3 -11    2.03    1.32   0
  -2   3 -11    2.56    1.33   0
  -3   3 -11    1.03    1.68   0
  -3   3 -11   -0.77    1.37   0
  -3   3 -11    1.16    1.34   0
  -4   3 -11    0.37    2.04   0
  -4   3 -11    0.49    1.43   0
  -4   3 -11    1.88    1.44   0
  -5   3 -11    2.49    1.55   0
  -5   3 -11    2.85    1.56   0
   4   2 -11    1.76    1.58   0
  -4  -2  11   -0.86    1.28   0
   4   2 -11    2.90    1.25   0
   3   2 -11    2.48    1.50   0
  -3  -2  11    1.00    1.20   0
   3   2 -11   -0.90    1.18   0
   2   2 -11    8.15    1.31   0
  -2  -2  11    7.58    1.20   0
   2   2 -11   14.17    1.19   0
  -1  -2  11    3.22    1.26   0
   1   2 -11    2.38    1.09   0
   1   2 -11    1.55    1.36   0
   0   2 -11    2.44    1.24   0
   0   2 -11    4.95    1.22   0
   0   2 -11    1.62    1.32   0
  -1   2 -11    0.13    1.23   0
  -1   2 -11    0.53    1.28   0
  -1   2 -11    0.07    1.08   0
  -2   2 -11    8.71    1.28   0
  -2   2 -11    8.02    1.30   0
  -2   2 -11    8.85    1.45   0
  -3   2 -11    0.61    1.30   0
  -3   2 -11   -0.79    1.31   0
  -3   2 -11    1.95    1.45   0
  -4   2 -11    6.88    2.15   0
  -4   2 -11    7.23    1.41   0
  -4   2 -11    8.15    1.40   0
  -5   2 -11    5.00    1.50   0
  -5   2 -11    5.78    1.50   0
   5   1 -11    1.94    1.42   0
  -5  -1  11    0.48    1.36   0
   5   1 -11    1.37    1.35   0
   4   1 -11    1.37    1.54   0
  -4  -1  11    0.30    1.26   0
   4   1 -11    0.18    1.42   0
   3   1 -11    0.73    1.24   0
  -3  -1  11    0.96    1.34   0
   3   1 -11    1.71    1.13   0
   2   1 -11    5.94    1.43   0
  -2  -1  11    3.34    1.16   0
   2   1 -11    7.35    1.11   0
  -1  -1  11    9.52    1.28   0
   1   1 -11   18.25    1.10   0
   1   1 -11   13.05    1.21   0
   0   1 -11   -0.67    1.21   0
   0   1 -11   -0.64    1.26   0
  -1   1 -11   31.52    1.38   0
  -1   1 -11   33.24    1.35   0
  -1   1 -11   36.87    1.35   0
  -2   1 -11   33.03    1.32   0
  -2   1 -11   28.99    1.35   0
  -2   1 -11   32.66    1.34   0
  -3   1 -11    2.44    1.27   0
  -3   1 -11    2.85    1.11   0
  -3   1 -11    3.92    1.45   0
  -4   1 -11    1.66    2.24   0
  -4   1 -11    3.09    1.32   0
  -4   1 -11    2.05    1.15   0
  -5   1 -11    4.58    1.45   0
  -5   1 -11    3.24    1.25   0
  -6   1 -11    1.55    1.35   0
  -6   1 -11    2.35    1.59   0
   5   0 -11    3.62    1.60   0
  -5   0  11    1.79    1.36   0
   5   0 -11    2.28    1.37   0
   4   0 -11    1.88    1.31   0
  -4   0  11    1.86    1.39   0
   3   0 -11   -1.90    1.25   0
  -3   0  11    0.23    1.17   0
   2   0 -11   44.78    1.43   0
  -2   0  11   22.68    1.37   0
  -1   0  11   13.38    1.18   0
   1   0 -11   21.39    1.42   0
   0   0  11    4.73    1.08   0
   0   0 -11    7.97    1.25   0
  -1   0 -11    4.44    1.04   0
  -1   0 -11    5.40    1.26   0
  -2   0 -11    2.59    1.20   0
  -2   0 -11    2.38    1.03   0
  -2   0 -11    2.18    1.21   0
  -3   0 -11    2.00    1.21   0
  -3   0 -11    1.63    1.04   0
  -3   0 -11    2.00    1.40   0
  -4   0 -11    2.57    1.29   0
  -4   0 -11    1.30    1.15   0
  -4   0 -11    2.52    2.10   0
  -5   0 -11    6.65    1.22   0
  -5   0 -11    8.38    1.20   0
  -6   0 -11    0.82    1.34   0
  -6   0 -11    2.19    1.31   0
   5  -1 -11    0.57    1.39   0
  -5   1  11    2.71    1.33   0
   4  -1 -11    1.25    1.28   0
  -4   1  11    1.91    1.25   0
   3  -1 -11    2.20    1.19   0
  -3   1  11    0.06    1.11   0
   2  -1 -11    3.99    1.15   0
  -2   1  11    0.67    1.23   0
  -1   1  11   -0.89    1.01   0
   1  -1 -11   -0.61    1.26   0
   0   1  11    0.40    1.15   0
   0  -1 -11    0.43    1.03   0
  -1  -1 -11   36.25    1.34   0
  -1  -1 -11   36.81    1.17   0
  -2  -1 -11    4.87    1.05   0
  -2  -1 -11    5.13    1.03   0
  -3  -1 -11    1.86    1.19   0
  -3  -1 -11    3.42    1.19   0
  -3  -1 -11    1.86    1.48   0
  -4  -1 -11   -0.75    2.01   0
  -4  -1 -11    0.76    1.06   0
  -4  -1 -11   -0.04    1.08   0
  -4  -1 -11    1.34    2.03   0
  -5  -1 -11   -0.25    1.15   0
  -5  -1 -11    1.88    1.34   0
  -6  -1 -11    3.69    1.29   0
  -6  -1 -11    1.38    1.47   0
   5  -2 -11    1.12    1.64   0
  -5   2  11   -0.09    1.33   0
   4  -2 -11    2.14    1.32   0
  -4   2  11    0.64    1.24   0
   3  -2 -11   -0.47    1.22   0
  -3   2  11   -1.22    1.14   0
   2  -2 -11    3.59    1.20   0
  -2   2  11    4.04    1.10   0
  -1   2  11    5.40    1.07   0
   1  -2 -11    5.75    1.27   0
   0   2  11    7.04    1.07   0
   0  -2 -11    9.97    1.10   0
  -1  -2 -11   13.24    1.20   0
  -1  -2 -11   13.92    1.09   0
  -2  -2 -11    0.30    1.02   0
  -2  -2 -11    0.84    1.19   0
  -3  -2 -11    0.68    1.03   0
  -3  -2 -11    2.11    1.21   0
  -4  -2 -11    6.21    1.82   0
  -4  -2 -11    7.58    1.10   0
  -4  -2 -11    3.77    1.09   0
  -4  -2 -11    5.37    1.92   0
  -5  -2 -11    0.66    1.33   0
  -5  -2 -11   -0.18    1.16   0
  -6  -2 -11    5.11    1.27   0
  -6  -2 -11    5.91    1.28   0
   5  -3 -11   -1.10    1.43   0
  -5   3  11   -0.38    1.35   0
   4  -3 -11    1.87    1.30   0
  -4   3  11    1.17    1.24   0
   3  -3 -11    2.22    1.21   0
  -3   3  11    0.74    1.13   0
   2  -3 -11    3.23    1.17   0
  -2   3  11    4.71    1.09   0
  -1   3  11    2.83    1.03   0
   1  -3 -11    2.84    1.10   0
   0   3  11    4.14    1.02   0
   0  -3 -11    7.88    1.06   0
  -1  -3 -11    6.28    1.02   0
  -1  -3 -11    5.00    1.03   0
  -2  -3 -11   16.72    1.06   0
  -2  -3 -11   21.44    1.06   0
  -3  -3 -11    4.12    1.37   0
  -3  -3 -11    4.54    1.20   0
  -3  -3 -11    5.21    1.05   0
  -4  -3 -11   -0.18    1.81   0
  -4  -3 -11    0.50    1.07   0
  -4  -3 -11    1.22    1.07   0
  -5  -3 -11    3.51    1.13   0
  -5  -3 -11    3.11    1.15   0
  -6  -3 -11    4.87    1.29   0
  -6  -3 -11    3.98    1.27   0
   5  -4 -11   -0.08    1.39   0
  -5   4  11    0.11    1.34   0
   4  -4 -11   -0.54    1.29   0
  -4   4  11    0.92    1.22   0
   3  -4 -11    0.70    1.20   0
  -3   4  11   -0.60    1.12   0
   2  -4 -11    0.25    1.13   0
  -2   4  11    4.28    1.06   0
  -1   4  11    2.00    1.03   0
   1  -4 -11    1.41    1.11   0
   0   4  11    0.97    0.97   0
   0  -4 -11    1.62    1.03   0
  -1  -4 -11    3.60    0.97   0
  -1  -4 -11    1.85    1.00   0
  -2  -4 -11    6.47    1.00   0
  -2  -4 -11    5.45    1.03   0
  -3  -4 -11    0.20    1.32   0
  -3  -4 -11   -0.62    1.00   0
  -3  -4 -11   -0.89    1.16   0
  -4  -4 -11    4.16    1.59   0
  -4  -4 -11    4.61    1.08   0
  -4  -4 -11    3.69    1.07   0
  -5  -4 -11    0.98    1.13   0
  -5  -4 -11    2.16    1.12   0
  -5  -4 -11    2.21    2.88   0
  -6  -4 -11    2.72    1.27   0
  -6  -4 -11    0.29    1.24   0
  -5   5  11   -1.24    1.38   0
   4  -5 -11    1.52    1.36   0
  -4   5  11   -0.69    1.26   0
   3  -5 -11   -0.67    1.22   0
  -3   5  11   -0.46    1.13   0
   2  -5 -11    3.33    1.18   0
  -2   5  11    4.65    1.10   0
  -1   5  11    3.18    1.04   0
   1  -5 -11    3.67    1.10   0
   0   5  11    2.87    1.02   0
   0  -5 -11    1.51    1.05   0
  -1  -5 -11    1.24    0.98   0
  -1  -5 -11   -0.91    0.99   0
  -2  -5 -11    2.44    1.20   0
  -2  -5 -11    0.36    1.03   0
  -2  -5 -11    1.05    1.15   0
  -3  -5 -11    0.75    1.26   0
  -3  -5 -11    0.59    1.20   0
  -3  -5 -11    1.55    1.03   0
  -4  -5 -11    4.70    1.48   0
  -4  -5 -11    1.61    1.08   0
  -4  -5 -11    4.89    1.10   0
  -5  -5 -11    1.05    1.17   0
  -5  -5 -11   -0.03    1.15   0
  -5  -5 -11    2.47    2.00   0
  -6  -5 -11   15.16    1.31   0
  -6  -5 -11   12.41    1.30   0
   4  -6 -11    0.83    1.38   0
  -4   6  11    1.35    1.30   0
   3  -6 -11    1.58    1.29   0
  -3   6  11   -1.63    1.19   0
   2  -6 -11    3.06    1.22   0
  -2   6  11    1.49    1.13   0
  -1   6  11    4.92    1.26   0
   1  -6 -11    3.86    1.15   0
   0   6  11    0.92    1.06   0
   0  -6 -11    0.80    1.10   0
  -1  -6 -11    1.89    1.02   0
  -1  -6 -11    0.52    1.02   0
  -1  -6 -11    2.05    1.06   0
  -2  -6 -11   -0.62    1.05   0
  -2  -6 -11    0.72    1.03   0
  -2  -6 -11    0.19    1.08   0
  -3  -6 -11    3.75    1.29   0
  -3  -6 -11    4.66    1.09   0
  -3  -6 -11    1.72    1.25   0
  -4  -6 -11    0.90    1.48   0
  -4  -6 -11    1.51    1.12   0
  -4  -6 -11    0.80    1.10   0
  -5  -6 -11    0.14    1.21   0
  -5  -6 -11   -2.21    1.22   0
  -5  -6 -11    0.72    1.88   0
  -6  -6 -11    0.65    1.31   0
  -6  -6 -11    0.24    1.32   0
   4  -7 -11    1.05    1.64   0
  -4   7  11    4.37    1.36   0
   3  -7 -11    2.04    1.31   0
  -3   7  11    0.95    1.20   0
   2  -7 -11    1.58    1.24   0
  -2   7  11    2.40    1.15   0
   1  -7 -11   28.72    1.21   0
  -1   7  11   20.81    1.19   0
   1  -7 -11   18.74    1.28   0
   0  -7 -11    4.91    1.26   0
   0   7  11    3.07    1.08   0
   0  -7 -11    1.62    1.13   0
  -1  -7 -11    5.48    1.07   0
  -1  -7 -11    4.64    1.10   0
  -1  -7 -11    6.06    1.14   0
  -2  -7 -11    1.88    1.09   0
  -2  -7 -11    2.31    1.06   0
  -2  -7 -11    2.05    1.10   0
  -3  -7 -11   -0.21    1.31   0
  -3  -7 -11    0.84    1.11   0
  -3  -7 -11    1.66    1.10   0
  -4  -7 -11   -1.02    1.34   0
  -4  -7 -11    0.56    1.17   0
  -4  -7 -11    0.24    1.14   0
  -5  -7 -11   -0.59    1.22   0
  -5  -7 -11    0.27    1.22   0
  -5  -7 -11    1.10    1.79   0
  -6  -7 -11    3.23    1.35   0
  -6  -7 -11    0.85    1.34   0
  -6  -7 -11    0.56    2.41   0
   3  -8 -11    0.43    1.40   0
   3  -8 -11    1.17    1.27   0
  -3   8  11    1.23    1.50   0
   2  -8 -11    1.61    1.29   0
   2  -8 -11    0.36    1.17   0
  -2   8  11    1.35    1.19   0
   1  -8 -11    1.00    1.13   0
  -1   8  11    1.06    1.14   0
   1  -8 -11    0.73    1.21   0
   0  -8 -11    1.36    1.14   0
   0   8  11    1.76    1.10   0
   0  -8 -11    1.59    1.17   0
  -1  -8 -11    2.74    1.26   0
  -1  -8 -11    2.32    1.13   0
  -1  -8 -11    1.61    1.28   0
  -2  -8 -11    0.21    1.10   0
  -2  -8 -11    1.04    1.31   0
  -2  -8 -11    1.00    1.14   0
  -3  -8 -11    1.79    1.35   0
  -3  -8 -11   -0.06    1.14   0
  -3  -8 -11    2.13    1.18   0
  -4  -8 -11    0.68    1.43   0
  -4  -8 -11   -0.62    1.19   0
  -4  -8 -11    1.30    1.20   0
  -5  -8 -11    1.33    1.29   0
  -5  -8 -11    0.21    1.29   0
  -5  -8 -11    1.13    1.72   0
   3  -9 -11    1.61    1.64   0
   3  -9 -11   -0.77    1.37   0
  -3   9  11    0.35    1.32   0
   2  -9 -11    1.29    1.56   0
   2  -9 -11    0.59    1.25   0
  -2   9  11    0.48    1.27   0
   1  -9 -11    9.30    1.22   0
  -1   9  11    3.30    1.23   0
   1  -9 -11    1.52    1.31   0
   0  -9 -11    4.26    1.37   0
   0  -9 -11    1.56    1.22   0
  -1  -9 -11    8.80    1.21   0
  -1  -9 -11    7.75    1.16   0
  -1  -9 -11    4.99    1.41   0
  -2  -9 -11    3.88    1.19   0
  -2  -9 -11    0.21    1.41   0
  -2  -9 -11    1.01    1.18   0
  -3  -9 -11    4.35    1.23   0
  -3  -9 -11    1.79    1.20   0
  -3  -9 -11    1.45    1.21   0
  -4  -9 -11    1.32    1.46   0
  -4  -9 -11    2.09    1.26   0
  -4  -9 -11    0.62    1.24   0
  -5  -9 -11   -1.48    1.31   0
  -5  -9 -11    1.23    1.59   0
  -5  -9 -11    1.59    1.79   0
   2 -10 -11    4.19    1.73   0
   2 -10 -11   20.91    1.40   0
  -2  10  11    7.01    1.42   0
   1 -10 -11   -0.85    1.36   0
   1 -10 -11    1.40    1.27   0
  -1  10  11   -0.24    1.31   0
   0 -10 -11    1.10    1.28   0
   0 -10 -11    1.25    1.24   0
   0 -10 -11    2.10    1.51   0
  -1 -10 -11    2.28    1.42   0
  -1 -10 -11    0.21    1.30   0
  -1 -10 -11    1.36    1.42   0
  -2 -10 -11    2.05    1.43   0
  -2 -10 -11   -0.11    1.48   0
  -2 -10 -11    1.27    1.41   0
  -3 -10 -11    3.58    1.53   0
  -3 -10 -11    0.95    1.27   0
  -3 -10 -11    1.03    1.29   0
  -4 -10 -11    3.65    1.60   0
  -4 -10 -11    2.38    1.36   0
  -4 -10 -11    3.17    1.34   0
   1 -11 -11    0.54    1.37   0
   0 -11 -11    8.65    1.37   0
   0 -11 -11    2.96    1.37   0
   0 -11 -11    1.10    1.65   0
  -1 -11 -11   11.14    1.55   0
  -1 -11 -11    2.84    1.57   0
  -1 -11 -11    3.01    1.60   0
  -2 -11 -11    1.68    1.34   0
  -2 -11 -11    0.81    1.53   0
  -2 -11 -11    1.57    1.59   0
  -3 -11 -11   -0.86    1.63   0
  -3 -11 -11    1.40    1.58   0
  -3 -11 -11    2.84    1.64   0
   0   6 -12   -0.71    2.30   0
   2   5 -12   -0.37    2.11   0
   2   5 -12    0.31    1.40   0
   1   5 -12    1.17    2.06   0
   1   5 -12    0.28    1.73   0
   1   5 -12    1.36    1.34   0
   0   5 -12   -0.07    1.79   0
   0   5 -12    0.27    1.87   0
   0   5 -12    0.34    1.49   0
  -1   5 -12    1.13    1.71   0
  -1   5 -12    0.77    1.56   0
  -1   5 -12    1.00    1.95   0
  -2   5 -12    1.79    1.59   0
  -2   5 -12   -0.21    1.75   0
  -2   5 -12    0.15    1.80   0
  -3   5 -12    1.41    1.86   0
  -3   5 -12    0.15    1.87   0
  -3  -4  12    2.15    1.82   0
   3   4 -12    1.94    1.71   0
   3   4 -12    1.85    1.41   0
   2   4 -12    0.34    1.81   0
  -2  -4  12    1.40    1.72   0
   2   4 -12    0.32    1.29   0
   1   4 -12   -0.32    1.56   0
   1   4 -12    0.86    1.64   0
   1   4 -12    0.28    1.47   0
   0   4 -12    1.07    1.70   0
   0   4 -12    1.33    1.24   0
   0   4 -12    0.07    1.60   0
  -1   4 -12    3.26    1.65   0
  -1   4 -12    0.63    1.68   0
  -1   4 -12    3.59    1.44   0
  -2   4 -12    0.57    1.46   0
  -2   4 -12    0.87    1.66   0
  -2   4 -12    0.38    1.49   0
  -3   4 -12    2.95    1.75   0
  -3   4 -12    2.41    1.53   0
  -3   4 -12    1.55    1.73   0
  -4   4 -12    3.68    1.67   0
  -4   4 -12    2.81    2.23   0
  -4   4 -12    0.81    1.85   0
   3   3 -12   -1.66    1.69   0
  -3  -3  12   -1.82    1.57   0
   3   3 -12    0.56    1.33   0
   2   3 -12    0.11    1.57   0
  -2  -3  12    1.66    1.46   0
   2   3 -12    3.75    1.27   0
   1   3 -12    1.76    1.47   0
   1   3 -12    1.49    1.19   0
   0   3 -12    5.20    1.40   0
   0   3 -12    5.72    1.22   0
   0   3 -12    4.41    1.46   0
  -1   3 -12    7.57    1.42   0
  -1   3 -12    5.76    1.46   0
  -1   3 -12   10.98    1.41   0
  -2   3 -12    3.05    1.43   0
  -2   3 -12    4.40    1.42   0
  -2   3 -12    2.55    1.56   0
  -3   3 -12    1.05    1.63   0
  -3   3 -12    0.86    1.46   0
  -3   3 -12   -0.39    1.46   0
  -4   3 -12    2.72    2.24   0
  -4   3 -12    1.24    1.56   0
  -4   3 -12    2.18    1.59   0
   4   2 -12    1.28    1.68   0
  -4  -2  12   -0.54    1.38   0
   4   2 -12    0.31    1.34   0
   3   2 -12    3.03    1.61   0
  -3  -2  12    2.53    1.49   0
   3   2 -12    8.61    1.52   0
   2   2 -12    3.22    1.31   0
  -2  -2  12    2.25    1.40   0
   2   2 -12    4.43    1.22   0
   1   2 -12    0.52    1.44   0
  -1  -2  12    2.17    1.37   0
   1   2 -12    4.06    1.14   0
   0   2 -12    1.23    1.14   0
   0   2 -12    2.03    1.14   0
   0   2 -12    2.13    1.39   0
  -1   2 -12   -1.77    1.35   0
  -1   2 -12    2.23    1.31   0
  -1   2 -12    0.89    1.30   0
  -2   2 -12    1.26    1.33   0
  -2   2 -12    1.02    1.34   0
  -2   2 -12    1.23    1.46   0
  -3   2 -12    2.17    1.39   0
  -3   2 -12    0.68    1.39   0
  -3   2 -12    2.14    1.56   0
  -4   2 -12    4.36    2.13   0
  -4   2 -12    3.31    1.50   0
  -4   2 -12    2.60    1.46   0
  -5   2 -12    1.33    1.41   0
  -5   2 -12    2.10    1.59   0
   4   1 -12    1.57    1.65   0
  -4  -1  12   -0.16    1.55   0
   4   1 -12   -0.15    1.29   0
   3   1 -12    2.66    1.52   0
  -3  -1  12    0.78    1.24   0
   3   1 -12    2.12    1.40   0
   2   1 -12    2.47    1.42   0
  -2  -1  12    1.15    1.35   0
   2   1 -12   -0.61    1.16   0
  -1  -1  12   -0.37    1.31   0
   1   1 -12    1.22    1.32   0
   1   1 -12   -0.41    1.35   0
   0   1 -12    7.00    1.29   0
   0   1 -12    5.17    1.14   0
   0   1 -12    3.30    1.34   0
  -1   1 -12    0.93    1.11   0
  -1   1 -12    2.52    1.30   0
  -1   1 -12    2.44    1.25   0
  -2   1 -12    0.39    1.12   0
  -2   1 -12    0.75    1.10   0
  -2   1 -12    0.21    1.46   0
  -3   1 -12    0.28    1.18   0
  -3   1 -12    0.10    1.15   0
  -3   1 -12    0.45    1.66   0
  -4   1 -12    1.48    2.29   0
  -4   1 -12    1.65    1.43   0
  -4   1 -12    1.47    1.39   0
  -5   1 -12    1.65    1.51   0
  -5   1 -12    3.68    1.50   0
   4   0 -12   -0.16    1.38   0
  -4   0  12    0.83    1.32   0
   4   0 -12   -1.03    1.27   0
   3   0 -12   -1.24    1.30   0
  -3   0  12    0.88    1.23   0
   2   0 -12    1.42    1.23   0
  -2   0  12    1.68    1.15   0
  -1   0  12    1.86    1.27   0
   1   0 -12    2.85    1.13   0
   0   0 -12    3.22    1.14   0
  -1   0 -12    1.04    1.13   0
  -1   0 -12    2.08    1.26   0
  -1   0 -12    2.72    1.25   0
  -2   0 -12    1.27    1.10   0
  -2   0 -12   -0.99    1.25   0
  -2   0 -12    0.44    1.25   0
  -3   0 -12    2.23    1.29   0
  -3   0 -12    0.79    1.14   0
  -3   0 -12    2.81    1.48   0
  -4   0 -12   -1.12    1.19   0
  -4   0 -12    0.36    1.38   0
  -4   0 -12    0.40    2.10   0
  -5   0 -12    4.76    1.30   0
  -5   0 -12    6.29    1.31   0
   4  -1 -12   -0.55    1.41   0
  -4   1  12   -0.10    1.28   0
   3  -1 -12    1.02    1.27   0
  -3   1  12    1.42    1.19   0
   2  -1 -12    2.37    1.17   0
  -2   1  12    2.69    1.33   0
  -1   1  12    0.49    1.24   0
   1  -1 -12    2.14    1.18   0
   0   1  12    4.72    1.10   0
   0  -1 -12    4.15    1.28   0
  -1  -1 -12    9.64    1.12   0
  -1  -1 -12    9.04    1.12   0
  -2  -1 -12    2.93    1.07   0
  -2  -1 -12    2.42    1.05   0
  -3  -1 -12    0.88    1.09   0
  -3  -1 -12    0.29    1.10   0
  -3  -1 -12    0.59    1.42   0
  -4  -1 -12    3.26    2.05   0
  -4  -1 -12    4.45    1.13   0
  -4  -1 -12    4.76    1.33   0
  -4  -1 -12    3.00    2.08   0
  -5  -1 -12    3.16    1.29   0
  -5  -1 -12    4.21    1.47   0
  -6  -1 -12    1.73    1.41   0
  -6  -1 -12    0.67    1.58   0
   4  -2 -12    0.42    1.38   0
  -4   2  12   -0.40    1.27   0
   3  -2 -12    0.17    1.46   0
  -3   2  12    1.67    1.19   0
   2  -2 -12    0.38    1.42   0
  -2   2  12   -1.34    1.31   0
  -1   2  12   -1.57    1.11   0
   1  -2 -12   -0.97    1.17   0
   0   2  12    1.29    1.22   0
   0  -2 -12    1.32    1.28   0
  -1  -2 -12    4.65    1.09   0
  -1  -2 -12    4.27    1.06   0
  -2  -2 -12    0.63    1.22   0
  -2  -2 -12    1.81    1.24   0
  -3  -2 -12    4.91    1.08   0
  -3  -2 -12    6.66    1.11   0
  -4  -2 -12    5.12    1.92   0
  -4  -2 -12    5.72    1.18   0
  -4  -2 -12    5.21    1.94   0
  -4  -2 -12    5.74    1.15   0
  -5  -2 -12    1.86    1.43   0
  -5  -2 -12    1.73    1.22   0
  -6  -2 -12    4.12    1.37   0
  -6  -2 -12    4.09    1.56   0
   4  -3 -12    0.93    1.38   0
  -4   3  12    0.95    1.32   0
   3  -3 -12    0.48    1.30   0
  -3   3  12    2.66    1.19   0
   2  -3 -12    1.01    1.24   0
  -2   3  12    1.23    1.18   0
  -1   3  12    4.49    1.11   0
   1  -3 -12    3.46    1.15   0
   0   3  12    0.48    1.05   0
   0  -3 -12    1.59    1.10   0
  -1  -3 -12    0.85    1.05   0
  -1  -3 -12    0.38    1.07   0
  -2  -3 -12    5.81    1.08   0
  -2  -3 -12    6.35    1.27   0
  -3  -3 -12    2.00    1.27   0
  -3  -3 -12    3.57    1.12   0
  -4  -3 -12    1.22    1.75   0
  -4  -3 -12    1.82    1.18   0
  -4  -3 -12    1.72    1.34   0
  -5  -3 -12   18.74    1.26   0
  -5  -3 -12   19.30    1.29   0
  -6  -3 -12    3.37    1.34   0
  -6  -3 -12    5.52    1.35   0
   4  -4 -12    1.39    1.36   0
  -4   4  12    1.21    1.28   0
   3  -4 -12   -0.29    1.24   0
  -3   4  12   -0.00    1.18   0
   2  -4 -12    2.35    1.16   0
  -2   4  12    0.18    1.16   0
  -1   4  12    2.55    1.09   0
   1  -4 -12    3.60    1.14   0
   0   4  12    1.25    1.07   0
   0  -4 -12    2.57    1.09   0
  -1  -4 -12    1.53    1.03   0
  -1  -4 -12    1.96    1.25   0
  -2  -4 -12    3.10    1.06   0
  -2  -4 -12    3.11    1.09   0
  -3  -4 -12    3.13    1.41   0
  -3  -4 -12    1.57    1.08   0
  -3  -4 -12    2.55    1.09   0
  -4  -4 -12    0.47    1.67   0
  -4  -4 -12    1.78    1.10   0
  -4  -4 -12    1.01    1.16   0
  -5  -4 -12    0.20    1.21   0
  -5  -4 -12   -0.22    1.19   0
  -5  -4 -12    0.40    3.13   0
  -6  -4 -12   -0.70    1.33   0
  -6  -4 -12    1.46    1.33   0
   4  -5 -12    1.25    1.59   0
  -4   5  12   -0.56    1.29   0
   3  -5 -12   -0.27    1.29   0
  -3   5  12    2.41    1.21   0
   2  -5 -12    7.13    1.23   0
  -2   5  12    4.47    1.17   0
  -1   5  12    3.88    1.09   0
   1  -5 -12    4.87    1.15   0
   0   5  12   -0.19    1.04   0
   0  -5 -12    1.53    1.10   0
  -1  -5 -12    1.47    1.02   0
  -1  -5 -12    0.95    1.07   0
  -2  -5 -12    1.44    1.07   0
  -2  -5 -12   -0.76    1.01   0
  -2  -5 -12    0.84    1.07   0
  -3  -5 -12    0.80    1.31   0
  -3  -5 -12    0.68    1.06   0
  -3  -5 -12    2.23    1.10   0
  -4  -5 -12    2.79    1.52   0
  -4  -5 -12   -0.64    1.32   0
  -4  -5 -12    0.29    1.14   0
  -5  -5 -12    0.56    2.24   0
  -5  -5 -12    0.73    1.23   0
  -5  -5 -12    2.13    1.20   0
  -6  -5 -12    1.56    1.35   0
  -6  -5 -12    2.51    1.36   0
   4  -6 -12    0.53    1.48   0
  -4   6  12    0.88    1.41   0
   3  -6 -12    1.26    1.35   0
  -3   6  12    1.12    1.29   0
   2  -6 -12    0.85    1.28   0
  -2   6  12    1.93    1.17   0
  -1   6  12    0.51    1.12   0
   1  -6 -12    3.29    1.18   0
   0   6  12    3.58    1.10   0
   0  -6 -12    2.34    1.16   0
  -1  -6 -12    0.57    1.08   0
  -1  -6 -12    0.96    1.08   0
  -1  -6 -12    1.18    1.10   0
  -2  -6 -12    0.92    1.26   0
  -2  -6 -12    1.83    1.06   0
  -2  -6 -12    1.64    1.11   0
  -3  -6 -12    1.66    1.33   0
  -3  -6 -12    1.50    1.11   0
  -3  -6 -12    1.70    1.09   0
  -4  -6 -12    1.77    1.36   0
  -4  -6 -12    0.54    1.55   0
  -4  -6 -12    0.90    1.22   0
  -5  -6 -12   -0.33    1.99   0
  -5  -6 -12   -0.24    1.28   0
  -5  -6 -12    0.84    1.28   0
  -6  -6 -12    1.58    1.40   0
   3  -7 -12    2.81    1.38   0
  -3   7  12    0.95    1.32   0
   2  -7 -12    2.51    1.31   0
  -2   7  12    3.44    1.25   0
  -1   7  12    1.33    1.14   0
   1  -7 -12   -0.51    1.27   0
   0  -7 -12   17.04    1.16   0
   0   7  12   10.95    1.18   0
   0  -7 -12    6.83    1.25   0
  -1  -7 -12    3.15    1.14   0
  -1  -7 -12    4.08    1.12   0
  -1  -7 -12    3.39    1.17   0
  -2  -7 -12    7.51    1.16   0
  -2  -7 -12    5.41    1.13   0
  -2  -7 -12    3.90    1.18   0
  -3  -7 -12    2.07    1.39   0
  -3  -7 -12    0.77    1.36   0
  -3  -7 -12    1.69    1.17   0
  -4  -7 -12   -0.24    1.65   0
  -4  -7 -12    1.35    1.22   0
  -4  -7 -12    0.62    1.21   0
  -5  -7 -12    1.16    1.32   0
  -5  -7 -12   -0.49    1.30   0
  -5  -7 -12    0.43    1.89   0
   3  -8 -12    1.13    1.54   0
   3  -8 -12   21.42    1.40   0
  -3   8  12    8.11    1.45   0
   2  -8 -12    0.88    1.36   0
   2  -8 -12   -1.36    1.23   0
  -2   8  12    2.18    1.27   0
   1  -8 -12    2.29    1.20   0
  -1   8  12    0.86    1.23   0
   1  -8 -12    1.80    1.27   0
   0  -8 -12    2.80    1.17   0
   0  -8 -12    1.62    1.23   0
  -1  -8 -12    2.36    1.18   0
  -1  -8 -12    2.39    1.18   0
  -1  -8 -12   -1.50    1.20   0
  -2  -8 -12    2.53    1.19   0
  -2  -8 -12    4.70    1.38   0
  -2  -8 -12    1.17    1.38   0
  -3  -8 -12   15.89    1.46   0
  -3  -8 -12   11.14    1.44   0
  -3  -8 -12   10.73    1.29   0
  -4  -8 -12   13.07    1.53   0
  -4  -8 -12    7.42    1.34   0
  -4  -8 -12    9.80    1.32   0
  -5  -8 -12    3.11    1.62   0
  -5  -8 -12    2.67    1.40   0
  -5  -8 -12    4.15    1.81   0
   2  -9 -12    0.48    1.42   0
   2  -9 -12   -0.63    1.33   0
  -2   9  12   -0.76    1.30   0
   1  -9 -12   11.45    1.30   0
  -1   9  12    5.49    1.50   0
   1  -9 -12    3.76    1.36   0
   0  -9 -12   20.50    1.30   0
   0  -9 -12    4.58    1.34   0
  -1  -9 -12    0.47    1.42   0
  -1  -9 -12    1.52    1.20   0
  -1  -9 -12    1.29    1.28   0
  -2  -9 -12   -0.17    1.24   0
  -2  -9 -12    1.32    1.46   0
  -2  -9 -12    0.92    1.25   0
  -3  -9 -12    1.37    1.30   0
  -3  -9 -12    1.65    1.25   0
  -3  -9 -12    1.85    1.31   0
  -4  -9 -12    0.53    1.57   0
  -4  -9 -12   -0.38    1.34   0
  -4  -9 -12   -0.14    1.31   0
   1 -10 -12    1.88    1.47   0
   1 -10 -12    7.45    1.35   0
  -1  10  12    2.88    1.60   0
   0 -10 -12    2.49    1.32   0
   0 -10 -12    1.63    1.52   0
   0 -10 -12   -1.39    1.38   0
  -1 -10 -12   -0.31    1.32   0
  -1 -10 -12    0.36    1.36   0
  -1 -10 -12    0.14    1.51   0
  -2 -10 -12    2.83    1.52   0
  -2 -10 -12    0.66    1.34   0
  -2 -10 -12   -0.03    1.31   0
  -3 -10 -12    0.82    1.61   0
  -3 -10 -12    0.36    1.34   0
  -3 -10 -12   -0.46    1.37   0
   1   4 -13   -0.29    1.69   0
   1   4 -13   -0.52    1.41   0
   1   4 -13    0.39    1.59   0
   0   4 -13    1.21    1.83   0
   0   4 -13    0.61    1.73   0
   0   4 -13    1.82    1.33   0
  -1   4 -13    0.56    1.75   0
  -1   4 -13    2.16    1.81   0
  -1   4 -13    0.75    1.55   0
  -2   4 -13    0.88    1.79   0
  -2   4 -13    1.64    1.83   0
  -2   4 -13    0.85    1.80   0
   2   3 -13    1.75    1.66   0
  -2  -3  13    0.94    1.57   0
   2   3 -13   -0.09    1.31   0
   1   3 -13   -0.01    1.57   0
   1   3 -13    0.09    1.51   0
   1   3 -13    1.79    1.52   0
   0   3 -13   -0.51    1.47   0
   0   3 -13    2.19    1.46   0
   0   3 -13    0.29    1.74   0
  -1   3 -13    0.67    1.49   0
  -1   3 -13    0.22    1.54   0
  -1   3 -13    2.22    1.50   0
  -2   3 -13    1.39    1.72   0
  -2   3 -13    1.02    1.53   0
  -2   3 -13    1.70    1.52   0
  -3   3 -13    1.18    1.80   0
  -3   3 -13   -1.10    1.56   0
  -3   3 -13    0.56    1.56   0
   3   2 -13    2.96    1.70   0
  -3  -2  13    0.92    1.61   0
   3   2 -13    0.16    1.39   0
   2   2 -13    0.77    1.59   0
  -2  -2  13    0.60    1.51   0
   2   2 -13    0.52    1.28   0
   1   2 -13   -1.36    1.52   0
   1   2 -13    0.97    1.24   0
   0   2 -13    0.86    1.40   0
   0   2 -13    2.12    1.42   0
   0   2 -13   -0.42    1.46   0
  -1   2 -13    0.30    1.22   0
  -1   2 -13    0.21    1.45   0
  -1   2 -13   -0.53    1.26   0
  -2   2 -13    0.61    1.42   0
  -2   2 -13    0.13    1.44   0
  -2   2 -13    1.02    1.62   0
  -3   2 -13   -0.03    1.51   0
  -3   2 -13   -0.25    1.48   0
  -3   2 -13    0.72    1.67   0
  -4   2 -13    2.02    2.29   0
  -4   2 -13    2.09    1.57   0
  -4   2 -13    2.44    1.60   0
   3   1 -13   -0.88    1.44   0
  -3  -1  13    1.17    1.54   0
   3   1 -13   -0.52    1.34   0
   2   1 -13    0.69    1.53   0
  -2  -1  13   -1.65    1.44   0
   2   1 -13    0.17    1.23   0
  -1  -1  13    2.43    1.41   0
   1   1 -13    3.70    1.37   0
   1   1 -13    2.94    1.46   0
   0   1 -13    1.70    1.37   0
   0   1 -13    4.27    1.37   0
   0   1 -13    3.53    1.42   0
  -1   1 -13    1.88    1.35   0
  -1   1 -13   -1.23    1.21   0
  -1   1 -13    1.14    1.38   0
  -2   1 -13   -0.43    1.18   0
  -2   1 -13    0.88    1.41   0
  -2   1 -13   -0.19    1.37   0
  -3   1 -13    2.61    1.44   0
  -3   1 -13    0.93    1.46   0
  -3   1 -13    2.23    1.78   0
  -4   1 -13    1.52    2.29   0
  -4   1 -13    2.90    1.34   0
  -4   1 -13    2.06    1.54   0
   3   0 -13    0.70    1.60   0
  -3   0  13   -0.80    1.53   0
   3   0 -13    0.76    1.30   0
   2   0 -13    1.60    1.28   0
  -2   0  13    0.62    1.21   0
  -1   0  13    0.49    1.19   0
   1   0 -13    0.41    1.23   0
   0   0 -13    0.66    1.33   0
   0   0 -13    1.29    1.20   0
   0   0 -13    1.18    1.15   0
  -1   0 -13    2.38    1.30   0
  -1   0 -13    2.22    1.19   0
  -1   0 -13    1.59    1.33   0
  -2   0 -13    2.50    1.33   0
  -2   0 -13    1.84    1.36   0
  -2   0 -13    2.52    1.35   0
  -3   0 -13    2.35    1.37   0
  -3   0 -13    3.31    1.21   0
  -3   0 -13    3.32    1.57   0
  -4   0 -13    1.64    1.29   0
  -4   0 -13    1.45    1.48   0
  -4   0 -13    0.47    2.28   0
  -5   0 -13    4.30    1.39   0
  -5   0 -13    3.23    1.58   0
  -4   1  13    1.49    1.63   0
   3  -1 -13    1.37    1.58   0
  -3   1  13    1.18    1.30   0
   2  -1 -13    0.40    1.29   0
  -2   1  13    0.69    1.39   0
  -1   1  13   -1.16    1.18   0
   1  -1 -13    0.84    1.18   0
   0  -1 -13    0.85    1.14   0
  -1  -1 -13    4.57    1.14   0
  -1  -1 -13    2.60    1.13   0
  -2  -1 -13    2.08    1.15   0
  -2  -1 -13    2.68    1.33   0
  -2  -1 -13    2.24    1.13   0
  -3  -1 -13    0.10    1.18   0
  -3  -1 -13   -1.41    1.19   0
  -3  -1 -13    0.32    1.55   0
  -4  -1 -13   11.79    2.11   0
  -4  -1 -13    9.46    1.25   0
  -4  -1 -13    6.80    1.44   0
  -4  -1 -13    9.10    2.28   0
  -5  -1 -13    4.70    1.34   0
  -5  -1 -13    5.18    1.53   0
  -4   2  13    1.69    1.40   0
   3  -2 -13   -0.65    1.35   0
  -3   2  13    0.16    1.29   0
   2  -2 -13    2.73    1.29   0
  -2   2  13    1.65    1.18   0
  -1   2  13    3.07    1.32   0
   1  -2 -13    2.22    1.21   0
   0  -2 -13   -0.56    1.15   0
  -1  -2 -13    0.90    1.10   0
  -1  -2 -13    0.85    1.27   0
  -2  -2 -13    1.75    1.26   0
  -2  -2 -13    2.17    1.30   0
  -3  -2 -13   -0.55    1.33   0
  -3  -2 -13    1.00    1.17   0
  -4  -2 -13    1.82    1.90   0
  -4  -2 -13    0.56    1.18   0
  -4  -2 -13    0.53    1.22   0
  -4  -2 -13    1.10    1.89   0
  -5  -2 -13    1.48    1.34   0
  -5  -2 -13    1.98    1.31   0
   3  -3 -13    2.73    1.37   0
  -3   3  13   -0.24    1.34   0
   2  -3 -13   -0.04    1.30   0
  -2   3  13   -0.63    1.25   0
  -1   3  13    0.48    1.15   0
   1  -3 -13    0.01    1.20   0
   0   3  13   -1.57    1.12   0
   0  -3 -13   -0.12    1.34   0
  -1  -3 -13    3.18    1.14   0
  -1  -3 -13    2.21    1.30   0
  -2  -3 -13    2.84    1.11   0
  -2  -3 -13   -0.48    1.15   0
  -3  -3 -13    4.17    1.14   0
  -3  -3 -13    2.52    1.16   0
  -4  -3 -13    1.36    1.91   0
  -4  -3 -13    0.20    1.21   0
  -4  -3 -13    0.93    1.20   0
  -5  -3 -13    0.60    1.31   0
  -5  -3 -13    0.99    1.50   0
   3  -4 -13    1.14    1.36   0
  -3   4  13   -2.09    1.33   0
   2  -4 -13    1.44    1.29   0
  -2   4  13    0.56    1.25   0
  -1   4  13    0.87    1.16   0
   1  -4 -13    1.24    1.19   0
   0   4  13    1.07    1.30   0
   0  -4 -13    0.23    1.16   0
  -1  -4 -13    0.27    1.15   0
  -1  -4 -13    0.09    1.12   0
  -2  -4 -13    2.84    1.12   0
  -2  -4 -13    1.49    1.15   0
  -3  -4 -13    1.34    1.53   0
  -3  -4 -13    1.00    1.16   0
  -3  -4 -13    2.27    1.17   0
  -4  -4 -13   -0.39    1.88   0
  -4  -4 -13    0.44    1.22   0
  -4  -4 -13    1.10    1.19   0
  -5  -4 -13    1.86    3.46   0
  -5  -4 -13    1.73    1.32   0
  -5  -4 -13    2.71    1.33   0
  -5  -4 -13    1.54    3.34   0
   3  -5 -13    3.17    1.39   0
  -3   5  13    0.34    1.31   0
   2  -5 -13   -0.62    1.26   0
  -2   5  13    1.79    1.21   0
  -1   5  13    2.55    1.19   0
   1  -5 -13    2.79    1.45   0
   0   5  13    0.79    1.09   0
   0  -5 -13    0.82    1.15   0
  -1  -5 -13    2.98    1.13   0
  -1  -5 -13    2.35    1.13   0
  -2  -5 -13    7.00    1.12   0
  -2  -5 -13    8.53    1.36   0
  -2  -5 -13    5.99    1.31   0
  -3  -5 -13    3.09    1.54   0
  -3  -5 -13    0.67    1.13   0
  -3  -5 -13    1.66    1.15   0
  -4  -5 -13    1.36    1.20   0
  -4  -5 -13    0.94    1.77   0
  -4  -5 -13    0.93    1.21   0
  -5  -5 -13    2.99    2.40   0
  -5  -5 -13    2.73    1.34   0
  -5  -5 -13    1.71    1.31   0
   3  -6 -13   -1.95    1.42   0
  -3   6  13   -0.60    1.34   0
   2  -6 -13   -0.83    1.31   0
  -2   6  13    0.70    1.27   0
  -1   6  13   -0.25    1.35   0
   1  -6 -13    0.02    1.41   0
   0   6  13   -0.28    1.16   0
   0  -6 -13    1.30    1.19   0
  -1  -6 -13    0.08    1.13   0
  -1  -6 -13    3.50    1.32   0
  -1  -6 -13    2.99    1.19   0
  -2  -6 -13   22.72    1.29   0
  -2  -6 -13   16.35    1.22   0
  -2  -6 -13   18.24    1.26   0
  -3  -6 -13   24.99    1.48   0
  -3  -6 -13   16.61    1.24   0
  -3  -6 -13   13.92    1.27   0
  -4  -6 -13    5.09    1.24   0
  -4  -6 -13    5.69    1.68   0
  -4  -6 -13    4.20    1.29   0
  -5  -6 -13   25.53    2.32   0
  -5  -6 -13   19.87    1.47   0
  -5  -6 -13   20.24    1.40   0
   2  -7 -13    2.47    1.44   0
  -2   7  13    3.98    1.33   0
  -1   7  13    8.32    1.32   0
   1  -7 -13    4.01    1.33   0
   0  -7 -13    0.19    1.22   0
   0  -7 -13   -0.05    1.26   0
  -1  -7 -13    1.59    1.19   0
  -1  -7 -13    1.14    1.18   0
  -1  -7 -13    0.59    1.23   0
  -2  -7 -13    4.02    1.39   0
  -2  -7 -13    2.97    1.38   0
  -2  -7 -13    1.36    1.23   0
  -3  -7 -13    1.03    1.45   0
  -3  -7 -13    0.68    1.22   0
  -3  -7 -13    0.75    1.27   0
  -4  -7 -13    2.63    1.28   0
  -4  -7 -13    2.35    1.71   0
  -4  -7 -13    0.56    1.30   0
  -5  -7 -13    6.50    2.06   0
  -5  -7 -13    3.18    1.43   0
   2  -8 -13   -2.32    1.41   0
   2  -8 -13    3.79    1.36   0
  -2   8  13    2.22    1.38   0
   1  -8 -13    3.12    1.28   0
  -1   8  13    3.03    1.29   0
   1  -8 -13    2.07    1.59   0
   0  -8 -13    1.30    1.23   0
   0  -8 -13   -0.63    1.51   0
  -1  -8 -13    1.84    1.24   0
  -1  -8 -13    1.80    1.23   0
  -1  -8 -13    0.04    1.25   0
  -2  -8 -13    0.65    1.40   0
  -2  -8 -13    1.51    1.26   0
  -2  -8 -13    0.31    1.26   0
  -3  -8 -13    2.95    1.55   0
  -3  -8 -13    2.62    1.30   0
  -3  -8 -13    1.97    1.51   0
  -4  -8 -13   -0.79    1.76   0
  -4  -8 -13   -0.36    1.33   0
  -4  -8 -13    1.43    1.33   0
   1  -9 -13   -0.69    1.41   0
  -1   9  13    1.15    1.57   0
   1  -9 -13    1.26    1.44   0
   0  -9 -13    0.50    1.33   0
   0  -9 -13    2.60    1.39   0
  -1  -9 -13   -0.18    1.33   0
  -1  -9 -13    1.10    1.29   0
  -1  -9 -13    2.35    1.55   0
  -2  -9 -13    1.63    1.33   0
  -2  -9 -13    6.56    1.54   0
  -2  -9 -13    2.47    1.57   0
  -3  -9 -13    0.57    1.57   0
  -3  -9 -13    1.28    1.37   0
  -3  -9 -13    0.61    1.39   0
  -1 -10 -13    0.27    1.59   0
  -1 -10 -13    0.66    1.39   0
  -1 -10 -13   -0.58    1.69   0
  -2 -10 -13    1.24    1.41   0
   0   3 -14    2.25    1.83   0
   0   3 -14    1.54    1.61   0
  -1   3 -14   -0.11    1.60   0
  -1   3 -14   -0.73    1.84   0
  -1   3 -14   -0.40    1.59   0
   1   2 -14   -0.36    1.68   0
   1   2 -14    0.83    1.58   0
   1   2 -14    1.58    1.38   0
   0   2 -14    0.87    1.56   0
   0   2 -14    1.38    1.55   0
   0   2 -14    0.81    1.61   0
  -1   2 -14    0.91    1.53   0
  -1   2 -14    0.50    1.58   0
  -1   2 -14   -1.07    1.54   0
  -2   2 -14    0.92    1.57   0
  -2   2 -14   -0.03    1.59   0
  -2   2 -14    1.26    1.58   0
  -3   2 -14    1.32    1.61   0
  -3   2 -14    0.52    1.86   0
   2   1 -14    1.32    1.66   0
  -2  -1  14   -1.11    1.57   0
   2   1 -14    1.61    1.37   0
   1   1 -14    0.86    1.57   0
   1   1 -14    0.24    1.31   0
   0   1 -14   -0.10    1.48   0
   0   1 -14    0.47    1.28   0
   0   1 -14   -0.10    1.34   0
  -1   1 -14    1.24    1.46   0
  -1   1 -14    1.89    1.48   0
  -1   1 -14    2.00    1.49   0
  -2   1 -14    1.07    1.49   0
  -2   1 -14   -0.60    1.49   0
  -2   1 -14    0.98    1.68   0
  -3   1 -14    1.03    1.57   0
  -3   1 -14    0.87    1.36   0
  -3   1 -14    2.12    1.80   0
   2   0 -14    1.02    1.61   0
  -2   0  14    3.30    1.34   0
   2   0 -14    2.70    1.58   0
  -1   0  14    0.58    1.47   0
   1   0 -14    3.26    1.27   0
   1   0 -14    1.00    1.31   0
   0   0 -14   -0.33    1.25   0
   0   0 -14    1.09    1.24   0
   0   0 -14   -1.69    1.50   0
  -1   0 -14    1.69    1.42   0
  -1   0 -14    1.28    1.27   0
  -1   0 -14    2.02    1.44   0
  -2   0 -14   -1.66    1.23   0
  -2   0 -14    1.53    1.45   0
  -2   0 -14    1.23    1.46   0
  -3   0 -14    3.49    1.49   0
  -3   0 -14    0.09    1.51   0
  -3   0 -14    0.83    1.73   0
  -4   0 -14    1.65    1.39   0
  -4   0 -14   -1.02    1.58   0
  -4   0 -14    0.64    2.46   0
  -3   1  14    3.18    1.37   0
   2  -1 -14    1.02    1.60   0
  -2   1  14    0.56    1.30   0
  -1   1  14    1.71    1.25   0
   1  -1 -14    0.75    1.30   0
   0  -1 -14    1.15    1.26   0
   0  -1 -14    0.33    1.21   0
  -1  -1 -14    0.90    1.21   0
  -1  -1 -14   -0.42    1.39   0
  -2  -1 -14    2.28    1.27   0
  -2  -1 -14    1.90    1.25   0
  -2  -1 -14    2.29    1.45   0
  -3  -1 -14    0.49    1.43   0
  -3  -1 -14   -0.01    1.25   0
  -3  -1 -14    0.92    1.65   0
  -4  -1 -14    0.89    2.11   0
  -4  -1 -14    0.53    1.35   0
  -4  -1 -14    1.81    1.54   0
  -4  -1 -14    0.11    2.29   0
   3  -2 -14   -2.43    1.47   0
  -3   2  14    1.44    1.38   0
   2  -2 -14    1.72    1.34   0
  -2   2  14    1.11    1.29   0
  -1   2  14    1.76    1.22   0
   1  -2 -14   -0.37    1.27   0
   0  -2 -14    1.76    1.40   0
  -1  -2 -14    1.84    1.18   0
  -1  -2 -14    3.11    1.40   0
  -2  -2 -14    1.65    1.20   0
  -2  -2 -14    1.95    1.20   0
  -3  -2 -14    2.22    1.23   0
  -3  -2 -14    1.28    1.43   0
  -3  -2 -14   -0.17    1.63   0
  -4  -2 -14    4.73    2.10   0
  -4  -2 -14    4.07    1.33   0
  -4  -2 -14    2.61    1.34   0
  -4  -2 -14    3.84    2.12   0
   3  -3 -14    0.47    1.41   0
  -3   3  14    2.89    1.37   0
   2  -3 -14    1.71    1.37   0
  -2   3  14    2.18    1.31   0
  -1   3  14    0.41    1.22   0
   1  -3 -14    1.52    1.27   0
   0  -3 -14    0.60    1.24   0
  -1  -3 -14    2.86    1.21   0
  -1  -3 -14    7.18    1.24   0
  -2  -3 -14   -0.60    1.20   0
  -2  -3 -14   -1.16    1.25   0
  -3  -3 -14    1.08    1.41   0
  -3  -3 -14   -0.33    1.22   0
  -4  -3 -14    4.52    1.96   0
  -4  -3 -14    3.56    1.35   0
  -4  -3 -14    4.34    2.07   0
  -4  -3 -14    3.73    1.53   0
   2  -4 -14    0.04    1.38   0
  -2   4  14    0.45    1.31   0
  -1   4  14   -0.60    1.45   0
   1  -4 -14    0.51    1.32   0
   0  -4 -14    1.30    1.21   0
  -1  -4 -14    9.96    1.27   0
  -1  -4 -14    9.92    1.30   0
  -2  -4 -14   12.19    1.29   0
  -2  -4 -14   16.59    1.29   0
  -3  -4 -14    3.50    1.47   0
  -3  -4 -14    1.39    1.23   0
  -3  -4 -14    2.13    1.28   0
  -4  -4 -14   45.89    2.05   0
  -4  -4 -14   23.86    1.64   0
  -4  -4 -14   26.79    1.45   0
   2  -5 -14    2.24    1.41   0
  -2   5  14    2.97    1.35   0
  -1   5  14    2.44    1.27   0
   1  -5 -14    0.71    1.29   0
   0  -5 -14    0.97    1.23   0
  -1  -5 -14    2.56    1.21   0
  -1  -5 -14    0.42    1.23   0
  -2  -5 -14    0.08    1.20   0
  -2  -5 -14    2.94    1.20   0
  -2  -5 -14   -0.40    1.22   0
  -3  -5 -14    1.94    1.63   0
  -3  -5 -14    0.67    1.23   0
  -3  -5 -14   -0.16    1.45   0
  -4  -5 -14    4.76    1.37   0
  -4  -5 -14    9.21    1.96   0
  -4  -5 -14    5.53    1.36   0
   2  -6 -14   -0.08    1.39   0
  -2   6  14    1.42    1.34   0
  -1   6  14   -0.25    1.25   0
   1  -6 -14    1.34    1.30   0
   0  -6 -14    0.55    1.26   0
  -1  -6 -14    1.56    1.21   0
  -1  -6 -14    1.62    1.40   0
  -1  -6 -14    4.28    1.25   0
  -2  -6 -14    2.09    1.23   0
  -2  -6 -14    3.12    1.46   0
  -2  -6 -14    2.38    1.25   0
  -3  -6 -14    0.95    1.49   0
  -3  -6 -14    2.14    1.23   0
  -3  -6 -14    0.83    1.24   0
  -4  -6 -14   11.00    1.41   0
  -4  -6 -14   28.97    2.08   0
  -4  -6 -14   13.85    1.62   0
  -1   7  14    0.26    1.33   0
   1  -7 -14    2.20    1.40   0
   0  -7 -14    0.93    1.48   0
   0  -7 -14    2.27    1.35   0
  -1  -7 -14    9.36    1.32   0
  -1  -7 -14    1.53    1.32   0
  -1  -7 -14    4.02    1.35   0
  -2  -7 -14   -1.16    1.30   0
  -2  -7 -14    0.53    1.28   0
  -2  -7 -14   -1.01    1.32   0
  -3  -7 -14    0.65    1.56   0
  -3  -7 -14   -0.14    1.32   0
  -3  -7 -14    2.07    1.33   0
  -4  -7 -14    3.21    1.39   0
  -4  -7 -14    3.24    1.65   0
  -1   8  14    0.70    1.60   0
   0  -8 -14    1.88    1.32   0
   0  -8 -14    4.76    1.37   0
  -1  -8 -14   -0.09    1.31   0
  -1  -8 -14   -0.38    1.30   0
  -1  -8 -14    0.30    1.36   0
  -2  -8 -14    0.33    1.35   0
  -2  -8 -14    1.40    1.54   0
  -2  -8 -14    0.05    1.37   0
  -3  -8 -14   11.86    1.67   0
  -3  -8 -14    4.96    1.62   0
  -3  -8 -14    4.80    1.44   0
  -1  -9 -14    0.81    1.61   0
  -1   1 -15    0.35    1.43   0
  -1   1 -15    1.37    1.43   0
   0   0 -15   -0.40    1.37   0
   0   0 -15    2.83    1.36   0
   0   0 -15    1.59    1.62   0
  -1   0 -15    2.00    1.56   0
  -1   0 -15    1.32    1.58   0
  -1   0 -15    2.56    1.62   0
  -2   0 -15    1.28    1.57   0
  -2   0 -15    0.54    1.62   0
  -2   0 -15    1.41    1.61   0
   1  -1 -15   -0.32    1.65   0
   0  -1 -15    0.80    1.54   0
   0  -1 -15    4.51    1.58   0
  -1  -1 -15    0.66    1.30   0
  -1  -1 -15    0.51    1.31   0
  -1  -1 -15    0.55    1.37   0
  -2  -1 -15    0.60    1.52   0
  -2  -1 -15    0.61    1.37   0
  -2  -1 -15   -0.09    1.79   0
  -3  -1 -15    3.62    1.63   0
  -3  -1 -15    2.55    1.63   0
  -3  -1 -15    2.72    1.87   0
  -1   2  15    1.42    1.29   0
   1  -2 -15   -0.18    1.39   0
   0  -2 -15    1.29    1.31   0
   0  -2 -15    3.10    1.35   0
  -1  -2 -15    3.35    1.32   0
  -1  -2 -15    2.71    1.33   0
  -2  -2 -15    0.28    1.34   0
  -2  -2 -15    0.39    1.28   0
  -3  -2 -15   12.02    1.46   0
  -3  -2 -15   10.55    1.67   0
  -3  -2 -15   26.97    1.91   0
  -1   3  15    0.92    1.35   0
   1  -3 -15   -0.46    1.40   0
   0  -3 -15    0.95    1.32   0
   0  -3 -15    0.95    1.51   0
  -1  -3 -15    0.64    1.27   0
  -1  -3 -15   -0.03    1.27   0
  -2  -3 -15   -0.21    1.28   0
  -2  -3 -15   -0.50    1.28   0
  -3  -3 -15    4.20    1.35   0
  -3  -3 -15    1.32    1.36   0
  -1   4  15    2.06    1.38   0
   1  -4 -15    0.18    1.42   0
   0  -4 -15   -0.50    1.38   0
  -1  -4 -15    1.75    1.52   0
  -1  -4 -15    2.18    1.34   0
  -2  -4 -15    1.61    1.34   0
  -2  -4 -15    2.67    1.30   0
  -3  -4 -15   21.63    1.70   0
  -3  -4 -15    9.28    1.42   0
  -3  -4 -15   11.01    1.47   0
  -1   5  15    0.34    1.38   0
   1  -5 -15    0.64    1.42   0
   0  -5 -15    2.44    1.58   0
  -1  -5 -15   -0.60    1.31   0
  -1  -5 -15    0.60    1.30   0
  -2  -5 -15    0.05    1.31   0
  -2  -5 -15    1.20    1.33   0
  -2  -5 -15    2.09    1.32   0
  -3  -5 -15    3.95    1.81   0
  -3  -5 -15   -1.51    1.36   0
  -3  -5 -15    3.36    1.38   0
   0  -6 -15    0.82    1.36   0
  -1  -6 -15    1.05    1.31   0
  -1  -6 -15    0.58    1.57   0
  -1  -6 -15    0.87    1.35   0
  -2  -6 -15    6.91    1.35   0
  -2  -6 -15   15.16    1.62   0
  -2  -6 -15    6.38    1.41   0
  -3  -6 -15    1.01    1.63   0
  -3  -6 -15   -0.21    1.33   0
  -1  -7 -15    2.14    1.33   0
  -1  -7 -15    0.08    1.62   0
  -1  -7 -15    1.45    1.41   0
  -2  -7 -15    0.25    1.38   0
  -2  -7 -15    8.75    1.63   0
;
_shelx_hkl_checksum     60300
_shelx_res_file
;
TITL sd15_a.res in P-1
    shelx.res
    created by SHELXL-2018/3 at 16:40:24 on 26-Jul-2019
CELL  0.71073   6.0828   9.4246  11.1724   75.838   83.099   84.059
ZERR     2.00   0.0009   0.0013   0.0016    0.011    0.012    0.011
LATT   1
SFAC  C    H    N    O
UNIT  26 28 4 6
MERG   2
OMIT    -2.00  52.00
EQIV $1 x-1, y, z-1
HTAB O2 O1_$1
EQIV $2 -x+1, -y+2, -z+2
HTAB N1 O1_$2
EQIV $3 -x+1, -y+1, -z
HTAB C13 O2_$3
EQIV $4 x+1, y, z
HTAB C13 O2_$4
FMAP   2
PLAN   20
ACTA
BOND   $H
CONF
LIST   6
L.S.  25
WGHT    0.074700
FVAR       0.64407
O1    4    0.751838    0.886818    0.991559    11.00000    0.06323    0.08042 =
         0.04791   -0.03309   -0.02915    0.01359
O3    4    0.496021    0.580076    0.115634    11.00000    0.06419    0.07392 =
         0.05788   -0.03916   -0.02732    0.02182
O2    4    0.128964    0.731675    0.057778    11.00000    0.06333    0.08594 =
         0.05370   -0.03492   -0.03261    0.01458
AFIX 147
H2    2    0.016474    0.786724    0.044599    11.00000   -1.50000
AFIX   0
N1    3    0.494720    0.932345    0.857567    11.00000    0.05360    0.06863 =
         0.04479   -0.02986   -0.02041    0.00941
AFIX  43
H1    2    0.429651    0.995567    0.896673    11.00000   -1.20000
AFIX   0
N2    3    0.391799    0.913944    0.758696    11.00000    0.05101    0.06701 =
         0.04498   -0.02373   -0.02134    0.00679
C9    1    0.398197    0.657561    0.198607    11.00000    0.05688    0.05147 =
         0.04786   -0.02174   -0.01901    0.00286
C5    1    0.392739    0.829078    0.580696    11.00000    0.05502    0.06022 =
         0.04221   -0.01854   -0.01962    0.00294
AFIX  43
H5    2    0.252921    0.878478    0.572201    11.00000   -1.20000
AFIX   0
C1    1    0.682853    0.863138    0.898692    11.00000    0.05389    0.05524 =
         0.04274   -0.01724   -0.01822    0.00560
C4    1    0.504266    0.841211    0.685058    11.00000    0.05244    0.05224 =
         0.04164   -0.01685   -0.01519    0.00070
C8    1    0.480344    0.664517    0.306579    11.00000    0.05329    0.05836 =
         0.05111   -0.02072   -0.02481    0.00744
AFIX  43
H8    2    0.616062    0.614251    0.326018    11.00000   -1.20000
AFIX   0
C11   1    0.078036    0.811820    0.249420    11.00000    0.04952    0.06751 =
         0.05058   -0.02372   -0.02106    0.00904
AFIX  43
H11   2   -0.059111    0.860442    0.230853    11.00000   -1.20000
AFIX   0
C7    1    0.366375    0.744523    0.387529    11.00000    0.05787    0.05653 =
         0.04117   -0.02045   -0.01808    0.00107
C10   1    0.195435    0.736362    0.168124    11.00000    0.05396    0.05602 =
         0.04324   -0.02015   -0.01924   -0.00037
C6    1    0.470656    0.754418    0.496189    11.00000    0.06014    0.06395 =
         0.04670   -0.01968   -0.02290    0.00328
AFIX  43
H6    2    0.607897    0.702171    0.507391    11.00000   -1.20000
AFIX   0
C12   1    0.160700    0.816404    0.357954    11.00000    0.05585    0.06806 =
         0.04901   -0.02741   -0.01491    0.00558
AFIX  43
H12   2    0.078822    0.867751    0.411814    11.00000   -1.20000
AFIX   0
C13   1    0.700731    0.496462    0.141898    11.00000    0.06560    0.06342 =
         0.06004   -0.02482   -0.02031    0.01441
AFIX 137
H13A  2    0.745228    0.441469    0.079994    11.00000   -1.50000
H13B  2    0.682204    0.430200    0.222071    11.00000   -1.50000
H13C  2    0.812721    0.561367    0.141331    11.00000   -1.50000
AFIX   0
C2    1    0.797182    0.756468    0.829855    11.00000    0.07336    0.08667 =
         0.05986   -0.04060   -0.03651    0.03158
AFIX  23
H2A   2    0.761992    0.658432    0.875007    11.00000   -1.20000
H2B   2    0.956271    0.761159    0.827335    11.00000   -1.20000
AFIX   0
C3    1    0.737505    0.780710    0.700172    11.00000    0.05760    0.09757 =
         0.05929   -0.04225   -0.02308    0.01357
AFIX  23
H3A   2    0.836608    0.847839    0.645178    11.00000   -1.20000
H3B   2    0.760060    0.688125    0.675416    11.00000   -1.20000
AFIX   0
HKLF 4
REM  sd15_a.res in P-1
REM wR2 = 0.1472, GooF = S = 1.003, Restrained GooF = 1.003 for all data
REM R1 = 0.0558 for 1506 Fo > 4sig(Fo) and 0.0970 for all 2426 data
REM 165 parameters refined using 0 restraints
END
WGHT      0.0747      0.0000
REM Highest difference peak  0.174,  deepest hole -0.170,  1-sigma level  0.037
Q1    1   0.9216  0.6819  0.8727  11.00000  0.05    0.17
Q2    1   1.0204  0.5217  0.5295  11.00000  0.05    0.16
Q3    1   0.6926  0.6965  0.7544  11.00000  0.05    0.16
Q4    1   0.2882  0.8201  0.3576  11.00000  0.05    0.15
Q5    1   0.8619  0.7412  0.6266  11.00000  0.05    0.15
Q6    1   0.8750  0.8596  0.7856  11.00000  0.05    0.13
Q7    1   0.5528  0.8150  0.4752  11.00000  0.05    0.13
Q8    1   0.3502  0.7612  0.1455  11.00000  0.05    0.13
Q9    1   0.5996  0.7818  0.6973  11.00000  0.05    0.12
Q10   1   0.6536  0.6337  0.8924  11.00000  0.05    0.12
Q11   1   0.2781  0.9462  0.5556  11.00000  0.05    0.12
Q12   1   0.3097  0.7056  0.1808  11.00000  0.05    0.11
Q13   1   0.2828  0.6643  0.2035  11.00000  0.05    0.11
Q14   1   0.3906  0.9756  0.5193  11.00000  0.05    0.11
Q15   1   0.5930  1.0033  0.8202  11.00000  0.05    0.11
Q16   1   0.8620  0.9382  0.6163  11.00000  0.05    0.11
Q17   1   0.3342  0.8342  0.7990  11.00000  0.05    0.11
Q18   1   0.7429  1.0180  0.9502  11.00000  0.05    0.11
Q19   1   0.5417  0.7180  0.2821  11.00000  0.05    0.11
Q20   1   0.4256  0.6737  0.2443  11.00000  0.05    0.10
;
_shelx_res_checksum     2787
data_global
_journal_date_recd_electronic     2019-09-02
_journal_date_accepted     2019-10-16
_journal_name_full     'Acta Crystallographica, Section E'
_journal_year     2019
_journal_volume     75
_journal_issue     11
_journal_page_first     1734
_journal_page_last     1737
_journal_paper_category     GO
_journal_paper_doi     10.1107/S2056989019014130
_journal_coeditor_code     WM5521
_publ_contact_author_name     'Said Daoui'
_publ_contact_author_address
;
Laboratory of Applied Chemistry and Environment (LCAE)
Faculty of Sciences
Mohamed I University
60000 Oujda
Morocco
;
_publ_contact_author_email     saiddaoui26@gmail.com
_publ_contact_author_fax     ?
_publ_contact_author_phone     ?
_publ_section_title
;\
Crystal structure and Hirshfeld surface analysis of
(<i>E</i>)-6-(4-hydroxy-3-methoxystyryl)-4,5-dihydropyridazin-3(2<i>H</i>)-\
one
;
loop_
    _publ_author_name
    _publ_author_footnote
    _publ_author_address
    'Daoui, Said' .
;
Laboratory of Applied Chemistry and Environment (LCAE)
Faculty of Sciences
Mohamed I University
60000 Oujda
Morocco
;
    'Baydere, Cemile' .
;
Department of Physics
Faculty of Arts and Sciences
Ondokuz May\?is University
55139 Samsun
Turkey
;
    'El Kalai, Fouad' .
;
Laboratory of Applied Chemistry and Environment (LCAE)
Faculty of Sciences
Mohamed I University
60000 Oujda
Morocco
;
    'Saddik, Rafik' .
;
Laboratory for Organic Synthesis, Extraction and Valorization
Faculty of Sciences
Ain Chok
University Hassan II
Casablanca
Rabat
Morocco
;
    'Dege, Necmi' .
;
Department of Physics
Faculty of Arts and Sciences
Ondokuz May\?is University
55139 Samsun
Turkey
;
    'Karrouchi, Khalid' .
;
Laboratory of Plant Chemistry
Organic and Bioorganic Synthesis
URAC23
Faculty of Science
BP 1014
GEOPAC Research Center
Mohammed V University
Rabat
Morocco
;
    'Benchat, Noureddine' .
;
Laboratory of Applied Chemistry and Environment (LCAE)
Faculty of Sciences
Mohamed I University
60000 Oujda
Morocco
;
_publ_section_synopsis
;
In the title compound, intermolecular C---H...O, O---H...O and N---H...O
hydrogen bonds link the molecules into a three-dimensional supramolecular
network.
;
