# Supplementary material for: Crystal structure and Hirshfeld surface analysis of (E)-6-(4-hy­droxy-3-meth­oxy­styr­yl)-4,5-di­hydro­pyridazin-3(2H)-one
Source: Acta Crystallogr E Crystallogr Commun. 2019 Oct 31;75(Pt 11):1734–7. doi: 10.1107/S2056989019014130 (PMC6829713; doi:10.1107/S2056989019014130)
Supplement: Supplementary file 2 [file e-75-01734-Isup3.hkl]

data_I                                                                          
_shelx_title ' sd15_a.res in P-1'                                               
_shelx_refln_list_code          4                                               
_shelx_F_calc_maximum      153.46                                               
_exptl_crystal_F_000       260.00                                               
_reflns_d_resolution_high  0.8108                                               
                                                                                
loop_                                                                           
 _space_group_symop_operation_xyz                                               
 'x, y, z'                                                                      
 '-x, -y, -z'                                                                   
                                                                                
_cell_length_a     6.0828                                                       
_cell_length_b     9.4246                                                       
_cell_length_c    11.1724                                                       
_cell_angle_alpha  75.838                                                       
_cell_angle_beta   83.099                                                       
_cell_angle_gamma  84.059                                                       
                                                                                
_shelx_F_squared_multiplier     1.000                                           
                                                                                
loop_                                                                           
 _refln_index_h                                                                 
 _refln_index_k                                                                 
 _refln_index_l                                                                 
 _refln_F_squared_calc                                                          
 _refln_F_squared_meas                                                          
 _refln_F_squared_sigma                                                         
 _refln_observed_status                                                         
   1   0   0       4167.88       4465.54        79.17 o                         
   2   0   0         19.01         19.13         2.77 o                         
   3   0   0        508.07        506.04        15.63 o                         
   4   0   0         42.08         36.47         2.04 o                         
   5   0   0         23.22         23.97         1.62 o                         
   6   0   0          6.44          8.51         1.73 o                         
   7   0   0         10.05         11.71         1.77 o                         
  -7   1   0          0.46          0.96         1.79 o                         
  -6   1   0          5.44          9.46         2.03 o                         
  -5   1   0         47.94         44.80         5.57 o                         
  -4   1   0         50.11         61.37         2.08 o                         
  -3   1   0       1094.58       1158.61        53.26 o                         
  -2   1   0          3.61          6.41         2.59 o                         
  -1   1   0        248.93        253.21         5.80 o                         
   0   1   0        593.12        562.45         8.63 o                         
   1   1   0        322.33        330.69        15.62 o                         
   2   1   0          2.60          9.46         2.03 o                         
   3   1   0       1164.88       1145.14         9.44 o                         
   4   1   0         82.17         92.90         1.89 o                         
   5   1   0         10.78          7.39         1.81 o                         
   6   1   0          0.00          1.68         1.57 o                         
   7   1   0          0.94          7.35         3.81 o                         
  -7   2   0          3.64          3.12         1.69 o                         
  -6   2   0          5.39          6.24         1.67 o                         
  -5   2   0          0.07          4.39         2.12 o                         
  -4   2   0         70.70         75.17         2.43 o                         
  -3   2   0          9.09          9.00         2.08 o                         
  -2   2   0          9.68         10.70         1.97 o                         
  -1   2   0         20.02         12.77         1.97 o                         
   0   2   0       3638.91       3413.10       137.39 o                         
   1   2   0        730.67        629.71        30.91 o                         
   2   2   0         95.49         91.03         2.85 o                         
   3   2   0        526.81        534.17        19.78 o                         
   4   2   0         17.50         19.65         1.60 o                         
   5   2   0         34.95         33.92         2.09 o                         
   6   2   0          6.13          5.92         1.63 o                         
   7   2   0          0.00          1.65         1.74 o                         
  -7   3   0          0.54          2.21         1.88 o                         
  -6   3   0          1.41          2.36         1.71 o                         
  -5   3   0          1.56          0.73         1.68 o                         
  -4   3   0          1.05          3.30         1.75 o                         
  -3   3   0         13.18          8.78         1.82 o                         
  -2   3   0        557.01        544.29        13.42 o                         
  -1   3   0         34.74         34.74         1.95 o                         
   0   3   0        934.48        820.95        39.17 o                         
   1   3   0        471.62        406.90        19.37 o                         
   2   3   0          1.28          2.35         1.50 o                         
   3   3   0         37.97         35.64         1.79 o                         
   4   3   0          3.28          4.32         1.49 o                         
   5   3   0         27.32         26.65         1.60 o                         
   6   3   0          0.45          1.52         1.62 o                         
   7   3   0          1.44          1.90         1.75 o                         
  -6   4   0          1.31          4.46         1.84 o                         
  -5   4   0          1.30          1.60         1.64 o                         
  -4   4   0          0.51          0.23         1.80 o                         
  -3   4   0         13.52         12.24         1.77 o                         
  -2   4   0          1.82          4.47         1.78 o                         
  -1   4   0        175.97        175.50         3.30 o                         
   0   4   0          0.03         -0.66         1.76 o                         
   1   4   0        286.62        267.83        10.92 o                         
   2   4   0        221.82        228.90        10.87 o                         
   3   4   0          3.10          4.87         1.31 o                         
   4   4   0         23.35         27.12         1.67 o                         
   5   4   0          1.17          4.85         1.57 o                         
   6   4   0          0.09          2.08         1.72 o                         
   7   4   0          0.05          1.61         1.86 o                         
  -6   5   0          3.75          3.39         1.85 o                         
  -5   5   0          1.22          4.49         2.89 o                         
  -4   5   0          2.23          4.13         1.73 o                         
  -3   5   0         16.77         15.72         1.75 o                         
  -2   5   0         86.03         80.83         1.94 o                         
  -1   5   0          6.93          9.78         1.55 o                         
   0   5   0         41.53         39.59         1.71 o                         
   1   5   0        117.86        106.37         3.78 o                         
   2   5   0         45.42         35.36         1.44 o                         
   3   5   0         23.21         22.11         1.39 o                         
   4   5   0          0.99          1.78         1.57 o                         
   5   5   0          3.36          0.79         1.60 o                         
   6   5   0          0.51          1.13         1.70 o                         
  -5   6   0          6.05          6.84         1.95 o                         
  -4   6   0         16.17         15.45         1.72 o                         
  -3   6   0         30.31         29.32         1.76 o                         
  -2   6   0          6.75          7.98         1.81 o                         
  -1   6   0          0.29          0.59         1.44 o                         
   0   6   0         35.80         37.16         2.70 o                         
   1   6   0         12.94         15.03         1.62 o                         
   2   6   0          0.60          1.82         1.39 o                         
   3   6   0         21.15         20.82         1.50 o                         
   4   6   0          0.03          1.71         1.41 o                         
   5   6   0          0.69          1.25         1.47 o                         
   6   6   0          0.43          1.65         1.76 o                         
  -5   7   0          7.53          7.87         1.79 o                         
  -4   7   0          0.05          1.44         1.73 o                         
  -3   7   0          0.38          1.88         1.78 o                         
  -2   7   0          1.28          3.90         1.43 o                         
  -1   7   0          3.21          2.71         1.49 o                         
   0   7   0          0.04          1.81         1.66 o                         
   1   7   0         22.21         22.75         4.72 o                         
   2   7   0          0.16          1.10         1.50 o                         
   3   7   0          2.97          4.55         1.44 o                         
   4   7   0          0.70          1.98         1.34 o                         
   5   7   0          0.10          0.48         1.79 o                         
   6   7   0          0.87          1.79         1.93 o                         
  -4   8   0          0.28          0.38         1.81 o                         
  -3   8   0         33.46         33.76         2.14 o                         
  -2   8   0        139.04        134.27         2.58 o                         
  -1   8   0          0.36          2.05         1.72 o                         
   0   8   0          5.60          5.86         1.68 o                         
   1   8   0          5.20          8.74         2.19 o                         
   2   8   0          2.77          3.57         1.62 o                         
   3   8   0          0.01          0.23         1.60 o                         
   4   8   0          0.01         -0.58         1.48 o                         
   5   8   0          0.00          0.70         1.81 o                         
  -4   9   0          4.83          5.27         2.03 o                         
  -3   9   0          0.55          1.63         2.03 o                         
  -2   9   0          0.01         -0.84         2.16 o                         
  -1   9   0          0.15         -1.54         1.79 o                         
   0   9   0          3.32          3.00         2.47 o                         
   1   9   0          1.44          4.63         1.72 o                         
   2   9   0          1.00          2.01         1.71 o                         
   3   9   0          0.78          3.45         2.21 o                         
   4   9   0          0.13          0.52         1.70 o                         
  -2  10   0          1.50          5.47         3.09 o                         
  -1  10   0         47.68         43.95         1.98 o                         
   0  10   0          9.71         12.26         1.88 o                         
   1  10   0          0.35          1.06         1.81 o                         
   2  10   0          3.29          3.36         1.80 o                         
   3  10   0          1.14          2.02         2.13 o                         
  -1  11   0          8.27          9.20         2.18 o                         
   0  11   0          0.43         -2.34         2.34 o                         
   1  11   0          0.45          2.44         2.07 o                         
   2  11   0          2.98          4.22         1.93 o                         
  -1 -11   1          0.62          1.36         1.99 o                         
   0 -11   1          0.20         -0.60         1.99 o                         
  -3 -10   1          0.42         -1.11         1.94 o                         
  -2 -10   1          0.04          1.08         2.86 o                         
  -1 -10   1          0.92          1.23         3.21 o                         
   0 -10   1          0.08          1.87         1.82 o                         
   1 -10   1         21.52         21.87         2.06 o                         
   2 -10   1         11.05         12.26         2.09 o                         
  -4  -9   1          0.02          1.16         1.73 o                         
  -3  -9   1          0.12          2.80         1.71 o                         
  -2  -9   1          0.32          1.17         1.74 o                         
  -1  -9   1          0.53          1.65         1.70 o                         
   0  -9   1          0.36          0.30         1.87 o                         
   1  -9   1          0.41          0.40         4.50 o                         
   2  -9   1          0.03         -1.18         2.09 o                         
   3  -9   1          0.09          2.00         2.20 o                         
  -5  -8   1          0.28          0.61         1.89 o                         
  -4  -8   1          2.26          5.21         1.59 o                         
  -3  -8   1          0.54         -1.44         1.72 o                         
  -2  -8   1          0.43          3.97         1.61 o                         
  -1  -8   1          1.90          0.44         2.45 o                         
   0  -8   1          4.77          5.51         1.88 o                         
   1  -8   1          1.08          2.65         2.05 o                         
   2  -8   1         13.02         14.72         1.54 o                         
   3  -8   1          6.83          8.54         2.02 o                         
   4  -8   1          3.52          4.86         1.96 o                         
  -5  -7   1          0.04          2.13         1.68 o                         
  -4  -7   1          4.39          3.29         1.47 o                         
  -3  -7   1          9.01          8.94         1.52 o                         
  -2  -7   1         28.17         23.86         1.56 o                         
  -1  -7   1          4.92          5.21         1.60 o                         
   0  -7   1          0.02          1.50         2.65 o                         
   1  -7   1         13.05         11.02         1.83 o                         
   2  -7   1         12.50         12.36         1.62 o                         
   3  -7   1          1.56          1.45         1.85 o                         
   4  -7   1          0.22          0.82         1.80 o                         
   5  -7   1          4.51          5.58         1.96 o                         
  -6  -6   1          0.67          2.06         1.77 o                         
  -5  -6   1          2.88          3.40         1.69 o                         
  -4  -6   1          2.04          2.10         1.57 o                         
  -3  -6   1         43.33         45.18         1.70 o                         
  -2  -6   1         57.57         60.25         1.83 o                         
  -1  -6   1          0.08         -1.01         1.62 o                         
   0  -6   1         74.69         73.21         1.96 o                         
   1  -6   1          1.24          2.29         1.57 o                         
   2  -6   1          8.57          8.71         1.38 o                         
   3  -6   1         11.36         10.37         1.81 o                         
   4  -6   1          1.96          4.29         1.77 o                         
   5  -6   1          2.58          3.13         1.88 o                         
  -6  -5   1          3.52          2.62         1.82 o                         
  -5  -5   1          0.15          0.37         1.76 o                         
  -4  -5   1          6.18          7.43         1.70 o                         
  -3  -5   1          0.37          2.13         1.37 o                         
  -2  -5   1        184.38        167.98         7.14 o                         
  -1  -5   1        105.77        100.51         3.68 o                         
   0  -5   1         78.75         85.21         2.02 o                         
   1  -5   1        228.61        213.34         3.09 o                         
   2  -5   1         33.00         27.05         1.49 o                         
   3  -5   1          0.99          2.26         1.75 o                         
   4  -5   1          3.09          2.00         1.72 o                         
   5  -5   1          1.46          3.34         1.84 o                         
   6  -5   1          0.37          1.08         1.89 o                         
  -7  -4   1          0.37          4.89         1.77 o                         
  -6  -4   1          6.45          5.11         1.67 o                         
  -5  -4   1          6.04          7.24         1.56 o                         
  -4  -4   1         78.09         95.33         3.70 o                         
  -3  -4   1          1.13          1.24         1.62 o                         
  -2  -4   1         85.08         80.68         1.66 o                         
  -1  -4   1        871.26        825.76        27.05 o                         
   0  -4   1          1.73          5.24         2.02 o                         
   1  -4   1         18.08         15.23         1.64 o                         
   2  -4   1          0.00          1.47         1.47 o                         
   3  -4   1        145.42        153.52         6.59 o                         
   4  -4   1          0.00          2.64         1.75 o                         
   5  -4   1         11.33         10.85         1.71 o                         
   6  -4   1          8.40          7.01         1.79 o                         
  -7  -3   1          0.66          1.69         1.72 o                         
  -6  -3   1          3.38          4.31         2.40 o                         
  -5  -3   1         11.77         12.54         1.47 o                         
  -4  -3   1        188.79        192.80         7.88 o                         
  -3  -3   1          4.27         10.15         2.43 o                         
  -2  -3   1        173.56        147.75         4.10 o                         
  -1  -3   1        206.65        188.00         2.28 o                         
   0  -3   1        406.08        388.84         8.04 o                         
   1  -3   1         32.03         28.45         1.78 o                         
   2  -3   1       1194.70       1277.37        49.44 o                         
   3  -3   1        187.73        213.78         8.50 o                         
   4  -3   1         44.04         43.25         2.53 o                         
   5  -3   1         15.07         11.05         1.70 o                         
   6  -3   1          0.70         -0.24         1.80 o                         
   7  -3   1          2.34          1.58         1.92 o                         
  -7  -2   1          2.01          3.51         1.77 o                         
  -6  -2   1          2.69          2.52         1.67 o                         
  -5  -2   1          6.95          9.06         1.71 o                         
  -4  -2   1         98.52        101.03         2.77 o                         
  -3  -2   1         15.45         16.81         1.69 o                         
  -2  -2   1        707.38        653.02        16.59 o                         
  -1  -2   1      23550.57      22902.48       454.78 o                         
   0  -2   1       5215.91       4873.73       151.57 o                         
   1  -2   1        154.69        145.75         3.92 o                         
   2  -2   1        654.35        683.83        26.04 o                         
   3  -2   1         64.25         75.06         4.75 o                         
   4  -2   1         87.05         85.60         3.34 o                         
   5  -2   1         15.34         12.57         1.67 o                         
   6  -2   1         21.87         19.79         1.76 o                         
   7  -2   1         11.02         11.85         1.82 o                         
  -7  -1   1          0.72          0.88         1.75 o                         
  -6  -1   1         12.01         14.10         1.59 o                         
  -5  -1   1          6.38          7.74         1.54 o                         
  -4  -1   1        265.81        280.98         6.49 o                         
  -3  -1   1          0.75          0.54         1.73 o                         
  -2  -1   1        125.47        124.05         4.96 o                         
  -1  -1   1        450.24        414.43        11.13 o                         
   0  -1   1        258.64        244.29        11.19 o                         
   1  -1   1          6.25          3.05         2.45 o                         
   2  -1   1       2388.50       2513.67        96.44 o                         
   3  -1   1        305.06        350.80        11.90 o                         
   4  -1   1          7.94         12.93         3.45 o                         
   5  -1   1          6.38          5.40         2.30 o                         
   6  -1   1          3.11          5.92         1.70 o                         
   7  -1   1          0.05          1.71         1.74 o                         
  -7   0   1          1.94          2.33         1.76 o                         
  -6   0   1          0.08          1.96         1.80 o                         
  -5   0   1          9.15         10.37         2.01 o                         
  -4   0   1         12.01         10.88         4.47 o                         
  -3   0   1         45.49         35.52         2.18 o                         
  -2   0   1         32.54         28.81         3.00 o                         
  -1   0   1       2663.14       2623.93        26.30 o                         
   1   0   1        690.06        774.66         7.38 o                         
   2   0   1       1741.44       1891.00        30.59 o                         
   3   0   1         25.58         30.17         2.16 o                         
   4   0   1        121.87        120.60         3.30 o                         
   5   0   1         35.83         32.42         1.77 o                         
   6   0   1          0.37          2.11         1.64 o                         
   7   0   1          1.50          2.34         1.82 o                         
  -7   1   1          0.81         -0.14         1.76 o                         
  -6   1   1          1.04         -0.93         1.99 o                         
  -5   1   1          2.17          2.14         5.23 o                         
  -4   1   1          1.83          1.30         2.14 o                         
  -3   1   1        251.89        244.23         8.73 o                         
  -2   1   1          1.98          3.34         2.80 o                         
  -1   1   1       1453.00       1544.61        14.85 o                         
   0   1   1         12.59         23.08         4.19 o                         
   1   1   1         58.48         48.99         2.66 o                         
   2   1   1        201.33        188.17         2.56 o                         
   3   1   1         94.23         97.23         1.88 o                         
   4   1   1        129.60        136.10         1.93 o                         
   5   1   1          1.12          0.91         2.22 o                         
   6   1   1          0.83          2.02         1.72 o                         
   7   1   1         10.92         11.82         1.96 o                         
  -7   2   1          0.20          1.17         2.09 o                         
  -6   2   1          1.07          4.92         1.92 o                         
  -5   2   1          4.26          7.05         2.22 o                         
  -4   2   1         15.36         12.45         2.23 o                         
  -3   2   1         14.73         18.30         2.15 o                         
  -2   2   1        142.37        149.52         2.84 o                         
  -1   2   1         37.23         41.41         3.03 o                         
   0   2   1        532.27        535.33        10.58 o                         
   1   2   1       1168.00       1079.62        29.22 o                         
   2   2   1          5.91          5.80         1.61 o                         
   3   2   1        110.42        112.56         3.07 o                         
   4   2   1          0.15          2.42         1.54 o                         
   5   2   1          2.40          2.97         1.56 o                         
   6   2   1          0.12          2.33         1.70 o                         
   7   2   1          1.67          2.61         1.83 o                         
  -6   3   1          1.97          3.43         1.61 o                         
  -5   3   1          3.02          4.91         2.43 o                         
  -4   3   1          3.33          1.44         2.02 o                         
  -3   3   1        192.42        170.77         2.53 o                         
  -2   3   1         22.72         28.32         1.99 o                         
  -1   3   1        315.04        324.96        12.79 o                         
   0   3   1        161.58        152.77         5.62 o                         
   1   3   1         82.16         75.60         1.92 o                         
   2   3   1         75.55         72.43         3.44 o                         
   3   3   1         12.87         14.54         1.43 o                         
   4   3   1          7.18          8.77         1.89 o                         
   5   3   1          1.89          3.61         1.59 o                         
   6   3   1          1.42          4.17         1.71 o                         
   7   3   1          6.72          4.86         1.82 o                         
  -6   4   1          7.17         10.65         1.75 o                         
  -5   4   1         19.47         19.69         1.62 o                         
  -4   4   1         30.22         27.89         1.73 o                         
  -3   4   1         46.18         45.97         1.79 o                         
  -2   4   1          6.10          6.07         1.82 o                         
  -1   4   1        173.60        160.40         3.38 o                         
   0   4   1         66.34         75.26         2.06 o                         
   1   4   1         64.08         49.91         1.77 o                         
   2   4   1        111.12        101.50         3.36 o                         
   3   4   1         14.95         14.99         1.44 o                         
   4   4   1          2.28          1.31         1.63 o                         
   5   4   1          0.03          3.19         1.52 o                         
   6   4   1          3.24          2.92         1.83 o                         
   7   4   1          2.99          1.05         1.79 o                         
  -6   5   1         11.55         12.55         1.78 o                         
  -5   5   1          0.48          3.70         1.60 o                         
  -4   5   1          0.54          0.50         1.57 o                         
  -3   5   1          4.61          3.69         1.72 o                         
  -2   5   1         18.61         19.92         1.76 o                         
  -1   5   1         12.81         11.26         1.52 o                         
   0   5   1        309.76        295.62         4.69 o                         
   1   5   1          3.51          4.98         1.34 o                         
   2   5   1         80.76         83.69         3.57 o                         
   3   5   1          9.32          6.90         1.33 o                         
   4   5   1          0.75          1.66         1.27 o                         
   5   5   1          3.53          5.49         1.68 o                         
   6   5   1          2.58          6.34         3.21 o                         
   7   5   1          0.46          1.55         1.95 o                         
  -5   6   1          2.45          4.26         1.87 o                         
  -4   6   1         44.89         44.46         3.40 o                         
  -3   6   1        462.99        475.86         6.01 o                         
  -2   6   1          0.00          0.01         1.64 o                         
  -1   6   1         24.18         22.50         1.58 o                         
   0   6   1         77.07         69.14         3.98 o                         
   1   6   1         13.03         16.68         1.40 o                         
   2   6   1          6.69          7.41         1.63 o                         
   3   6   1          0.71          2.56         1.29 o                         
   4   6   1          0.02          0.56         1.39 o                         
   5   6   1          0.13          1.60         1.55 o                         
   6   6   1          0.00          0.35         1.73 o                         
  -5   7   1         14.26         13.95         1.87 o                         
  -4   7   1          0.05          0.14         1.80 o                         
  -3   7   1          0.01          1.70         1.71 o                         
  -2   7   1          0.18         -0.41         1.78 o                         
  -1   7   1         11.20         14.19         1.44 o                         
   0   7   1         24.05         25.48         1.51 o                         
   1   7   1         11.30          9.45         1.52 o                         
   2   7   1         11.32         13.00         1.40 o                         
   3   7   1          4.07          6.19         1.35 o                         
   4   7   1          0.01          1.32         1.39 o                         
   5   7   1          2.98          5.75         1.74 o                         
   6   7   1          0.49          2.89         1.89 o                         
  -4   8   1          4.20          6.01         1.83 o                         
  -3   8   1          1.07          0.63         1.74 o                         
  -2   8   1        209.99        221.39         2.73 o                         
  -1   8   1         60.48         56.13         2.67 o                         
   0   8   1         12.06         11.46         1.53 o                         
   1   8   1         25.64         27.28         2.08 o                         
   2   8   1         10.54          9.93         1.59 o                         
   3   8   1          0.52          2.45         1.44 o                         
   4   8   1          1.32          3.30         1.45 o                         
   5   8   1          8.53          7.00         1.59 o                         
  -4   9   1          1.81          2.17         2.00 o                         
  -3   9   1          4.30          5.51         2.00 o                         
  -2   9   1         35.45         44.62         2.39 o                         
  -1   9   1          0.84          2.77         1.77 o                         
   0   9   1          0.88          2.30         3.70 o                         
   1   9   1         20.70         20.02         3.47 o                         
   2   9   1         21.64         20.70         1.69 o                         
   3   9   1          1.33          1.02         1.53 o                         
   4   9   1          7.17          4.56         1.69 o                         
   5   9   1          3.24          2.26         1.64 o                         
  -3  10   1          2.90          2.79         2.06 o                         
  -2  10   1         58.07         58.84         2.27 o                         
  -1  10   1         57.01         56.97         2.01 o                         
   0  10   1          4.32          4.53         2.62 o                         
   1  10   1         17.39         17.79         1.95 o                         
   2  10   1          1.03          3.03         1.86 o                         
   3  10   1          0.57          1.35         1.70 o                         
   4  10   1          0.06          0.46         1.74 o                         
  -1  11   1          3.34          1.54         2.80 o                         
   0  11   1          2.67          2.74         2.11 o                         
   1  11   1          0.57          0.07         2.30 o                         
   2  11   1          2.01          1.65         1.93 o                         
  -3 -10   2          0.01          1.84         2.00 o                         
  -2 -10   2          0.00          4.18         1.87 o                         
  -1 -10   2          3.02          3.00         1.93 o                         
   0 -10   2          0.28          1.62         1.91 o                         
   1 -10   2          2.41          4.65         2.06 o                         
   2 -10   2          1.73          2.69         2.09 o                         
  -4  -9   2          1.40          3.17         2.11 o                         
  -3  -9   2          4.98          5.35         2.06 o                         
  -2  -9   2          1.25          3.07         1.80 o                         
  -1  -9   2          0.06          1.25         2.19 o                         
   0  -9   2          0.57          2.19         1.91 o                         
   1  -9   2          3.23          2.82         2.50 o                         
   2  -9   2          0.68         -0.13         1.98 o                         
   3  -9   2          0.06          0.39         2.36 o                         
  -5  -8   2          0.29          3.10         1.98 o                         
  -4  -8   2          5.28          5.88         1.96 o                         
  -3  -8   2          9.19          8.81         1.66 o                         
  -2  -8   2          0.06         -1.16         1.64 o                         
  -1  -8   2         12.51         11.74         1.72 o                         
   0  -8   2          0.51          3.21         1.71 o                         
   1  -8   2          4.42          5.75         1.71 o                         
   2  -8   2          6.84          4.34         3.40 o                         
   3  -8   2          2.73          2.52         2.07 o                         
   4  -8   2          1.50          1.57         2.19 o                         
  -5  -7   2          0.56          2.46         1.82 o                         
  -4  -7   2          0.19          1.12         1.71 o                         
  -3  -7   2         31.63         33.02         2.49 o                         
  -2  -7   2          6.82          6.57         1.63 o                         
  -1  -7   2         28.50         30.06         1.72 o                         
   0  -7   2         29.30         33.39         2.47 o                         
   1  -7   2         10.41         11.11         1.70 o                         
   2  -7   2          5.02          3.92         1.53 o                         
   3  -7   2          2.16          1.69         1.84 o                         
   4  -7   2          1.41          1.86         1.81 o                         
   5  -7   2          2.16          3.47         1.97 o                         
  -6  -6   2          1.23          0.04         1.91 o                         
  -5  -6   2          6.65          8.13         1.70 o                         
  -4  -6   2          0.21          2.27         1.64 o                         
  -3  -6   2          3.85          4.34         1.43 o                         
  -2  -6   2        139.05        133.59         5.48 o                         
  -1  -6   2         10.91         11.41         1.69 o                         
   0  -6   2         16.18         19.38         2.17 o                         
   1  -6   2          7.45          5.99         1.80 o                         
   2  -6   2         72.30         68.22         2.45 o                         
   3  -6   2          0.87          1.94         1.82 o                         
   4  -6   2         10.35          9.76         1.75 o                         
   5  -6   2         14.24         11.33         2.72 o                         
  -6  -5   2          1.05         -0.13         1.85 o                         
  -5  -5   2         20.63         19.76         1.78 o                         
  -4  -5   2          2.15          2.70         1.58 o                         
  -3  -5   2         25.60         24.08         1.66 o                         
  -2  -5   2         17.97         19.27         1.45 o                         
  -1  -5   2        133.45        139.09         6.20 o                         
   0  -5   2          5.36          5.76         1.64 o                         
   1  -5   2        389.78        397.50        18.94 o                         
   2  -5   2        199.41        210.06         8.03 o                         
   3  -5   2          1.77          3.37         1.79 o                         
   4  -5   2         16.11         14.37         1.85 o                         
   5  -5   2          8.29          6.44         1.80 o                         
   6  -5   2          4.41          4.93         1.96 o                         
  -6  -4   2          0.56          1.58         1.65 o                         
  -5  -4   2         10.97          8.94         1.54 o                         
  -4  -4   2          2.20          4.40         1.61 o                         
  -3  -4   2         62.58         58.65         2.99 o                         
  -2  -4   2       2641.70       2596.63        61.95 o                         
  -1  -4   2       1339.88       1211.97        38.28 o                         
   0  -4   2        192.99        195.15         3.21 o                         
   1  -4   2        269.06        258.70        10.04 o                         
   2  -4   2          7.39         10.72         1.50 o                         
   3  -4   2         93.30         87.01         3.37 o                         
   4  -4   2         25.20         22.50         1.77 o                         
   5  -4   2         27.02         22.18         1.79 o                         
   6  -4   2         11.39         10.59         1.83 o                         
  -7  -3   2          0.72          4.89         1.82 o                         
  -6  -3   2          0.19          1.51         1.59 o                         
  -5  -3   2         30.20         29.57         3.38 o                         
  -4  -3   2          2.21          4.69         1.55 o                         
  -3  -3   2         27.61         29.32         1.64 o                         
  -2  -3   2        130.42        117.05         6.68 o                         
  -1  -3   2         37.12         36.10         1.77 o                         
   0  -3   2          0.37          1.01         1.75 o                         
   1  -3   2        936.72        911.79        14.38 o                         
   2  -3   2        315.96        330.84         7.55 o                         
   3  -3   2          1.93          0.45         1.77 o                         
   4  -3   2         14.51         19.51         1.67 o                         
   5  -3   2          8.01          6.15         1.73 o                         
   6  -3   2          0.60          0.71         1.90 o                         
  -7  -2   2          0.02         -1.34         2.30 o                         
  -6  -2   2          0.26          2.71         1.60 o                         
  -5  -2   2          2.61          3.33         1.56 o                         
  -4  -2   2         11.12         12.63         1.66 o                         
  -3  -2   2          1.86          1.55         1.83 o                         
  -2  -2   2        239.19        258.82         6.01 o                         
  -1  -2   2        302.93        283.09         4.47 o                         
   0  -2   2        373.37        405.08         3.32 o                         
   1  -2   2       1038.09       1077.21         6.86 o                         
   2  -2   2         12.88         13.33         1.60 o                         
   3  -2   2        137.18        159.38         3.77 o                         
   4  -2   2         73.81         72.45         3.14 o                         
   5  -2   2          2.18          2.31         1.70 o                         
   6  -2   2          5.33          5.83         1.72 o                         
   7  -2   2          6.12         -0.53         3.59 o                         
  -7  -1   2          0.72          1.20         1.89 o                         
  -6  -1   2          0.81          2.94         1.57 o                         
  -5  -1   2          1.33          3.18         1.57 o                         
  -4  -1   2         31.64         28.40         1.67 o                         
  -3  -1   2          0.92          2.67         2.10 o                         
  -2  -1   2        305.48        309.67         6.05 o                         
  -1  -1   2         28.82         19.65         3.15 o                         
   0  -1   2          0.84          0.25         2.47 o                         
   1  -1   2         72.89         75.80         2.19 o                         
   2  -1   2        279.47        299.95         2.88 o                         
   3  -1   2        258.27        303.58        11.89 o                         
   4  -1   2          0.18          2.43         1.70 o                         
   5  -1   2          3.19          3.37         1.68 o                         
   6  -1   2         34.13         28.66         2.19 o                         
   7  -1   2          0.81          1.82         2.04 o                         
  -7   0   2          0.77          1.88         1.66 o                         
  -6   0   2          5.31          4.64         1.58 o                         
  -5   0   2          4.40          5.38         1.89 o                         
  -4   0   2          3.10          4.28         2.46 o                         
  -3   0   2          5.10          9.65         2.08 o                         
  -2   0   2         17.45         15.26         2.49 o                         
  -1   0   2        178.24        199.95         3.65 o                         
   0   0   2        611.06        613.57        31.47 o                         
   1   0   2          7.57         10.90         2.48 o                         
   2   0   2        234.51        222.69         2.66 o                         
   3   0   2          5.18          3.33         1.73 o                         
   4   0   2         20.28         19.29         1.77 o                         
   5   0   2          0.41          0.00         1.84 o                         
   6   0   2          4.75          2.36         1.79 o                         
   7   0   2          9.37          7.74         2.03 o                         
  -7   1   2          0.94          1.86         1.75 o                         
  -6   1   2          1.77          2.51         1.88 o                         
  -5   1   2          1.76          3.61         1.88 o                         
  -4   1   2        101.23        100.76         2.22 o                         
  -3   1   2         50.90         53.39         2.16 o                         
  -2   1   2        412.07        415.82        10.63 o                         
  -1   1   2        119.11        122.02         5.23 o                         
   0   1   2         18.88         14.85         2.87 o                         
   1   1   2        155.21        172.04         4.85 o                         
   2   1   2         58.09         48.58         1.83 o                         
   3   1   2          3.32          4.04         1.73 o                         
   4   1   2          7.27          7.03         1.60 o                         
   5   1   2          0.11          2.82         1.58 o                         
   6   1   2         30.17         32.87         1.97 o                         
   7   1   2          1.52          2.76         1.83 o                         
  -7   2   2          4.52          3.80         2.42 o                         
  -6   2   2          8.83          9.07         3.72 o                         
  -5   2   2         10.16         11.75         3.91 o                         
  -4   2   2         77.32         73.59         3.31 o                         
  -3   2   2          6.14          6.30         2.09 o                         
  -2   2   2        155.10        151.93         2.71 o                         
  -1   2   2        112.16        128.87         2.94 o                         
   0   2   2        345.42        347.76         3.78 o                         
   1   2   2        377.13        338.54         3.42 o                         
   2   2   2        119.03        109.74         1.80 o                         
   3   2   2         55.93         58.15         1.54 o                         
   4   2   2          1.82          3.99         1.60 o                         
   5   2   2          4.85          4.57         1.59 o                         
   6   2   2         18.85         18.07         1.69 o                         
   7   2   2          0.01          0.86         1.82 o                         
  -6   3   2          0.48          1.67         2.29 o                         
  -5   3   2          0.83          2.59         1.93 o                         
  -4   3   2         16.66         16.92         2.52 o                         
  -3   3   2         20.27         22.10         2.26 o                         
  -2   3   2        118.05        100.80         6.36 o                         
  -1   3   2       1538.06       1613.40        74.56 o                         
   0   3   2         53.80         50.32         2.57 o                         
   1   3   2        707.17        657.91        22.31 o                         
   2   3   2         39.00         40.30         1.46 o                         
   3   3   2          0.17         -0.07         1.25 o                         
   4   3   2          6.01          6.82         1.62 o                         
   5   3   2          6.22          6.58         2.10 o                         
   6   3   2          5.73          8.66         1.76 o                         
   7   3   2          0.16          1.45         1.82 o                         
  -6   4   2          3.42          8.02         1.80 o                         
  -5   4   2         20.22         19.03         1.61 o                         
  -4   4   2        611.87        604.21        27.22 o                         
  -3   4   2          6.95          7.92         1.59 o                         
  -2   4   2         70.13         63.74         2.53 o                         
  -1   4   2        224.51        214.36         6.85 o                         
   0   4   2        104.20         88.00         2.09 o                         
   1   4   2        150.55        148.43         4.53 o                         
   2   4   2         13.02         11.74         1.38 o                         
   3   4   2          0.43          1.56         1.33 o                         
   4   4   2          4.87          4.13         1.33 o                         
   5   4   2          0.65          2.02         1.48 o                         
   6   4   2          0.94          2.32         1.71 o                         
   7   4   2          4.51          7.55         1.82 o                         
  -6   5   2         15.54         17.02         3.49 o                         
  -5   5   2          0.61          1.17         1.56 o                         
  -4   5   2          0.64         -1.04         1.54 o                         
  -3   5   2          1.53          1.46         1.69 o                         
  -2   5   2         36.39         33.50         1.83 o                         
  -1   5   2        172.40        172.49         1.98 o                         
   0   5   2         45.46         38.96         1.40 o                         
   1   5   2        117.33        118.26         1.56 o                         
   2   5   2        114.12         95.28         2.08 o                         
   3   5   2          7.96          7.21         1.25 o                         
   4   5   2         11.03         10.92         1.31 o                         
   5   5   2          2.03          1.70         1.66 o                         
   6   5   2          0.00          0.39         1.63 o                         
   7   5   2          2.83          4.59         1.81 o                         
  -5   6   2          5.21          4.94         1.72 o                         
  -4   6   2          0.00          2.69         1.63 o                         
  -3   6   2        476.14        508.03        30.59 o                         
  -2   6   2        254.12        231.94        13.44 o                         
  -1   6   2         61.72         54.50         2.45 o                         
   0   6   2        123.36        117.44         2.19 o                         
   1   6   2         71.11         62.25         1.44 o                         
   2   6   2          7.18          5.09         1.32 o                         
   3   6   2          9.83          7.90         1.30 o                         
   4   6   2         42.11         35.62         1.56 o                         
   5   6   2         33.09         31.77         2.64 o                         
   6   6   2         11.55         11.93         1.67 o                         
  -5   7   2          5.31          6.98         1.79 o                         
  -4   7   2          2.56          3.55         1.75 o                         
  -3   7   2         67.58         76.54         5.92 o                         
  -2   7   2          0.65          1.87         1.76 o                         
  -1   7   2          0.72          1.49         1.71 o                         
   0   7   2        103.50         91.40         6.26 o                         
   1   7   2        139.78        137.12         1.83 o                         
   2   7   2          5.92          7.56         1.33 o                         
   3   7   2         23.94         23.49         1.58 o                         
   4   7   2         28.67         27.74         1.45 o                         
   5   7   2          1.83          2.72         1.42 o                         
   6   7   2          0.01          2.31         1.88 o                         
  -4   8   2          2.34          0.42         1.85 o                         
  -3   8   2        117.28        123.40         3.37 o                         
  -2   8   2        168.54        176.12         9.49 o                         
  -1   8   2         16.39         15.97         1.81 o                         
   0   8   2        117.87        112.47         5.96 o                         
   1   8   2         12.52         12.07         1.48 o                         
   2   8   2          3.76          3.70         1.48 o                         
   3   8   2          0.45          1.57         1.44 o                         
   4   8   2          9.60         10.08         1.44 o                         
   5   8   2          5.76          5.47         1.45 o                         
  -4   9   2          4.97          6.59         1.93 o                         
  -3   9   2         27.39         29.66         2.50 o                         
  -2   9   2          4.24          5.47         2.00 o                         
  -1   9   2          7.51          9.07         1.88 o                         
   0   9   2          3.37          2.60         1.46 o                         
   1   9   2         13.52         15.11         1.82 o                         
   2   9   2          0.67          1.93         1.47 o                         
   3   9   2          1.61          3.79         1.48 o                         
   4   9   2          1.49          1.96         1.54 o                         
   5   9   2          0.16          2.23         1.53 o                         
  -3  10   2          0.86          1.24         2.10 o                         
  -2  10   2          0.01          2.06         2.01 o                         
  -1  10   2         17.11         17.60         2.09 o                         
   0  10   2          0.01          1.03         1.68 o                         
   1  10   2          0.71          1.36         1.66 o                         
   2  10   2          3.02          5.06         1.73 o                         
   3  10   2          3.85          2.79         1.62 o                         
   4  10   2          0.82          1.40         1.64 o                         
  -1  11   2          0.52          4.12         2.75 o                         
   0  11   2          1.54          3.06         2.09 o                         
   1  11   2          0.12          0.27         1.95 o                         
   2  11   2          0.82          5.12         1.93 o                         
  -2 -10   3          1.15          3.43         2.09 o                         
  -1 -10   3          0.13          1.46         1.99 o                         
   0 -10   3          1.24          0.35         1.95 o                         
   1 -10   3          1.26          1.50         4.70 o                         
  -3  -9   3          0.07          0.71         1.92 o                         
  -2  -9   3          7.13          8.82         1.92 o                         
  -1  -9   3          1.30          3.01         1.85 o                         
   0  -9   3          1.46          5.11         2.57 o                         
   1  -9   3          1.21          3.64         1.82 o                         
   2  -9   3          0.63          3.05         2.16 o                         
   3  -9   3          0.55          2.15         2.14 o                         
  -4  -8   3          0.02          3.46         1.97 o                         
  -3  -8   3         17.74         14.64         2.08 o                         
  -2  -8   3          5.50          4.14         1.78 o                         
  -1  -8   3          6.38          7.69         1.75 o                         
   0  -8   3          6.13          7.98         2.95 o                         
   1  -8   3         13.98         18.38         1.77 o                         
   2  -8   3          2.38          2.77         1.79 o                         
   3  -8   3          3.12          4.12         1.75 o                         
   4  -8   3         12.06         11.31         2.30 o                         
  -5  -7   3          0.39          1.27         1.85 o                         
  -4  -7   3          3.06          4.27         1.81 o                         
  -3  -7   3          0.17          1.51         1.82 o                         
  -2  -7   3         23.96         24.61         1.76 o                         
  -1  -7   3          0.21          0.35         1.61 o                         
   0  -7   3         71.27         73.31         4.16 o                         
   1  -7   3         80.55         75.85         1.88 o                         
   2  -7   3          3.93          4.98         1.85 o                         
   3  -7   3          5.85          5.61         1.64 o                         
   4  -7   3         11.24         10.82         2.04 o                         
   5  -7   3          3.13          3.94         2.09 o                         
  -5  -6   3          0.42          3.43         1.69 o                         
  -4  -6   3          5.10          7.37         2.19 o                         
  -3  -6   3        231.34        217.84        18.76 o                         
  -2  -6   3        220.75        203.11        18.26 o                         
  -1  -6   3         46.98         55.03         1.82 o                         
   0  -6   3         57.12         53.28         3.19 o                         
   1  -6   3          0.35          3.28         2.13 o                         
   2  -6   3         18.73         20.26         1.60 o                         
   3  -6   3         18.41         16.51         1.56 o                         
   4  -6   3         22.41         19.52         2.17 o                         
   5  -6   3          4.97          3.25         1.97 o                         
  -6  -5   3          1.54          1.94         1.80 o                         
  -5  -5   3          1.80          2.45         1.92 o                         
  -4  -5   3          5.99          6.03         1.71 o                         
  -3  -5   3         21.25         20.36         1.85 o                         
  -2  -5   3          0.23          1.46         1.34 o                         
  -1  -5   3          0.00          0.66         1.50 o                         
   0  -5   3        147.02        137.55         2.00 o                         
   1  -5   3         76.68         78.13         2.53 o                         
   2  -5   3          6.48          6.17         1.50 o                         
   3  -5   3          9.44         10.96         1.53 o                         
   4  -5   3          9.34         10.40         1.77 o                         
   5  -5   3          1.90          1.92         1.93 o                         
   6  -5   3          0.17          1.60         2.04 o                         
  -6  -4   3          0.28         -0.84         1.83 o                         
  -5  -4   3          0.41          1.10         1.50 o                         
  -4  -4   3          0.14          0.33         1.69 o                         
  -3  -4   3         13.72         16.47         1.92 o                         
  -2  -4   3         21.85         23.89         1.92 o                         
  -1  -4   3         77.05         72.66         1.64 o                         
   0  -4   3        158.70        142.32         5.65 o                         
   1  -4   3          1.69          2.56         1.63 o                         
   2  -4   3         45.48         42.26         1.71 o                         
   3  -4   3         49.61         49.11         1.68 o                         
   4  -4   3          2.47          2.39         1.83 o                         
   5  -4   3          8.26          7.92         1.92 o                         
   6  -4   3         14.27          9.10         2.08 o                         
  -6  -3   3          0.99          2.09         1.62 o                         
  -5  -3   3          0.81          3.77         2.10 o                         
  -4  -3   3          0.13         -0.64         1.61 o                         
  -3  -3   3         29.68         33.83         1.62 o                         
  -2  -3   3         21.20         17.00         1.68 o                         
  -1  -3   3          3.12          1.30         1.71 o                         
   0  -3   3          5.08          5.61         1.64 o                         
   1  -3   3        188.04        177.50         5.25 o                         
   2  -3   3        113.24        123.13         1.72 o                         
   3  -3   3         13.75         15.14         1.76 o                         
   4  -3   3         26.55         23.79         1.74 o                         
   5  -3   3         47.25         42.76         4.23 o                         
   6  -3   3          6.08          5.66         2.19 o                         
  -6  -2   3          1.03          2.55         1.72 o                         
  -5  -2   3          1.03          2.83         1.58 o                         
  -4  -2   3          0.29          3.02         1.62 o                         
  -3  -2   3         26.90         22.01         1.73 o                         
  -2  -2   3         48.20         53.25         1.82 o                         
  -1  -2   3          0.00          0.00         1.80 o                         
   0  -2   3          2.86          2.86         1.86 o                         
   1  -2   3        280.72        262.88         4.62 o                         
   2  -2   3         10.94          9.67         1.51 o                         
   3  -2   3         71.79         68.28         1.83 o                         
   4  -2   3          6.16          8.21         2.19 o                         
   5  -2   3          8.39          9.20         1.76 o                         
   6  -2   3         18.14         13.58         1.91 o                         
   7  -2   3          3.37          4.35         2.71 o                         
  -7  -1   3          0.57          0.49         1.76 o                         
  -6  -1   3          4.66          8.49         2.00 o                         
  -5  -1   3         26.21         31.10         1.64 o                         
  -4  -1   3         25.12         25.24         2.11 o                         
  -3  -1   3        100.26         98.90         2.44 o                         
  -2  -1   3         52.86         48.25         3.18 o                         
  -1  -1   3         10.82         10.59         2.72 o                         
   0  -1   3        126.01        129.00         3.30 o                         
   1  -1   3         47.04         45.86         1.98 o                         
   2  -1   3        181.02        175.15         2.26 o                         
   3  -1   3         12.74         10.80         1.89 o                         
   4  -1   3         10.73          7.99         1.94 o                         
   5  -1   3         72.76         69.53         1.98 o                         
   6  -1   3         12.65          9.82         1.86 o                         
   7  -1   3          2.88          2.95         3.27 o                         
  -7   0   3          1.36          5.04         1.90 o                         
  -6   0   3          1.27          2.15         1.77 o                         
  -5   0   3         41.62         42.91         4.15 o                         
  -4   0   3          0.42          1.87         3.47 o                         
  -3   0   3          7.55          5.37         2.36 o                         
  -2   0   3         62.20         61.93         2.46 o                         
  -1   0   3        654.34        653.55         6.48 o                         
   0   0   3        111.58        106.10         5.81 o                         
   1   0   3         71.73         69.57         3.25 o                         
   2   0   3        180.51        209.03         2.53 o                         
   3   0   3          1.85          3.15         1.76 o                         
   4   0   3          0.35          0.36         2.35 o                         
   5   0   3         30.46         33.42         2.93 o                         
   6   0   3          2.81          1.20         1.81 o                         
   7   0   3          0.95          5.81         1.98 o                         
  -7   1   3          0.20          2.05         1.74 o                         
  -6   1   3          0.92          2.34         2.70 o                         
  -5   1   3         13.97         18.17         3.30 o                         
  -4   1   3          0.00         -2.58         2.58 o                         
  -3   1   3        120.90        116.00         2.43 o                         
  -2   1   3        912.44        986.16        29.36 o                         
  -1   1   3        345.17        362.15         3.25 o                         
   0   1   3        747.69        817.84         8.64 o                         
   1   1   3        149.61        150.06         3.54 o                         
   2   1   3         10.44          9.39         1.68 o                         
   3   1   3          0.06          0.56         1.66 o                         
   4   1   3          4.67          8.44         1.78 o                         
   5   1   3         30.01         28.75         2.18 o                         
   6   1   3          0.06         -0.49         2.95 o                         
   7   1   3          8.64          6.05         3.01 o                         
  -6   2   3          2.76          2.67         1.97 o                         
  -5   2   3        292.82        278.11         2.68 o                         
  -4   2   3          9.26         10.32         1.96 o                         
  -3   2   3         22.12         21.07         2.03 o                         
  -2   2   3        142.81        147.21         4.62 o                         
  -1   2   3         69.39         70.09         2.52 o                         
   0   2   3        853.25        856.34        18.16 o                         
   1   2   3         80.81         70.58         1.89 o                         
   2   2   3          0.04         -0.36         1.64 o                         
   3   2   3         36.42         38.12         1.56 o                         
   4   2   3          6.89          8.23         1.56 o                         
   5   2   3          8.24          8.96         1.60 o                         
   6   2   3         11.88         14.59         1.68 o                         
   7   2   3          4.25          2.18         1.96 o                         
  -6   3   3          1.18          4.51         2.24 o                         
  -5   3   3          1.22          3.00         2.31 o                         
  -4   3   3          4.06          4.44         2.01 o                         
  -3   3   3         53.39         50.38         2.39 o                         
  -2   3   3        251.10        297.85        12.39 o                         
  -1   3   3         35.02         47.49         2.34 o                         
   0   3   3        472.00        443.23        22.35 o                         
   1   3   3        569.80        543.44        17.32 o                         
   2   3   3         93.33         89.77         1.59 o                         
   3   3   3          3.54          2.13         1.34 o                         
   4   3   3          4.47          5.51         1.57 o                         
   5   3   3          0.40          1.09         1.55 o                         
   6   3   3          6.03          6.65         1.69 o                         
   7   3   3          9.08          5.70         2.19 o                         
  -6   4   3          3.98          4.27         2.00 o                         
  -5   4   3          0.30         -0.59         2.54 o                         
  -4   4   3        439.71        448.04        46.92 o                         
  -3   4   3        476.27        450.11        42.91 o                         
  -2   4   3         52.73         62.58         2.82 o                         
  -1   4   3        228.64        254.87        12.52 o                         
   0   4   3        313.46        310.76         8.91 o                         
   1   4   3        103.51         91.39         2.29 o                         
   2   4   3         33.26         35.60         1.41 o                         
   3   4   3        179.73        178.49         1.93 o                         
   4   4   3        209.21        196.84         5.00 o                         
   5   4   3         58.30         53.04         2.45 o                         
   6   4   3         55.48         56.44         1.79 o                         
   7   4   3          6.17          7.89         1.87 o                         
  -6   5   3          6.71          9.12         2.55 o                         
  -5   5   3          1.16          0.14         1.71 o                         
  -4   5   3         56.39         57.14         4.93 o                         
  -3   5   3          0.91          0.17         1.77 o                         
  -2   5   3          0.24          2.72         1.56 o                         
  -1   5   3        296.07        295.14        10.90 o                         
   0   5   3        726.50        721.99        21.64 o                         
   1   5   3         12.14          8.44         1.27 o                         
   2   5   3         22.43         20.62         1.56 o                         
   3   5   3        178.81        185.09         6.73 o                         
   4   5   3         21.59         21.89         1.38 o                         
   5   5   3          0.33          2.79         1.54 o                         
   6   5   3         12.49         14.43         2.54 o                         
   7   5   3         14.15         13.71         1.88 o                         
  -5   6   3          0.94          1.64         1.71 o                         
  -4   6   3        104.64        110.67        10.68 o                         
  -3   6   3        253.84        249.29        23.31 o                         
  -2   6   3         45.30         42.20         2.92 o                         
  -1   6   3        351.68        350.54        13.61 o                         
   0   6   3         71.01         63.59         1.74 o                         
   1   6   3         12.03         12.08         1.38 o                         
   2   6   3          0.89          0.73         1.33 o                         
   3   6   3         42.23         40.17         1.41 o                         
   4   6   3         40.75         43.36         1.96 o                         
   5   6   3          5.82          6.77         1.43 o                         
   6   6   3         47.65         48.65         2.67 o                         
  -5   7   3          3.97          5.61         1.80 o                         
  -4   7   3         36.70         42.96         7.27 o                         
  -3   7   3          0.52          2.33         1.71 o                         
  -2   7   3          8.11          7.93         1.60 o                         
  -1   7   3          8.60          6.61         1.68 o                         
   0   7   3         42.64         44.02         1.39 o                         
   1   7   3          0.80          1.72         1.31 o                         
   2   7   3          0.20          0.97         1.37 o                         
   3   7   3         11.57          8.81         1.28 o                         
   4   7   3          2.53          3.57         1.31 o                         
   5   7   3          0.05          1.04         1.49 o                         
   6   7   3          3.26          3.39         1.77 o                         
  -4   8   3          4.16          4.99         1.75 o                         
  -3   8   3          0.33          0.35         1.68 o                         
  -2   8   3         48.87         47.54         5.28 o                         
  -1   8   3          5.45          6.90         1.69 o                         
   0   8   3          0.18          0.68         1.46 o                         
   1   8   3          5.98          5.52         1.38 o                         
   2   8   3         12.64         11.47         1.36 o                         
   3   8   3         16.55         18.44         1.37 o                         
   4   8   3          0.25          2.07         1.66 o                         
   5   8   3          2.71          4.94         1.44 o                         
  -4   9   3          3.01          6.09         2.84 o                         
  -3   9   3          0.47          1.08         1.83 o                         
  -2   9   3          6.80          7.74         1.81 o                         
  -1   9   3          5.77          7.62         1.75 o                         
   0   9   3          0.00         -0.29         1.42 o                         
   1   9   3          5.39          4.32         1.39 o                         
   2   9   3          1.84          3.06         1.48 o                         
   3   9   3          0.16         -0.97         1.37 o                         
   4   9   3          8.67          7.40         1.51 o                         
   5   9   3          1.74          5.25         1.85 o                         
  -3  10   3          1.60          2.00         1.92 o                         
  -2  10   3          0.11          3.62         1.84 o                         
  -1  10   3          0.02          2.01         2.23 o                         
   0  10   3          1.00          2.66         1.91 o                         
   1  10   3          0.86          0.72         1.50 o                         
   2  10   3          0.01         -1.27         1.54 o                         
   3  10   3          2.93          4.79         1.56 o                         
   4  10   3          4.00          2.84         1.61 o                         
  -1  11   3          0.15          1.49         2.13 o                         
   0  11   3          0.53          2.02         2.13 o                         
   1  11   3          1.11          2.57         1.72 o                         
   2  11   3          0.15          0.85         1.73 o                         
   3  11   3          1.33          0.53         1.69 o                         
  -3  -9   4          2.79          1.69         2.75 o                         
  -2  -9   4          0.44          2.36         3.58 o                         
  -1  -9   4          8.24         13.08         4.80 o                         
   0  -9   4         19.65         19.67         2.07 o                         
   1  -9   4          4.07          7.59         2.16 o                         
   2  -9   4          1.19          5.82         2.26 o                         
  -4  -8   4         16.86         14.90         3.17 o                         
  -3  -8   4         27.29         27.66         5.70 o                         
  -2  -8   4          9.29         12.79         1.93 o                         
  -1  -8   4          8.71          9.33         1.92 o                         
   0  -8   4          0.01          0.48         2.64 o                         
   1  -8   4          1.35          0.43         1.93 o                         
   2  -8   4          5.81          7.32         1.97 o                         
   3  -8   4         10.13         10.50         1.91 o                         
  -5  -7   4          0.92          4.14         2.05 o                         
  -4  -7   4          3.95          1.95         1.85 o                         
  -3  -7   4          0.01          1.66         2.01 o                         
  -2  -7   4          0.00         -1.54         2.39 o                         
  -1  -7   4          8.55          7.86         1.83 o                         
   0  -7   4         13.46         14.02         1.72 o                         
   1  -7   4          2.03          1.45         1.78 o                         
   2  -7   4          1.11          1.67         1.80 o                         
   3  -7   4          3.99          5.32         1.68 o                         
   4  -7   4          1.14          1.83         2.05 o                         
  -5  -6   4          0.41          0.96         1.74 o                         
  -4  -6   4          0.72          0.72         1.74 o                         
  -3  -6   4          0.83          2.75         1.78 o                         
  -2  -6   4          6.96          6.54         1.82 o                         
  -1  -6   4         17.69         18.69         2.35 o                         
   0  -6   4          7.52          7.01         1.68 o                         
   1  -6   4          4.69          4.49         2.22 o                         
   2  -6   4         11.90         12.38         1.62 o                         
   3  -6   4          0.49          1.78         1.64 o                         
   4  -6   4          4.27          3.23         1.87 o                         
   5  -6   4         11.92          6.77         2.18 o                         
  -6  -5   4          0.00          2.64         1.75 o                         
  -5  -5   4          0.06         -1.50         1.66 o                         
  -4  -5   4          3.12          3.22         1.65 o                         
  -3  -5   4          6.19          6.84         1.63 o                         
  -2  -5   4          0.57          1.49         1.66 o                         
  -1  -5   4          3.73          8.31         1.55 o                         
   0  -5   4         44.86         40.57         1.87 o                         
   1  -5   4         27.38         25.32         1.64 o                         
   2  -5   4         10.39         11.70         1.73 o                         
   3  -5   4         25.94         26.02         1.59 o                         
   4  -5   4         25.54         23.74         2.16 o                         
   5  -5   4         10.32         10.95         2.01 o                         
  -6  -4   4          0.28          1.73         1.71 o                         
  -5  -4   4          0.04          1.50         1.66 o                         
  -4  -4   4          7.70          9.28         2.04 o                         
  -3  -4   4          6.62          8.03         1.66 o                         
  -2  -4   4          2.00          3.60         1.67 o                         
  -1  -4   4          0.35         -0.40         1.74 o                         
   0  -4   4         46.02         48.08         1.69 o                         
   1  -4   4          2.91          3.40         1.45 o                         
   2  -4   4         49.19         44.50         1.57 o                         
   3  -4   4         20.31         20.42         1.62 o                         
   4  -4   4          7.02          7.28         1.80 o                         
   5  -4   4         18.98         16.84         1.90 o                         
   6  -4   4          7.40          6.14         3.97 o                         
  -6  -3   4          3.74          6.52         2.01 o                         
  -5  -3   4          7.63          7.27         2.42 o                         
  -4  -3   4         12.37         14.19         1.64 o                         
  -3  -3   4          5.80          6.42         1.62 o                         
  -2  -3   4          9.32         10.54         1.63 o                         
  -1  -3   4          6.30          8.11         1.65 o                         
   0  -3   4         19.10         15.84         2.08 o                         
   1  -3   4        129.52        111.12         1.68 o                         
   2  -3   4         29.97         30.34         1.47 o                         
   3  -3   4          9.83          8.31         1.49 o                         
   4  -3   4         66.34         59.68         2.81 o                         
   5  -3   4         28.64         28.25         2.48 o                         
   6  -3   4          3.83          4.72         2.07 o                         
  -6  -2   4         10.98          8.69         2.07 o                         
  -5  -2   4          0.26          0.90         1.70 o                         
  -4  -2   4          0.94          2.06         1.46 o                         
  -3  -2   4          6.99          3.40         1.74 o                         
  -2  -2   4        194.92        192.99         9.84 o                         
  -1  -2   4          1.08          2.08         1.62 o                         
   0  -2   4          3.68          3.55         1.75 o                         
   1  -2   4         91.65         94.99         1.95 o                         
   2  -2   4          2.18          2.53         1.64 o                         
   3  -2   4          7.90          4.72         1.63 o                         
   4  -2   4          6.01          8.61         1.92 o                         
   5  -2   4         12.85         13.07         1.91 o                         
   6  -2   4          5.50          6.82         2.00 o                         
  -6  -1   4          4.44          3.44         3.22 o                         
  -5  -1   4          2.90          1.23         1.59 o                         
  -4  -1   4         33.39         33.95         3.92 o                         
  -3  -1   4        153.42        170.10         4.13 o                         
  -2  -1   4        208.46        199.51         7.59 o                         
  -1  -1   4         43.77         48.85         2.46 o                         
   0  -1   4        118.72        120.46         3.81 o                         
   1  -1   4        121.81        120.93         2.72 o                         
   2  -1   4         45.26         48.34         1.77 o                         
   3  -1   4          1.10          1.55         2.13 o                         
   4  -1   4         58.92         56.68         3.56 o                         
   5  -1   4          1.70          1.92         1.90 o                         
   6  -1   4         18.80         21.76         1.89 o                         
   7  -1   4          0.54          3.10         2.03 o                         
  -6   0   4         62.18         61.17         2.25 o                         
  -5   0   4          4.67          6.59         1.94 o                         
  -4   0   4          3.05          4.77         2.57 o                         
  -3   0   4         33.86         37.95         2.06 o                         
  -2   0   4          0.16          3.02         2.10 o                         
  -1   0   4        579.59        572.23        10.79 o                         
   0   0   4        246.62        226.99         4.13 o                         
   1   0   4          0.00          0.21         1.97 o                         
   2   0   4          0.37          1.94         1.71 o                         
   3   0   4         29.59         33.81         1.73 o                         
   4   0   4         40.83         36.15         1.94 o                         
   5   0   4          8.51          8.54         1.86 o                         
   6   0   4          9.83         12.61         1.85 o                         
   7   0   4          2.46          0.61         2.05 o                         
  -6   1   4          0.59          2.98         2.74 o                         
  -5   1   4          4.14          1.72         1.87 o                         
  -4   1   4         27.91         31.59         2.01 o                         
  -3   1   4         63.86         80.67         2.68 o                         
  -2   1   4          5.64          7.17         1.99 o                         
  -1   1   4        316.73        362.98         2.95 o                         
   0   1   4        439.34        467.96         5.15 o                         
   1   1   4         97.83        113.65         2.83 o                         
   2   1   4         98.94        113.08         2.02 o                         
   3   1   4          0.89          2.12         1.61 o                         
   4   1   4          1.23          3.82         1.66 o                         
   5   1   4          4.35          6.38         1.83 o                         
   6   1   4         31.57         33.40         1.85 o                         
   7   1   4          7.38          8.49         2.02 o                         
  -6   2   4          0.03         -0.06         2.90 o                         
  -5   2   4        165.27        161.72         2.42 o                         
  -4   2   4        315.65        331.08        28.29 o                         
  -3   2   4          1.17          5.56         2.08 o                         
  -2   2   4        218.92        231.39         4.15 o                         
  -1   2   4        271.78        321.69         3.54 o                         
   0   2   4        222.11        229.40         3.87 o                         
   1   2   4         63.09         58.16         1.97 o                         
   2   2   4        550.72        644.19        14.12 o                         
   3   2   4        770.93        779.02         9.55 o                         
   4   2   4        148.57        146.03         2.06 o                         
   5   2   4        270.95        268.90         4.71 o                         
   6   2   4         52.41         48.16         1.91 o                         
   7   2   4          0.29          1.18         2.59 o                         
  -6   3   4          0.60          0.49         2.12 o                         
  -5   3   4         27.51         27.28         2.03 o                         
  -4   3   4          0.17         -0.34         1.99 o                         
  -3   3   4          1.73          5.04         1.99 o                         
  -2   3   4        262.45        291.73         4.98 o                         
  -1   3   4       1193.18       1450.89        28.95 o                         
   0   3   4         10.05         12.77         2.00 o                         
   1   3   4          3.01          5.32         1.62 o                         
   2   3   4        712.75        825.62         5.09 o                         
   3   3   4         97.91         99.20         2.46 o                         
   4   3   4          2.67          3.32         1.36 o                         
   5   3   4         44.85         45.29         1.76 o                         
   6   3   4         80.11         80.88         3.13 o                         
   7   3   4          3.02          2.57         2.11 o                         
  -6   4   4          0.55          1.82         2.21 o                         
  -5   4   4         39.06         32.93         2.05 o                         
  -4   4   4        156.09        151.33        19.59 o                         
  -3   4   4         59.57         60.03         4.09 o                         
  -2   4   4        460.40        489.30        25.22 o                         
  -1   4   4        130.12        167.19         3.69 o                         
   0   4   4         17.88         21.60         1.98 o                         
   1   4   4          0.02          2.44         1.48 o                         
   2   4   4        116.06        124.10         4.60 o                         
   3   4   4        191.39        190.95         5.08 o                         
   4   4   4          0.21          2.24         1.42 o                         
   5   4   4        199.63        207.87         6.13 o                         
   6   4   4         55.82         58.08         2.13 o                         
   7   4   4          0.85         -0.22         2.02 o                         
  -6   5   4          2.63          5.78         1.82 o                         
  -5   5   4         25.76         29.05         3.80 o                         
  -4   5   4          2.77          2.95         1.95 o                         
  -3   5   4          2.94          2.04         1.56 o                         
  -2   5   4          3.63          3.82         1.53 o                         
  -1   5   4         37.80         41.48         2.04 o                         
   0   5   4          1.47          2.10         1.52 o                         
   1   5   4         35.85         36.11         1.44 o                         
   2   5   4         78.20         83.32         1.57 o                         
   3   5   4          9.88         12.28         1.22 o                         
   4   5   4          7.55          8.09         1.35 o                         
   5   5   4         26.88         28.60         1.76 o                         
   6   5   4          1.60          3.04         1.71 o                         
   7   5   4          0.12          1.59         1.86 o                         
  -5   6   4          8.02          8.56         4.76 o                         
  -4   6   4          2.03          2.92         1.65 o                         
  -3   6   4         48.18         50.42         5.12 o                         
  -2   6   4         33.66         31.05         2.19 o                         
  -1   6   4          2.85          2.12         1.48 o                         
   0   6   4          2.64          6.93         1.48 o                         
   1   6   4         22.02         18.71         1.50 o                         
   2   6   4        111.55         96.07         4.30 o                         
   3   6   4          8.89         10.92         1.50 o                         
   4   6   4         33.01         34.56         1.40 o                         
   5   6   4          1.66          1.64         1.49 o                         
   6   6   4          8.00          8.26         1.71 o                         
  -5   7   4          7.90         13.41         4.39 o                         
  -4   7   4          0.82          0.28         1.62 o                         
  -3   7   4         22.72         28.36         2.45 o                         
  -2   7   4         16.71         16.42         2.33 o                         
  -1   7   4          0.90          1.30         1.55 o                         
   0   7   4         18.38         16.62         1.63 o                         
   1   7   4          7.03          7.58         1.27 o                         
   2   7   4          3.22          3.80         1.30 o                         
   3   7   4         32.76         28.31         1.31 o                         
   4   7   4         22.42         24.54         1.42 o                         
   5   7   4          5.40          6.56         1.50 o                         
   6   7   4          4.02          7.60         1.70 o                         
  -4   8   4          2.56          2.45         1.88 o                         
  -3   8   4          1.62          3.06         1.65 o                         
  -2   8   4          0.01          0.22         2.05 o                         
  -1   8   4          5.59          3.90         1.57 o                         
   0   8   4          0.64          2.34         1.85 o                         
   1   8   4          0.13          1.57         1.28 o                         
   2   8   4         10.07         10.04         1.34 o                         
   3   8   4         39.46         38.46         1.46 o                         
   4   8   4          0.40          2.27         1.48 o                         
   5   8   4          2.74          2.87         1.49 o                         
  -3   9   4          1.82          0.79         1.82 o                         
  -2   9   4          7.37          6.84         1.70 o                         
  -1   9   4          0.09          2.65         1.97 o                         
   0   9   4          5.27          7.10         1.71 o                         
   1   9   4          0.79          0.57         1.38 o                         
   2   9   4          6.62          8.06         1.69 o                         
   3   9   4          1.05          1.84         1.39 o                         
   4   9   4          0.00          1.52         1.51 o                         
   5   9   4          0.75          1.68         1.61 o                         
  -3  10   4          0.87          2.92         2.09 o                         
  -2  10   4          0.04          2.93         1.97 o                         
  -1  10   4          1.96          3.21         1.87 o                         
   0  10   4          0.11          0.58         1.82 o                         
   1  10   4          0.98         -0.88         1.74 o                         
   2  10   4          0.02          2.58         1.66 o                         
   3  10   4          0.06          0.07         1.48 o                         
   4  10   4          1.28          1.23         1.51 o                         
  -1  11   4          1.14          1.55         2.08 o                         
   0  11   4          2.63          2.65         2.01 o                         
   1  11   4          0.98          1.87         2.03 o                         
   2  11   4          0.02         -0.93         1.62 o                         
   3  11   4          0.55          0.94         1.71 o                         
  -2  -9   5          0.26          7.23         2.82 o                         
  -1  -9   5          1.85          0.97         1.97 o                         
   0  -9   5          0.25         -1.40         2.02 o                         
   1  -9   5          0.01          0.84         1.98 o                         
  -3  -8   5          0.46          1.61         2.52 o                         
  -2  -8   5          2.06          2.43         2.58 o                         
  -1  -8   5          2.72          4.55         1.94 o                         
   0  -8   5          0.02          1.04         1.76 o                         
   1  -8   5          0.69          2.93         2.11 o                         
   2  -8   5          0.07          1.56         2.17 o                         
   3  -8   5          0.74          0.76         1.99 o                         
  -4  -7   5          0.92          1.79         2.07 o                         
  -3  -7   5          0.10          1.93         2.06 o                         
  -2  -7   5          1.11          3.62         2.51 o                         
  -1  -7   5          3.93          6.39         2.51 o                         
   0  -7   5          5.48          3.41         2.15 o                         
   1  -7   5          3.84          5.26         2.04 o                         
   2  -7   5          5.98          8.84         1.91 o                         
   3  -7   5          6.60          5.82         1.75 o                         
   4  -7   5          6.15          6.03         2.20 o                         
  -5  -6   5          1.40          3.13         1.80 o                         
  -4  -6   5          1.63          2.57         1.90 o                         
  -3  -6   5          0.43          3.31         1.76 o                         
  -2  -6   5          0.35          3.56         1.96 o                         
  -1  -6   5          4.35          8.56         2.77 o                         
   0  -6   5          5.06          5.00         1.74 o                         
   1  -6   5          8.73         11.07         1.80 o                         
   2  -6   5         10.67         10.97         1.65 o                         
   3  -6   5          1.77          3.57         1.98 o                         
   4  -6   5          9.82         11.25         2.11 o                         
   5  -6   5          3.16          4.73         2.43 o                         
  -5  -5   5          0.49          1.74         1.90 o                         
  -4  -5   5          0.55         -0.23         2.13 o                         
  -3  -5   5          1.82          3.66         1.60 o                         
  -2  -5   5          1.30          0.95         1.71 o                         
  -1  -5   5          2.56          4.28         2.05 o                         
   0  -5   5         18.06         19.54         2.03 o                         
   1  -5   5         18.84         17.16         1.46 o                         
   2  -5   5          0.02          0.37         1.50 o                         
   3  -5   5         18.40         18.14         1.55 o                         
   4  -5   5         18.08         16.23         1.89 o                         
   5  -5   5          1.10          2.38         2.28 o                         
  -6  -4   5          0.19          3.27         1.87 o                         
  -5  -4   5          0.95          2.57         1.60 o                         
  -4  -4   5          0.04          2.57         1.71 o                         
  -3  -4   5         26.12         26.24         1.65 o                         
  -2  -4   5          0.34          0.70         1.62 o                         
  -1  -4   5          0.00          0.64         1.83 o                         
   0  -4   5          2.50          3.47         1.70 o                         
   1  -4   5          2.94          2.97         1.74 o                         
   2  -4   5          8.28          8.76         1.46 o                         
   3  -4   5          2.24          2.42         1.45 o                         
   4  -4   5         12.36          9.27         2.08 o                         
   5  -4   5          6.04          7.99         2.06 o                         
   6  -4   5          9.70         11.61         2.31 o                         
  -6  -3   5          1.75          2.48         2.67 o                         
  -5  -3   5          4.56          2.45         1.62 o                         
  -4  -3   5         15.36         18.81         1.59 o                         
  -3  -3   5         46.81         43.09         2.32 o                         
  -2  -3   5          0.04         -1.58         1.58 o                         
  -1  -3   5         18.09         16.83         1.58 o                         
   0  -3   5         49.37         53.34         2.08 o                         
   1  -3   5         22.77         20.07         1.69 o                         
   2  -3   5          8.78          9.62         2.06 o                         
   3  -3   5         15.82         12.93         1.69 o                         
   4  -3   5          2.73          5.05         2.07 o                         
   5  -3   5         11.07         15.98         2.15 o                         
   6  -3   5          0.30          2.91         2.10 o                         
  -6  -2   5          1.29          4.87         1.77 o                         
  -5  -2   5          0.76          1.42         1.54 o                         
  -4  -2   5          1.72          2.78         1.61 o                         
  -3  -2   5          2.39          4.49         1.46 o                         
  -2  -2   5         93.80         84.05         3.84 o                         
  -1  -2   5         59.08         61.09         1.82 o                         
   0  -2   5         19.71         22.38         1.63 o                         
   1  -2   5         15.64         14.87         1.59 o                         
   2  -2   5          1.49          2.76         2.06 o                         
   3  -2   5         61.72         64.42         2.12 o                         
   4  -2   5          0.00         -0.07         1.69 o                         
   5  -2   5          8.47          7.34         1.85 o                         
   6  -2   5          8.88          7.70         2.04 o                         
  -6  -1   5          1.99          4.30         1.65 o                         
  -5  -1   5          7.96          8.21         1.91 o                         
  -4  -1   5          2.77          3.11         1.93 o                         
  -3  -1   5          0.10          3.18         2.04 o                         
  -2  -1   5        103.37        101.00         2.33 o                         
  -1  -1   5         51.53         47.28         2.13 o                         
   0  -1   5         49.42         48.58         4.57 o                         
   1  -1   5        263.12        273.24         5.32 o                         
   2  -1   5          0.38         -0.14         1.58 o                         
   3  -1   5          1.42          3.16         1.77 o                         
   4  -1   5          0.26          2.80         1.72 o                         
   5  -1   5         71.77         66.82         5.19 o                         
   6  -1   5         11.68         11.69         2.33 o                         
   7  -1   5          2.06          1.09         2.08 o                         
  -6   0   5         28.83         23.63         2.15 o                         
  -5   0   5        101.49        106.40         3.29 o                         
  -4   0   5          5.48          6.82         2.06 o                         
  -3   0   5         68.42         65.59         2.40 o                         
  -2   0   5         56.60         60.42         2.07 o                         
  -1   0   5         83.56         80.00         2.43 o                         
   0   0   5         40.86         37.61         2.06 o                         
   1   0   5        630.00        711.90         3.38 o                         
   2   0   5        964.96       1040.34         8.69 o                         
   3   0   5        150.39        140.74         1.95 o                         
   4   0   5        672.91        659.38        12.33 o                         
   5   0   5        201.92        194.31         3.65 o                         
   6   0   5          0.44         -1.72         1.91 o                         
   7   0   5          1.14          1.04         2.04 o                         
  -6   1   5          8.35          7.28         2.01 o                         
  -5   1   5          0.11          0.65         2.03 o                         
  -4   1   5          4.91          6.24         2.05 o                         
  -3   1   5         85.28         93.95         4.07 o                         
  -2   1   5        425.70        527.33         3.29 o                         
  -1   1   5         91.90        109.32         5.29 o                         
   0   1   5        201.37        212.48         6.22 o                         
   1   1   5       1071.33       1258.49        21.07 o                         
   2   1   5        216.49        243.23         3.16 o                         
   3   1   5         16.91         15.46         1.55 o                         
   4   1   5         80.52         76.31         1.90 o                         
   5   1   5        263.20        258.89         2.76 o                         
   6   1   5          7.29          9.35         1.83 o                         
   7   1   5         15.89         14.09         1.99 o                         
  -6   2   5          5.96          3.52         2.89 o                         
  -5   2   5         43.83         51.89         5.09 o                         
  -4   2   5         29.82         35.10         1.95 o                         
  -3   2   5        245.76        252.99        14.97 o                         
  -2   2   5        113.68        134.91         3.68 o                         
  -1   2   5         32.23         32.20         1.85 o                         
   0   2   5          1.94          1.64         1.88 o                         
   1   2   5        236.97        262.41         2.37 o                         
   2   2   5        313.29        332.91         9.09 o                         
   3   2   5         49.30         43.09         1.55 o                         
   4   2   5        483.14        492.47         7.04 o                         
   5   2   5        234.07        229.71         2.20 o                         
   6   2   5          9.08          8.38         1.79 o                         
   7   2   5          2.89          6.64         2.07 o                         
  -6   3   5         10.19          4.83         2.05 o                         
  -5   3   5          8.59          7.49         1.96 o                         
  -4   3   5          0.35         -0.62         1.84 o                         
  -3   3   5          0.15          0.70         3.74 o                         
  -2   3   5          0.33          1.23         1.91 o                         
  -1   3   5          0.65         -0.65         1.73 o                         
   0   3   5        163.08        188.37         3.03 o                         
   1   3   5        283.37        310.30         3.45 o                         
   2   3   5          0.83          0.33         1.34 o                         
   3   3   5         83.87         81.04         1.57 o                         
   4   3   5         94.73         95.43         1.78 o                         
   5   3   5          0.02         -0.93         1.79 o                         
   6   3   5          4.01          2.68         1.95 o                         
   7   3   5          1.33          2.84         1.98 o                         
  -6   4   5          6.35          6.17         2.09 o                         
  -5   4   5          4.13          5.91         2.01 o                         
  -4   4   5         13.86         12.90         2.86 o                         
  -3   4   5         27.69         28.20         6.21 o                         
  -2   4   5         17.81         16.76         2.03 o                         
  -1   4   5          0.48          0.38         1.83 o                         
   0   4   5          6.76         11.65         1.72 o                         
   1   4   5        217.32        204.70         2.76 o                         
   2   4   5         60.62         58.91         1.50 o                         
   3   4   5        207.94        220.45         3.67 o                         
   4   4   5         10.01         11.71         1.50 o                         
   5   4   5         13.39         12.29         1.95 o                         
   6   4   5        195.98        196.20         3.60 o                         
   7   4   5          0.42          2.58         2.08 o                         
  -5   5   5          0.07          3.67         1.96 o                         
  -4   5   5         17.21         16.22         2.94 o                         
  -3   5   5         27.08         26.86         6.21 o                         
  -2   5   5         11.16          9.22         1.83 o                         
  -1   5   5          9.88         15.56         1.47 o                         
   0   5   5         15.23         15.63         1.93 o                         
   1   5   5         60.54         56.41         3.08 o                         
   2   5   5         72.79         77.31         1.62 o                         
   3   5   5        135.15        144.42         2.14 o                         
   4   5   5         27.24         26.70         1.58 o                         
   5   5   5          8.53         10.05         1.43 o                         
   6   5   5          0.56         -1.39         2.18 o                         
  -5   6   5          0.96          0.85         1.69 o                         
  -4   6   5          9.54         10.33         3.74 o                         
  -3   6   5          0.52          0.44         1.50 o                         
  -2   6   5          5.27          4.09         1.42 o                         
  -1   6   5         15.36         13.88         1.45 o                         
   0   6   5          2.01          3.45         1.46 o                         
   1   6   5         28.34         28.24         1.43 o                         
   2   6   5        175.71        171.96         1.84 o                         
   3   6   5          5.47          5.19         1.25 o                         
   4   6   5          1.43         -0.39         1.28 o                         
   5   6   5          3.88          4.94         1.38 o                         
   6   6   5         22.86         21.82         1.75 o                         
  -5   7   5          4.92          5.49         1.79 o                         
  -4   7   5          5.73          8.20         3.80 o                         
  -3   7   5         20.01         24.78         2.77 o                         
  -2   7   5          2.04          2.95         1.55 o                         
  -1   7   5          4.46          4.53         1.44 o                         
   0   7   5          2.16          4.54         1.47 o                         
   1   7   5         19.22         17.17         1.50 o                         
   2   7   5          9.30          7.61         1.49 o                         
   3   7   5          0.20          2.45         1.38 o                         
   4   7   5          6.84          7.41         1.54 o                         
   5   7   5         10.93         12.72         1.36 o                         
   6   7   5          4.81          4.48         1.75 o                         
  -4   8   5          0.92          2.82         1.81 o                         
  -3   8   5          0.99          0.69         1.66 o                         
  -2   8   5          1.61          1.53         1.61 o                         
  -1   8   5          0.00          4.93         1.73 o                         
   0   8   5          9.39          9.51         1.54 o                         
   1   8   5          0.09          3.09         1.55 o                         
   2   8   5          2.26          2.65         1.51 o                         
   3   8   5          6.72          6.59         1.32 o                         
   4   8   5          0.52          2.57         1.41 o                         
   5   8   5          1.53          3.96         1.71 o                         
  -3   9   5          2.12          3.95         1.87 o                         
  -2   9   5          0.44          2.36         1.74 o                         
  -1   9   5          4.86          3.59         1.71 o                         
   0   9   5          4.95          5.52         2.57 o                         
   1   9   5          0.77          1.90         1.65 o                         
   2   9   5          6.46          6.54         1.59 o                         
   3   9   5          0.01         -0.49         1.42 o                         
   4   9   5          4.19          7.75         1.55 o                         
   5   9   5          0.42          1.70         1.64 o                         
  -2  10   5          1.00          1.14         1.85 o                         
  -1  10   5          5.19          6.96         1.79 o                         
   0  10   5          0.10         -1.73         1.73 o                         
   1  10   5          7.10          8.21         1.87 o                         
   2  10   5          0.48          1.61         1.70 o                         
   3  10   5          0.73          1.62         1.48 o                         
   4  10   5          3.42          3.10         1.55 o                         
  -1  11   5          3.03          2.77         2.27 o                         
   0  11   5         12.43          8.43         3.23 o                         
   1  11   5          3.71          4.61         1.94 o                         
   2  11   5          0.21          2.27         2.08 o                         
   3  11   5          0.18          1.16         1.61 o                         
  -2  -8   6          0.26         -2.00         2.77 o                         
  -1  -8   6          1.69          5.01         3.04 o                         
   0  -8   6          0.60          3.21         2.70 o                         
   1  -8   6          1.15          2.20         1.92 o                         
   2  -8   6          0.21         -0.61         2.07 o                         
  -3  -7   6          0.20          0.17         1.99 o                         
  -2  -7   6          0.32          3.62         2.33 o                         
  -1  -7   6          0.93          2.43         2.56 o                         
   0  -7   6          3.62          4.53         2.51 o                         
   1  -7   6          1.90         -0.12         3.01 o                         
   2  -7   6          2.03          3.47         1.97 o                         
   3  -7   6          3.32          3.12         1.87 o                         
  -4  -6   6          2.22          4.44         1.82 o                         
  -3  -6   6          0.59          2.23         1.82 o                         
  -2  -6   6          0.26          0.03         1.85 o                         
  -1  -6   6          1.06          3.67         2.26 o                         
   0  -6   6          1.10          7.04         2.39 o                         
   1  -6   6          2.58          2.82         2.09 o                         
   2  -6   6          5.38          8.64         2.04 o                         
   3  -6   6          5.29          4.28         1.98 o                         
   4  -6   6          1.33          0.43         3.83 o                         
  -5  -5   6          0.70          1.88         1.78 o                         
  -4  -5   6          5.94          5.16         1.72 o                         
  -3  -5   6          0.92          2.01         1.69 o                         
  -2  -5   6          2.38          1.18         1.68 o                         
  -1  -5   6          7.57          9.63         2.13 o                         
   0  -5   6          4.59          4.38         1.86 o                         
   1  -5   6          2.24          3.70         1.89 o                         
   2  -5   6          0.14          2.08         1.87 o                         
   3  -5   6          0.33          3.01         1.89 o                         
   4  -5   6          0.51          1.82         2.34 o                         
   5  -5   6          1.48          3.47         2.45 o                         
  -5  -4   6          0.08          1.52         1.74 o                         
  -4  -4   6          1.53          1.39         1.75 o                         
  -3  -4   6          5.88          6.14         1.63 o                         
  -2  -4   6         13.57         14.14         2.00 o                         
  -1  -4   6         10.31         13.73         1.84 o                         
   0  -4   6         12.22         12.76         1.69 o                         
   1  -4   6          6.84          9.32         1.74 o                         
   2  -4   6         20.44         17.83         1.88 o                         
   3  -4   6          4.70          5.84         2.39 o                         
   4  -4   6          2.85          1.43         2.10 o                         
   5  -4   6          8.49          9.76         2.24 o                         
  -5  -3   6          0.22          2.38         1.64 o                         
  -4  -3   6          0.10          1.17         1.65 o                         
  -3  -3   6         17.65         15.95         1.88 o                         
  -2  -3   6          0.08          0.89         1.55 o                         
  -1  -3   6         10.39         10.22         1.55 o                         
   0  -3   6        111.67        109.61         5.87 o                         
   1  -3   6          0.04         -0.57         1.61 o                         
   2  -3   6          3.05          4.50         1.95 o                         
   3  -3   6          1.18          1.41         1.69 o                         
   4  -3   6         97.55         94.06         2.30 o                         
   5  -3   6         13.86         15.69         3.40 o                         
   6  -3   6          4.89          4.25         2.17 o                         
  -6  -2   6         18.25         19.00         2.30 o                         
  -5  -2   6          3.84          4.80         2.90 o                         
  -4  -2   6         10.44         12.29         2.66 o                         
  -3  -2   6          9.00         10.80         2.03 o                         
  -2  -2   6         12.58          9.76         1.54 o                         
  -1  -2   6          3.84          4.71         1.50 o                         
   0  -2   6        166.77        173.06         6.52 o                         
   1  -2   6        446.74        464.97         3.59 o                         
   2  -2   6         53.93         49.14         2.16 o                         
   3  -2   6        652.39        638.34         3.76 o                         
   4  -2   6        313.80        321.80        10.35 o                         
   5  -2   6          2.00          2.04         1.92 o                         
   6  -2   6          6.54          7.51         1.98 o                         
  -6  -1   6          0.32          1.23         1.81 o                         
  -5  -1   6          1.68          4.19         1.53 o                         
  -4  -1   6         11.01         10.33         1.90 o                         
  -3  -1   6         80.15         84.98         2.20 o                         
  -2  -1   6         56.51         55.88         3.36 o                         
  -1  -1   6        103.76        106.63         2.41 o                         
   0  -1   6        292.68        288.31        11.41 o                         
   1  -1   6        147.06        149.53         1.84 o                         
   2  -1   6          3.92          4.68         2.01 o                         
   3  -1   6         58.05         60.17         1.84 o                         
   4  -1   6        429.86        423.88         2.70 o                         
   5  -1   6         13.64         16.04         1.92 o                         
   6  -1   6         22.24         25.36         2.26 o                         
  -6   0   6          6.40          5.39         2.09 o                         
  -5   0   6          9.22          4.56         1.98 o                         
  -4   0   6         55.09         53.82         4.35 o                         
  -3   0   6         51.37         58.98         2.24 o                         
  -2   0   6          2.02          3.66         1.85 o                         
  -1   0   6         14.44         13.24         1.89 o                         
   0   0   6         95.52         94.31         2.00 o                         
   1   0   6        237.61        261.24         2.41 o                         
   2   0   6        159.28        152.03         3.64 o                         
   3   0   6        504.90        538.80         3.34 o                         
   4   0   6        435.35        449.59         3.93 o                         
   5   0   6         25.69         26.79         1.85 o                         
   6   0   6          6.28          9.02         2.19 o                         
  -6   1   6          5.16          4.78         2.34 o                         
  -5   1   6          0.02          1.75         3.15 o                         
  -4   1   6          2.23          4.13         3.75 o                         
  -3   1   6         11.19          9.76         3.00 o                         
  -2   1   6          0.25          3.36         1.82 o                         
  -1   1   6         74.65         73.20         1.98 o                         
   0   1   6        249.05        263.81         3.45 o                         
   1   1   6         20.10         23.33         1.69 o                         
   2   1   6        166.97        165.44         4.25 o                         
   3   1   6        130.72        130.96         2.15 o                         
   4   1   6          6.43          6.63         1.66 o                         
   5   1   6         31.05         32.55         1.79 o                         
   6   1   6          0.66          3.34         1.89 o                         
   7   1   6         23.24         26.78         3.11 o                         
  -6   2   6          3.21          1.00         2.01 o                         
  -5   2   6          1.05          3.22         2.02 o                         
  -4   2   6          5.08          8.05         2.01 o                         
  -3   2   6         11.56         14.84         5.11 o                         
  -2   2   6          2.16          4.91         1.83 o                         
  -1   2   6          2.44          3.99         1.68 o                         
   0   2   6         41.15         42.06         2.13 o                         
   1   2   6        145.18        144.57         2.80 o                         
   2   2   6        507.90        527.83         9.28 o                         
   3   2   6         40.37         38.52         1.53 o                         
   4   2   6          5.78          5.68         1.57 o                         
   5   2   6        575.78        563.39         2.79 o                         
   6   2   6          6.57          6.45         2.41 o                         
   7   2   6          2.25          2.99         1.97 o                         
  -6   3   6          0.13          2.98         2.56 o                         
  -5   3   6          3.44          4.38         2.12 o                         
  -4   3   6         15.81         16.32         4.51 o                         
  -3   3   6         27.46         24.83         1.92 o                         
  -2   3   6          0.00          0.99         1.80 o                         
  -1   3   6          0.17          4.40         1.69 o                         
   0   3   6        159.10        166.10         4.06 o                         
   1   3   6         39.38         49.92         2.41 o                         
   2   3   6        418.65        446.12        11.34 o                         
   3   3   6         43.59         45.79         2.02 o                         
   4   3   6          5.46          5.64         1.49 o                         
   5   3   6          2.38          1.29         1.70 o                         
   6   3   6          8.64          8.93         1.93 o                         
   7   3   6          0.00         -1.35         3.53 o                         
  -5   4   6          9.19          7.27         2.24 o                         
  -4   4   6          2.15          4.38         1.92 o                         
  -3   4   6          1.31          1.41         1.82 o                         
  -2   4   6          9.45         14.04         1.85 o                         
  -1   4   6          5.56          5.32         2.30 o                         
   0   4   6         86.79        100.79         2.08 o                         
   1   4   6        230.76        225.33         9.16 o                         
   2   4   6         44.36         42.31         1.46 o                         
   3   4   6         12.74         13.56         1.76 o                         
   4   4   6          3.94          5.21         1.54 o                         
   5   4   6         69.89         65.57         2.33 o                         
   6   4   6         14.31         17.29         4.59 o                         
  -5   5   6          6.03          2.54         2.05 o                         
  -4   5   6         11.85          8.45         2.05 o                         
  -3   5   6          5.18          3.96         1.80 o                         
  -2   5   6          0.70         -0.30         1.79 o                         
  -1   5   6          6.08          8.85         3.95 o                         
   0   5   6         23.45         24.32         1.39 o                         
   1   5   6         33.74         31.42         1.74 o                         
   2   5   6          1.04          2.16         1.43 o                         
   3   5   6         18.34         20.06         1.54 o                         
   4   5   6         25.58         24.10         1.51 o                         
   5   5   6         25.57         24.23         1.65 o                         
   6   5   6          1.11          1.63         1.91 o                         
  -5   6   6          0.25          2.12         1.63 o                         
  -4   6   6          1.65          2.91         1.51 o                         
  -3   6   6          0.01          0.47         1.59 o                         
  -2   6   6          0.04          4.15         1.46 o                         
  -1   6   6         24.05         25.38         1.53 o                         
   0   6   6          0.54          1.80         1.32 o                         
   1   6   6         28.82         27.71         1.48 o                         
   2   6   6         34.44         34.83         1.39 o                         
   3   6   6          0.34          0.97         1.36 o                         
   4   6   6          3.88          4.57         1.79 o                         
   5   6   6          0.26          1.04         1.53 o                         
   6   6   6          1.09          3.79         2.06 o                         
  -4   7   6          0.34          3.16         1.65 o                         
  -3   7   6          0.18         -0.44         1.60 o                         
  -2   7   6          6.67          4.71         1.60 o                         
  -1   7   6          6.49          5.51         1.79 o                         
   0   7   6          7.85          6.34         1.43 o                         
   1   7   6         27.64         29.15         1.47 o                         
   2   7   6          8.55          9.07         1.48 o                         
   3   7   6         20.88         23.20         1.52 o                         
   4   7   6          1.34          2.87         1.50 o                         
   5   7   6          3.87          7.11         2.04 o                         
   6   7   6          2.04          2.69         1.84 o                         
  -4   8   6          0.34          2.89         1.65 o                         
  -3   8   6          1.64          2.43         1.72 o                         
  -2   8   6         11.67          9.78         2.06 o                         
  -1   8   6          1.47          3.43         1.49 o                         
   0   8   6         31.34         33.80         1.60 o                         
   1   8   6          3.71          2.55         1.45 o                         
   2   8   6          1.43          3.39         1.47 o                         
   3   8   6         32.16         31.53         1.54 o                         
   4   8   6          0.19          2.29         1.69 o                         
   5   8   6          0.26          2.02         1.71 o                         
  -3   9   6          0.33          0.85         1.71 o                         
  -2   9   6          2.49          5.68         1.70 o                         
  -1   9   6         37.24         35.93         5.82 o                         
   0   9   6         28.76         25.78         3.95 o                         
   1   9   6          1.23          1.59         1.56 o                         
   2   9   6          0.82          1.54         1.58 o                         
   3   9   6         19.56         20.53         1.65 o                         
   4   9   6          3.56          4.12         1.67 o                         
   5   9   6          1.64          1.52         1.74 o                         
  -2  10   6          4.80          6.92         1.82 o                         
  -1  10   6          7.88          7.47         1.78 o                         
   0  10   6         31.62         29.26         4.21 o                         
   1  10   6         11.59          9.38         1.92 o                         
   2  10   6         87.23         77.51         4.35 o                         
   3  10   6        130.45        118.71         6.82 o                         
   4  10   6          3.69          5.27         1.81 o                         
   0  11   6          6.77          3.02         1.88 o                         
   1  11   6          0.00          0.07         1.88 o                         
   2  11   6          6.32          4.58         1.93 o                         
  -1  -8   7          0.07          1.13         2.77 o                         
   0  -8   7          0.37          3.81         2.84 o                         
   1  -8   7          1.85          3.71         2.89 o                         
  -3  -7   7          0.30          0.73         2.13 o                         
  -2  -7   7          0.74          2.24         2.29 o                         
  -1  -7   7          0.49         -1.95         2.65 o                         
   0  -7   7          0.06          1.04         3.01 o                         
   1  -7   7          1.75         -0.05         3.06 o                         
   2  -7   7          0.15          0.98         2.67 o                         
   3  -7   7          0.47          2.50         2.51 o                         
  -4  -6   7          0.08          2.66         1.96 o                         
  -3  -6   7          2.51          2.69         1.89 o                         
  -2  -6   7          2.89          2.67         1.94 o                         
  -1  -6   7          3.91          3.24         2.04 o                         
   0  -6   7          5.18          5.84         2.14 o                         
   1  -6   7          2.45          2.78         2.28 o                         
   2  -6   7          7.21          8.51         2.18 o                         
   3  -6   7          0.22          0.62         2.20 o                         
   4  -6   7          3.20          3.71         2.16 o                         
  -4  -5   7          2.66          2.79         1.76 o                         
  -3  -5   7          1.53          3.23         1.74 o                         
  -2  -5   7          0.34          1.34         1.77 o                         
  -1  -5   7         20.98         21.03         3.77 o                         
   0  -5   7          0.07          1.43         1.75 o                         
   1  -5   7          1.58          2.71         1.91 o                         
   2  -5   7          1.41          1.81         1.89 o                         
   3  -5   7         61.35         59.53         2.10 o                         
   4  -5   7         13.26         11.86         2.67 o                         
  -5  -4   7          1.18          2.30         1.81 o                         
  -4  -4   7          1.83          2.62         1.71 o                         
  -3  -4   7          0.46         -0.47         1.76 o                         
  -2  -4   7          0.02          1.11         1.71 o                         
  -1  -4   7         22.08         24.79         3.59 o                         
   0  -4   7         87.21         92.15         4.11 o                         
   1  -4   7         10.00         11.78         1.68 o                         
   2  -4   7        271.64        272.44         2.79 o                         
   3  -4   7        203.22        198.61         2.44 o                         
   4  -4   7          4.80          4.53         2.55 o                         
   5  -4   7         11.96         13.26         2.35 o                         
  -5  -3   7          0.92          2.74         1.75 o                         
  -4  -3   7          9.81         11.83         2.63 o                         
  -3  -3   7         15.76         19.53         2.70 o                         
  -2  -3   7         14.52         15.45         1.67 o                         
  -1  -3   7         38.88         37.98         2.28 o                         
   0  -3   7         34.20         32.78         2.05 o                         
   1  -3   7          1.21          4.14         1.69 o                         
   2  -3   7          9.59          9.32         1.66 o                         
   3  -3   7        308.35        314.42         3.57 o                         
   4  -3   7         18.30         22.13         2.11 o                         
   5  -3   7         12.69         17.21         2.05 o                         
  -5  -2   7          8.37         12.43         2.16 o                         
  -4  -2   7         15.99         17.06         3.26 o                         
  -3  -2   7          0.09          1.27         1.51 o                         
  -2  -2   7          3.71          4.53         1.52 o                         
  -1  -2   7          9.45          8.93         1.44 o                         
   0  -2   7         76.80         76.80         3.23 o                         
   1  -2   7         54.14         51.26         1.63 o                         
   2  -2   7        180.22        188.03         2.01 o                         
   3  -2   7        304.18        312.82         3.08 o                         
   4  -2   7         17.31         19.43         1.87 o                         
   5  -2   7          7.47         12.06         1.83 o                         
   6  -2   7          0.23          2.33         2.02 o                         
  -5  -1   7          0.97          1.38         1.69 o                         
  -4  -1   7          5.62          8.17         2.22 o                         
  -3  -1   7          0.57          4.80         1.99 o                         
  -2  -1   7          2.75          3.89         1.83 o                         
  -1  -1   7         57.18         55.76         6.97 o                         
   0  -1   7         12.47         10.34         1.91 o                         
   1  -1   7         59.24         59.58         2.24 o                         
   2  -1   7         75.92         76.80         2.14 o                         
   3  -1   7         13.29         14.73         2.18 o                         
   4  -1   7         64.47         65.62         2.99 o                         
   5  -1   7          1.21          2.18         2.62 o                         
   6  -1   7         38.53         40.49         3.05 o                         
  -5   0   7          0.22          1.50         2.00 o                         
  -4   0   7          1.01          0.22         1.92 o                         
  -3   0   7          0.97         -0.21         1.90 o                         
  -2   0   7          3.53          6.24         1.95 o                         
  -1   0   7          0.35          3.34         1.82 o                         
   0   0   7         58.05         52.88         2.50 o                         
   1   0   7        351.96        366.40        14.54 o                         
   2   0   7         32.60         27.89         1.62 o                         
   3   0   7          0.09         -0.55         2.19 o                         
   4   0   7        696.62        703.48        12.25 o                         
   5   0   7         24.52         24.87         1.84 o                         
   6   0   7          3.82          5.41         1.87 o                         
  -5   1   7          4.45          3.58         2.01 o                         
  -4   1   7         13.24          9.75         1.95 o                         
  -3   1   7          0.64          2.83         2.01 o                         
  -2   1   7          0.89         -0.26         1.82 o                         
  -1   1   7         42.53         44.02         1.83 o                         
   0   1   7          3.85          5.89         1.76 o                         
   1   1   7        300.82        326.36         3.68 o                         
   2   1   7          6.41          6.72         1.68 o                         
   3   1   7          1.05          1.90         2.27 o                         
   4   1   7          4.13          3.62         1.77 o                         
   5   1   7          5.48          1.35         1.90 o                         
   6   1   7          0.01         -1.39         1.88 o                         
  -5   2   7          1.81          2.35         1.96 o                         
  -4   2   7          0.07         -0.47         1.89 o                         
  -3   2   7          0.28          3.75         3.31 o                         
  -2   2   7          0.81          5.36         1.76 o                         
  -1   2   7         65.65         70.19         1.88 o                         
   0   2   7         84.43         90.38         4.82 o                         
   1   2   7         54.52         51.06         2.41 o                         
   2   2   7         88.47        100.41         1.90 o                         
   3   2   7          2.99          1.71         1.50 o                         
   4   2   7        110.44        101.98         1.84 o                         
   5   2   7         34.65         32.22         1.81 o                         
   6   2   7         19.11         19.38         1.89 o                         
  -5   3   7          1.25          3.36         2.60 o                         
  -4   3   7          2.76          5.67         1.85 o                         
  -3   3   7          9.61         10.74         3.04 o                         
  -2   3   7          4.56          5.81         3.01 o                         
  -1   3   7          9.78          9.50         1.71 o                         
   0   3   7         29.31         28.64         2.07 o                         
   1   3   7          0.21          2.22         2.22 o                         
   2   3   7          8.78         14.33         2.99 o                         
   3   3   7         27.32         27.61         1.97 o                         
   4   3   7         52.97         49.48         1.57 o                         
   5   3   7          1.94          3.48         1.69 o                         
   6   3   7          1.16         -0.46         1.78 o                         
  -5   4   7          0.47          3.41         2.70 o                         
  -4   4   7          1.08         -0.55         1.90 o                         
  -3   4   7          2.78          3.80         1.85 o                         
  -2   4   7         16.54         15.01         3.86 o                         
  -1   4   7          1.38         -0.70         1.70 o                         
   0   4   7        117.89        125.72         1.94 o                         
   1   4   7        104.61         99.17         2.70 o                         
   2   4   7          1.13          2.07         1.35 o                         
   3   4   7          0.45          0.53         1.39 o                         
   4   4   7          0.11          3.37         1.89 o                         
   5   4   7          2.41          1.83         1.72 o                         
   6   4   7          0.06          1.46         1.84 o                         
  -5   5   7          0.20          3.18         2.52 o                         
  -4   5   7          1.60         -0.89         1.97 o                         
  -3   5   7          5.19          3.79         3.93 o                         
  -2   5   7          3.07          6.76         1.80 o                         
  -1   5   7         23.27         26.38         2.37 o                         
   0   5   7         68.61         67.64         2.15 o                         
   1   5   7         63.16         57.20         3.92 o                         
   2   5   7         63.69         65.54         2.14 o                         
   3   5   7          2.81          3.69         1.40 o                         
   4   5   7         37.20         39.90         2.18 o                         
   5   5   7          4.02          3.27         1.86 o                         
   6   5   7          0.20          0.84         2.16 o                         
  -4   6   7          0.96          1.78         1.94 o                         
  -3   6   7         14.26          7.95         2.39 o                         
  -2   6   7          1.97          4.46         1.88 o                         
  -1   6   7         91.23         84.34         5.14 o                         
   0   6   7         11.70         10.86         1.45 o                         
   1   6   7          0.39          2.59         1.36 o                         
   2   6   7        187.72        192.37         3.60 o                         
   3   6   7          0.07          0.45         1.46 o                         
   4   6   7          2.10          1.77         1.49 o                         
   5   6   7          0.15          0.03         2.31 o                         
   6   6   7          0.00         -0.01         1.95 o                         
  -4   7   7          1.00          3.83         1.68 o                         
  -3   7   7          0.02          2.68         1.59 o                         
  -2   7   7         50.03         47.39         3.34 o                         
  -1   7   7         88.02         77.10         5.88 o                         
   0   7   7          2.48          5.73         1.51 o                         
   1   7   7          2.64          1.16         1.43 o                         
   2   7   7         80.91         78.67         3.32 o                         
   3   7   7         11.26         10.85         1.54 o                         
   4   7   7          1.33          2.30         1.47 o                         
   5   7   7         52.05         47.44         1.67 o                         
  -3   8   7          5.85          8.59         1.73 o                         
  -2   8   7         16.68         14.79         1.65 o                         
  -1   8   7         78.68         70.16         5.07 o                         
   0   8   7         12.29         13.52         1.58 o                         
   1   8   7        210.71        204.34         2.73 o                         
   2   8   7        625.46        664.47        15.52 o                         
   3   8   7         22.52         24.99         1.92 o                         
   4   8   7          0.58          4.13         1.70 o                         
   5   8   7          3.45          4.73         1.91 o                         
  -3   9   7          1.49          3.64         1.92 o                         
  -2   9   7          9.21          9.29         1.72 o                         
  -1   9   7         19.74         17.12         3.30 o                         
   0   9   7          1.91          3.42         1.95 o                         
   1   9   7         17.30         16.69         1.72 o                         
   2   9   7          0.87          2.19         2.15 o                         
   3   9   7         22.61         21.06         2.00 o                         
   4   9   7          5.60          5.37         1.81 o                         
  -2  10   7         14.69         15.84         2.30 o                         
  -1  10   7          0.00          0.39         1.85 o                         
   0  10   7          0.07          0.45         1.67 o                         
   1  10   7          3.63          1.62         1.69 o                         
   2  10   7         20.35         19.93         1.91 o                         
   3  10   7         16.79         16.84         2.50 o                         
   0  11   7          4.34          3.52         2.00 o                         
   1  11   7          5.93          6.04         1.91 o                         
   2  11   7          1.60          2.75         1.88 o                         
  -1  -7   8          0.08          1.21         2.77 o                         
   0  -7   8          0.57          4.58         2.82 o                         
   1  -7   8          0.49         -0.72         3.28 o                         
   2  -7   8         19.33         20.01         4.35 o                         
  -3  -6   8          0.00         -0.66         1.98 o                         
  -2  -6   8          1.74          3.87         2.00 o                         
  -1  -6   8          9.87          8.00         2.05 o                         
   0  -6   8          1.66          2.03         2.09 o                         
   1  -6   8         60.18         60.75         4.93 o                         
   2  -6   8         66.87         59.36         2.37 o                         
   3  -6   8          4.04          3.15         2.23 o                         
  -3  -5   8          1.04          1.68         1.83 o                         
  -2  -5   8          4.16          4.20         1.91 o                         
  -1  -5   8          5.81          5.06         2.16 o                         
   0  -5   8          1.39          3.39         1.76 o                         
   1  -5   8          0.07         -0.69         1.84 o                         
   2  -5   8         89.78        100.80         2.37 o                         
   3  -5   8         13.94         15.54         2.11 o                         
   4  -5   8          3.57          4.82         2.11 o                         
  -4  -4   8          0.32          2.38         1.76 o                         
  -3  -4   8          0.20          3.18         1.65 o                         
  -2  -4   8          1.10          2.34         1.69 o                         
  -1  -4   8         10.97          8.96         1.72 o                         
   0  -4   8          4.33          5.28         1.71 o                         
   1  -4   8         38.23         38.02         1.86 o                         
   2  -4   8         94.99         92.79         2.12 o                         
   3  -4   8          3.59          5.29         1.91 o                         
   4  -4   8          5.73          7.85         2.06 o                         
   5  -4   8          0.22          1.11         3.50 o                         
  -4  -3   8          0.58          1.65         1.83 o                         
  -3  -3   8          0.17          1.99         1.69 o                         
  -2  -3   8          4.87          3.13         1.68 o                         
  -1  -3   8          2.65          2.58         1.55 o                         
   0  -3   8          7.69          8.54         1.50 o                         
   1  -3   8         19.11         20.73         1.64 o                         
   2  -3   8          9.56         10.85         1.63 o                         
   3  -3   8         39.89         40.26         1.80 o                         
   4  -3   8          7.15          6.74         1.94 o                         
   5  -3   8         24.10         27.47         2.15 o                         
  -5  -2   8          0.02          0.79         1.72 o                         
  -4  -2   8          0.29          2.45         1.55 o                         
  -3  -2   8          0.60          0.94         1.53 o                         
  -2  -2   8          2.60          5.02         1.50 o                         
  -1  -2   8          8.28          6.11         1.52 o                         
   0  -2   8         72.39         78.05         2.27 o                         
   1  -2   8          4.45          5.61         1.46 o                         
   2  -2   8          1.24          2.80         1.54 o                         
   3  -2   8        319.24        305.67         5.79 o                         
   4  -2   8         31.12         31.08         2.74 o                         
   5  -2   8          1.43          3.50         2.19 o                         
  -5  -1   8          2.79          3.76         1.66 o                         
  -4  -1   8          0.06         -2.06         2.45 o                         
  -3  -1   8          0.41          2.06         1.96 o                         
  -2  -1   8          0.71          0.83         1.92 o                         
  -1  -1   8          0.58          2.73         1.80 o                         
   0  -1   8         45.44         40.83         4.69 o                         
   1  -1   8          0.80          0.85         1.49 o                         
   2  -1   8          2.12          3.41         1.51 o                         
   3  -1   8          5.64          8.30         1.60 o                         
   4  -1   8          1.05          1.40         2.46 o                         
   5  -1   8          0.19          0.63         1.92 o                         
   6  -1   8         29.24         32.61         2.07 o                         
  -5   0   8          0.03          4.50         2.14 o                         
  -4   0   8          0.99          2.99         1.87 o                         
  -3   0   8          0.10          2.16         2.13 o                         
  -2   0   8         12.52          8.82         1.95 o                         
  -1   0   8          5.56          5.34         2.04 o                         
   0   0   8         33.19         32.74         3.06 o                         
   1   0   8         55.62         54.76         2.41 o                         
   2   0   8          9.07          8.91         1.87 o                         
   3   0   8         63.87         57.90         1.63 o                         
   4   0   8         34.90         29.92         2.53 o                         
   5   0   8         24.17         25.23         1.95 o                         
   6   0   8          9.36          8.46         2.04 o                         
  -5   1   8          0.51          4.03         2.32 o                         
  -4   1   8          6.20          5.56         1.96 o                         
  -3   1   8          0.55          1.67         1.86 o                         
  -2   1   8          2.58          4.76         1.81 o                         
  -1   1   8         10.91         10.15         1.79 o                         
   0   1   8          6.81          9.23         1.82 o                         
   1   1   8          0.11          0.37         1.64 o                         
   2   1   8         13.05         12.25         1.71 o                         
   3   1   8         40.90         35.08         3.00 o                         
   4   1   8         16.88         15.57         2.43 o                         
   5   1   8          1.90          3.41         1.89 o                         
   6   1   8          0.26         -1.62         2.45 o                         
  -5   2   8          0.66          2.12         2.03 o                         
  -4   2   8          3.75          1.61         2.09 o                         
  -3   2   8          4.29          5.46         1.96 o                         
  -2   2   8          5.82          3.91         1.76 o                         
  -1   2   8        101.08        106.54         3.25 o                         
   0   2   8        104.84        104.18         1.94 o                         
   1   2   8          3.04          5.95         2.34 o                         
   2   2   8          4.55          6.54         1.58 o                         
   3   2   8          7.22          7.38         1.42 o                         
   4   2   8          5.49          4.83         2.45 o                         
   5   2   8          4.26          4.96         1.74 o                         
   6   2   8          2.20          7.38         1.89 o                         
  -5   3   8          0.87          1.90         2.36 o                         
  -4   3   8          2.14          0.00         2.01 o                         
  -3   3   8          0.01          2.01         1.76 o                         
  -2   3   8         13.16         15.97         1.74 o                         
  -1   3   8         58.58         59.42         3.21 o                         
   0   3   8        159.71        149.44         1.99 o                         
   1   3   8        100.86        101.44         2.60 o                         
   2   3   8          6.86         10.52         1.52 o                         
   3   3   8        121.57        120.22         4.49 o                         
   4   3   8          5.82          6.18         1.51 o                         
   5   3   8          0.47          1.10         1.52 o                         
   6   3   8          0.02         -0.04         1.90 o                         
  -5   4   8          0.21          2.08         2.19 o                         
  -4   4   8          7.97          4.92         1.95 o                         
  -3   4   8          1.21          1.18         1.83 o                         
  -2   4   8        100.87         87.11         9.18 o                         
  -1   4   8          7.87         11.00         3.06 o                         
   0   4   8          0.00          2.13         1.60 o                         
   1   4   8        467.43        487.41         3.71 o                         
   2   4   8          2.46          3.82         1.34 o                         
   3   4   8          2.13          2.80         1.40 o                         
   4   4   8          1.18          2.12         1.48 o                         
   5   4   8          2.03          3.56         2.31 o                         
   6   4   8          3.77          8.12         1.97 o                         
  -4   5   8          2.57          2.79         3.81 o                         
  -3   5   8         27.19         26.20         2.69 o                         
  -2   5   8        102.04         92.45        15.74 o                         
  -1   5   8          0.50          2.51         1.83 o                         
   0   5   8          3.29          2.87         2.80 o                         
   1   5   8        213.53        199.96         4.62 o                         
   2   5   8         32.03         33.36         2.44 o                         
   3   5   8          0.37          1.03         1.49 o                         
   4   5   8        218.23        189.15         2.27 o                         
   5   5   8         26.81         25.01         2.26 o                         
   6   5   8          6.76          7.95         1.98 o                         
  -4   6   8          1.72          4.65         2.03 o                         
  -3   6   8         14.31         11.43         1.94 o                         
  -2   6   8        100.88         99.88         7.70 o                         
  -1   6   8          3.42          5.13         1.83 o                         
   0   6   8        226.62        246.57         7.62 o                         
   1   6   8       1542.32       1530.09       107.27 o                         
   2   6   8         85.59         85.85         3.13 o                         
   3   6   8          1.82          4.14         1.51 o                         
   4   6   8         17.54         16.27         1.61 o                         
   5   6   8          0.00         -0.03         1.76 o                         
   6   6   8          1.89          2.99         2.84 o                         
  -4   7   8          3.82          4.35         1.64 o                         
  -3   7   8          4.64          4.23         1.56 o                         
  -2   7   8         32.56         34.24         3.56 o                         
  -1   7   8          4.90          4.94         1.42 o                         
   0   7   8         20.52         18.31         1.47 o                         
   1   7   8          0.04          0.96         1.51 o                         
   2   7   8         40.28         44.16         1.54 o                         
   3   7   8         14.54         13.98         1.51 o                         
   4   7   8        105.46        100.83         5.52 o                         
   5   7   8          2.13         -0.37         1.66 o                         
  -3   8   8         14.47         14.19         5.17 o                         
  -2   8   8          1.71          1.76         1.58 o                         
  -1   8   8          3.36          4.36         1.46 o                         
   0   8   8          1.50          1.63         1.47 o                         
   1   8   8         61.14         62.02         3.98 o                         
   2   8   8         70.71         72.58         3.42 o                         
   3   8   8         13.09         14.07         2.08 o                         
   4   8   8         21.56         19.65         1.61 o                         
   5   8   8          2.88          0.44         1.69 o                         
  -2   9   8          0.46          1.21         1.60 o                         
  -1   9   8          8.90          9.06         1.56 o                         
   0   9   8          9.32          9.59         2.74 o                         
   1   9   8         14.17         13.79         1.51 o                         
   2   9   8          2.13          3.84         1.64 o                         
   3   9   8          7.59          5.61         1.60 o                         
   4   9   8          0.04          1.10         2.25 o                         
  -1  10   8          0.84          1.83         1.77 o                         
   0  10   8         15.98         19.16         5.53 o                         
   1  10   8          0.71          3.10         1.73 o                         
   2  10   8         15.24         14.24         2.63 o                         
   3  10   8          6.78          4.57         2.53 o                         
  -2  -6   9          0.85          1.54         2.66 o                         
  -1  -6   9          0.00          1.25         2.29 o                         
   0  -6   9          5.79          4.29         2.09 o                         
   1  -6   9         17.87         16.44         2.40 o                         
   2  -6   9          0.16          1.35         2.30 o                         
  -3  -5   9          0.20          3.69         1.95 o                         
  -2  -5   9          0.12          1.86         1.84 o                         
  -1  -5   9          0.44          0.06         1.89 o                         
   0  -5   9          2.75          3.19         1.86 o                         
   1  -5   9          3.42          3.91         2.02 o                         
   2  -5   9         10.09         12.24         2.04 o                         
   3  -5   9          5.57          6.21         2.02 o                         
  -3  -4   9          0.50          3.49         1.76 o                         
  -2  -4   9          0.93          5.20         1.72 o                         
  -1  -4   9          5.54          4.62         1.86 o                         
   0  -4   9          0.04         -0.15         1.68 o                         
   1  -4   9          0.08          1.04         1.80 o                         
   2  -4   9         67.76         64.01         1.95 o                         
   3  -4   9         15.74         15.18         1.94 o                         
   4  -4   9          0.08          0.64         2.04 o                         
  -4  -3   9          0.01          1.29         1.70 o                         
  -3  -3   9          0.51         -0.23         1.69 o                         
  -2  -3   9          0.09         -0.29         1.63 o                         
  -1  -3   9          1.60          1.84         1.63 o                         
   0  -3   9          1.60          3.18         1.62 o                         
   1  -3   9          0.70          0.76         1.53 o                         
   2  -3   9          5.02          5.90         1.69 o                         
   3  -3   9          0.02          0.51         1.81 o                         
   4  -3   9          0.83          2.80         1.96 o                         
  -4  -2   9          0.46         -0.39         1.68 o                         
  -3  -2   9          1.50          3.75         1.59 o                         
  -2  -2   9          0.24          3.04         1.60 o                         
  -1  -2   9          5.96          6.84         1.51 o                         
   0  -2   9         10.47          8.97         2.35 o                         
   1  -2   9         12.35         14.45         1.61 o                         
   2  -2   9         17.72         16.66         1.70 o                         
   3  -2   9         15.82         14.11         1.68 o                         
   4  -2   9         12.19         13.96         2.16 o                         
   5  -2   9          7.28          6.92         2.84 o                         
  -4  -1   9          0.03          1.25         1.74 o                         
  -3  -1   9          1.06          1.54         2.02 o                         
  -2  -1   9          0.91          2.25         1.91 o                         
  -1  -1   9         13.02         11.86         3.17 o                         
   0  -1   9          0.56          0.18         1.77 o                         
   1  -1   9          1.82          3.28         1.53 o                         
   2  -1   9         11.88         11.85         1.67 o                         
   3  -1   9         17.89         18.05         1.54 o                         
   4  -1   9          0.32          0.51         1.85 o                         
   5  -1   9          0.13         -1.37         3.21 o                         
  -4   0   9          0.82         -1.32         1.97 o                         
  -3   0   9          4.27          4.31         2.02 o                         
  -2   0   9         30.79         26.37         3.03 o                         
  -1   0   9         32.61         29.82         2.09 o                         
   0   0   9          0.90          0.68         2.75 o                         
   1   0   9         10.71         14.28         1.78 o                         
   2   0   9         26.86         25.25         1.43 o                         
   3   0   9         10.11         12.44         1.51 o                         
   4   0   9         20.37         18.32         1.76 o                         
   5   0   9          3.97          9.21         2.68 o                         
  -5   1   9          0.49          0.33         2.22 o                         
  -4   1   9          0.27          0.31         3.39 o                         
  -3   1   9          2.80          1.61         1.90 o                         
  -2   1   9         14.80         14.07         1.85 o                         
  -1   1   9        132.53        122.22        13.16 o                         
   0   1   9         48.75         49.10         1.92 o                         
   1   1   9         24.09         26.91         1.69 o                         
   2   1   9        107.30        101.36         1.98 o                         
   3   1   9          9.43         12.19         3.56 o                         
   4   1   9          6.04          9.33         3.23 o                         
   5   1   9          0.12          2.34         2.63 o                         
   6   1   9          0.68          3.99         2.11 o                         
  -5   2   9          2.30          1.06         3.21 o                         
  -4   2   9          0.64         -1.14         2.18 o                         
  -3   2   9         39.85         35.98         4.45 o                         
  -2   2   9          0.86         -0.61         1.91 o                         
  -1   2   9          1.44          3.65         1.70 o                         
   0   2   9        393.87        403.35        28.19 o                         
   1   2   9          8.60          6.75         2.39 o                         
   2   2   9          2.10          3.69         2.13 o                         
   3   2   9          1.74          2.30         1.95 o                         
   4   2   9         17.93         13.93         1.66 o                         
   5   2   9         13.10         11.69         2.68 o                         
   6   2   9         12.36         13.09         5.18 o                         
  -4   3   9          6.71          5.98         1.94 o                         
  -3   3   9         47.44         39.18         1.95 o                         
  -2   3   9          0.02          0.67         1.85 o                         
  -1   3   9          0.11          2.52         1.68 o                         
   0   3   9        230.01        237.64        10.18 o                         
   1   3   9         74.19         79.00         2.53 o                         
   2   3   9          4.32          7.69         1.58 o                         
   3   3   9        382.65        321.11         2.97 o                         
   4   3   9         90.17         78.61         2.37 o                         
   5   3   9          6.29          8.92         2.51 o                         
   6   3   9          4.15          6.20         2.77 o                         
  -4   4   9          4.14          0.51         1.99 o                         
  -3   4   9         54.17         44.72         2.12 o                         
  -2   4   9          0.79          0.26         1.74 o                         
  -1   4   9         97.45        101.43         3.11 o                         
   0   4   9       1557.45       1732.92        22.53 o                         
   1   4   9        171.41        191.24         2.89 o                         
   2   4   9          6.67          6.03         1.45 o                         
   3   4   9         33.41         33.16         1.51 o                         
   4   4   9          0.21          3.13         1.52 o                         
   5   4   9          7.44          9.45         1.70 o                         
   6   4   9          3.16          5.91         2.80 o                         
  -4   5   9          0.88         -1.01         2.23 o                         
  -3   5   9         22.65         15.85         2.26 o                         
  -2   5   9          1.56          0.03         1.77 o                         
  -1   5   9         16.55         15.35         2.70 o                         
   0   5   9          2.34          6.18         1.70 o                         
   1   5   9         25.47         26.73         2.53 o                         
   2   5   9         12.85         11.33         2.04 o                         
   3   5   9        272.81        258.33         3.31 o                         
   4   5   9          9.09          8.31         1.53 o                         
   5   5   9         15.09         14.78         1.71 o                         
  -4   6   9          5.02          2.87         2.19 o                         
  -3   6   9          3.05          3.85         2.51 o                         
  -2   6   9         10.41          8.69         2.53 o                         
  -1   6   9          0.06          0.32         1.80 o                         
   0   6   9         88.44         97.43         1.58 o                         
   1   6   9        120.69        137.62         2.11 o                         
   2   6   9         50.39         51.80         2.83 o                         
   3   6   9         54.80         51.27         1.58 o                         
   4   6   9          3.04          4.85         1.93 o                         
   5   6   9          9.45         11.38         1.88 o                         
  -3   7   9          1.72          1.52         1.59 o                         
  -2   7   9          4.96          3.79         2.32 o                         
  -1   7   9          5.71          2.39         1.51 o                         
   0   7   9         33.92         40.54         1.51 o                         
   1   7   9          0.25          2.40         1.40 o                         
   2   7   9         24.79         25.54         1.79 o                         
   3   7   9          0.14          0.32         1.56 o                         
   4   7   9          8.66          8.42         2.27 o                         
   5   7   9         12.37         12.82         1.84 o                         
  -3   8   9          2.91          5.04         1.68 o                         
  -2   8   9          0.72          2.55         1.65 o                         
  -1   8   9         16.90         18.78         2.81 o                         
   0   8   9          1.33          2.78         1.54 o                         
   1   8   9         24.27         26.65         1.76 o                         
   2   8   9         11.46         14.11         2.84 o                         
   3   8   9          3.89          5.69         1.56 o                         
   4   8   9          7.28          5.92         1.61 o                         
  -2   9   9          1.54          2.10         1.72 o                         
  -1   9   9          0.43          0.84         1.66 o                         
   0   9   9          6.26         10.55         2.06 o                         
   1   9   9         13.70         12.89         1.62 o                         
   2   9   9          0.50          2.98         1.53 o                         
   3   9   9          1.20          2.41         1.71 o                         
   4   9   9          0.44          1.06         1.72 o                         
   0  10   9          6.58          2.76         4.36 o                         
   1  10   9          1.31          1.98         1.68 o                         
   2  10   9          0.28          0.14         2.00 o                         
  -1  -5  10          0.15         -0.74         1.94 o                         
   0  -5  10          0.05          2.51         1.98 o                         
   1  -5  10          1.61          3.63         1.97 o                         
   2  -5  10          0.25          0.52         2.13 o                         
  -2  -4  10          0.52          4.17         1.90 o                         
  -1  -4  10          0.71          1.25         2.17 o                         
   0  -4  10          5.67          9.88         1.80 o                         
   1  -4  10          3.21          3.24         1.85 o                         
   2  -4  10          3.07          4.47         1.93 o                         
   3  -4  10          3.40          4.82         2.07 o                         
  -3  -3  10          0.07          0.73         1.69 o                         
  -2  -3  10          6.45          6.52         1.75 o                         
  -1  -3  10          0.15          0.74         1.82 o                         
   0  -3  10          0.15         -1.67         1.67 o                         
   1  -3  10          1.25          0.08         1.68 o                         
   2  -3  10          6.94          8.00         1.80 o                         
   3  -3  10          0.10         -0.48         1.84 o                         
   4  -3  10          0.37          1.75         1.95 o                         
  -3  -2  10          4.63          7.38         2.65 o                         
  -2  -2  10          4.97          2.77         2.74 o                         
  -1  -2  10          0.55          1.64         1.58 o                         
   0  -2  10          4.59          9.27         3.39 o                         
   1  -2  10         18.94         23.49         1.73 o                         
   2  -2  10         10.71         12.97         1.79 o                         
   3  -2  10         17.08         20.58         1.87 o                         
   4  -2  10          5.32          4.97         2.07 o                         
  -4  -1  10          0.32          1.84         1.82 o                         
  -3  -1  10          1.84          1.77         1.61 o                         
  -2  -1  10         40.04         31.98         6.80 o                         
  -1  -1  10         10.48          6.87         3.37 o                         
   0  -1  10         21.39         25.48         3.82 o                         
   1  -1  10         25.02         26.62         1.51 o                         
   2  -1  10          4.81          7.14         1.63 o                         
   3  -1  10         10.64         12.19         1.61 o                         
   4  -1  10          0.00         -0.70         1.76 o                         
   5  -1  10          0.83          4.51         1.98 o                         
  -4   0  10          7.19          2.22         2.56 o                         
  -3   0  10          0.01          2.04         4.23 o                         
  -2   0  10          1.62          2.39         1.90 o                         
  -1   0  10        149.20        137.97        20.54 o                         
   0   0  10          9.82         10.76         3.47 o                         
   1   0  10         10.05         12.69         1.80 o                         
   2   0  10          0.08          0.57         1.72 o                         
   3   0  10         33.91         30.79         1.61 o                         
   4   0  10         11.13         12.46         2.40 o                         
   5   0  10         21.41         27.14         2.13 o                         
  -4   1  10         10.09          2.45         2.07 o                         
  -3   1  10          0.28          0.98         3.94 o                         
  -2   1  10          0.73          2.94         1.84 o                         
  -1   1  10         90.00         88.50         3.24 o                         
   0   1  10         77.09         69.43        12.10 o                         
   1   1  10          1.43         -1.00         2.24 o                         
   2   1  10        265.85        227.40         2.30 o                         
   3   1  10        127.99        112.63         2.04 o                         
   4   1  10          0.10         -0.06         1.59 o                         
   5   1  10          5.05          7.61         2.00 o                         
  -4   2  10         12.07          7.21         3.31 o                         
  -3   2  10          0.82          2.11         1.92 o                         
  -2   2  10         21.01         17.91         1.89 o                         
  -1   2  10        622.40        621.34        23.82 o                         
   0   2  10        147.45        155.05         2.22 o                         
   1   2  10         19.32         21.97         1.86 o                         
   2   2  10         27.73         24.69         1.87 o                         
   3   2  10          3.21          2.16         1.83 o                         
   4   2  10         10.26         10.43         1.58 o                         
   5   2  10          3.29          8.49         2.09 o                         
  -4   3  10          6.34          7.72         2.07 o                         
  -3   3  10          0.00          3.06         2.02 o                         
  -2   3  10         11.04          9.70         3.76 o                         
  -1   3  10          8.86          7.52         1.80 o                         
   0   3  10          7.14          7.02         2.16 o                         
   1   3  10          3.51          0.24         2.36 o                         
   2   3  10        262.48        249.87         2.81 o                         
   3   3  10         17.37         13.79         1.58 o                         
   4   3  10         14.92         17.75         1.63 o                         
   5   3  10          0.67          1.97         1.85 o                         
  -4   4  10          1.66          1.76         1.98 o                         
  -3   4  10          5.80          3.38         1.87 o                         
  -2   4  10          0.40          2.17         3.39 o                         
  -1   4  10         48.20         47.30         1.91 o                         
   0   4  10         75.89         80.55         2.10 o                         
   1   4  10         61.97         59.47         2.56 o                         
   2   4  10         59.57         58.37         1.80 o                         
   3   4  10          0.79          1.82         1.43 o                         
   4   4  10          8.76          8.21         1.60 o                         
   5   4  10         16.36         16.83         1.80 o                         
  -3   5  10          0.39          4.71         1.93 o                         
  -2   5  10          1.50          0.11         1.82 o                         
  -1   5  10         28.57         27.35         4.75 o                         
   0   5  10          5.89          6.66         2.69 o                         
   1   5  10         34.48         30.71         2.56 o                         
   2   5  10          4.45          4.38         1.45 o                         
   3   5  10         30.47         29.69         1.53 o                         
   4   5  10         21.09         16.55         1.76 o                         
   5   5  10          0.26          2.41         1.76 o                         
  -3   6  10          0.21          2.02         2.02 o                         
  -2   6  10          7.83         10.79         2.12 o                         
  -1   6  10          4.17          6.98         1.83 o                         
   0   6  10         17.91         20.00         3.65 o                         
   1   6  10          6.44          9.10         1.50 o                         
   2   6  10          6.05          4.61         1.51 o                         
   3   6  10         13.10         10.83         1.53 o                         
   4   6  10          0.00         -0.34         1.81 o                         
   5   6  10          4.35          5.03         1.90 o                         
  -3   7  10          2.76          3.14         2.08 o                         
  -2   7  10          0.80         -1.03         1.90 o                         
  -1   7  10         13.01         17.74         4.11 o                         
   0   7  10         14.14         17.20         1.92 o                         
   1   7  10          1.10          2.20         1.47 o                         
   2   7  10          0.04          0.12         1.54 o                         
   3   7  10          0.56         -0.25         1.55 o                         
   4   7  10          0.09          1.04         1.67 o                         
  -2   8  10          1.43          2.17         1.77 o                         
  -1   8  10          9.18         11.29         1.64 o                         
   0   8  10          6.42          9.26         2.20 o                         
   1   8  10          0.03         -0.11         1.45 o                         
   2   8  10          0.49          3.01         1.58 o                         
   3   8  10          1.28          3.17         1.60 o                         
   4   8  10          2.50          1.33         1.81 o                         
  -1   9  10          2.60          4.78         1.71 o                         
   0   9  10         23.90         35.07         6.17 o                         
   1   9  10          1.15          1.87         1.78 o                         
   2   9  10          7.75         10.54         1.65 o                         
   3   9  10          2.60          1.81         1.70 o                         
  -1  -4  11          0.86          0.73         1.87 o                         
   0  -4  11          4.93          5.02         1.90 o                         
   1  -4  11          5.21          6.45         1.93 o                         
   2  -4  11          4.42          6.43         1.95 o                         
  -2  -3  11          0.94          2.19         1.81 o                         
  -1  -3  11          8.29          6.69         5.15 o                         
   0  -3  11          1.46          3.14         1.70 o                         
   1  -3  11          0.36          1.66         1.79 o                         
   2  -3  11          4.28          4.65         1.85 o                         
   3  -3  11          0.01          1.07         2.01 o                         
  -2  -2  11         31.06         26.54         5.37 o                         
  -1  -2  11          5.66          5.79         1.70 o                         
   0  -2  11          5.68          7.83         2.35 o                         
   1  -2  11          0.19          0.56         1.65 o                         
   2  -2  11         19.68         20.54         1.86 o                         
   3  -2  11          1.61          1.31         1.88 o                         
  -3  -1  11          0.71          2.79         1.71 o                         
  -2  -1  11         13.65         14.67         2.36 o                         
  -1  -1  11         33.01         36.14         6.06 o                         
   0  -1  11          0.03         -1.58         2.10 o                         
   1  -1  11         85.26         82.10         3.50 o                         
   2  -1  11         79.23         76.40         2.85 o                         
   3  -1  11          7.37          7.29         1.75 o                         
   4  -1  11          2.42          5.66         1.95 o                         
  -3   0  11          3.22         -1.93         2.57 o                         
  -2   0  11        123.56         89.00        26.64 o                         
  -1   0  11         61.63         42.39         9.65 o                         
   0   0  11         15.64         15.75         3.91 o                         
   1   0  11         14.58         11.75         1.93 o                         
   2   0  11          4.53          5.75         1.58 o                         
   3   0  11          3.52          4.48         1.66 o                         
   4   0  11          2.36          4.91         1.92 o                         
  -3   1  11          4.16          2.63         2.58 o                         
  -2   1  11          8.29          6.04         4.00 o                         
  -1   1  11          0.40         -1.85         1.90 o                         
   0   1  11          0.26          1.00         1.85 o                         
   1   1  11         94.90         88.16         2.12 o                         
   2   1  11         12.98         12.07         1.77 o                         
   3   1  11          5.08          5.82         1.76 o                         
   4   1  11          0.19          0.82         1.61 o                         
   5   1  11          1.26          1.77         2.57 o                         
  -3   2  11          0.10         -2.01         2.01 o                         
  -2   2  11          9.91          9.27         1.95 o                         
  -1   2  11         16.10         13.38         1.97 o                         
   0   2  11         28.50         21.02         3.53 o                         
   1   2  11         31.87         32.84         1.95 o                         
   2   2  11          0.24          1.32         1.87 o                         
   3   2  11          2.58          3.22         1.89 o                         
   4   2  11         13.14         14.88         1.62 o                         
   5   2  11          1.49          0.51         2.11 o                         
  -3   3  11          0.30          3.51         1.99 o                         
  -2   3  11         10.25          9.95         1.92 o                         
  -1   3  11          5.27          6.83         1.81 o                         
   0   3  11         17.14         15.73         4.51 o                         
   1   3  11         15.15         13.79         1.75 o                         
   2   3  11         43.60         46.70         5.69 o                         
   3   3  11         13.56         11.48         1.65 o                         
   4   3  11          0.18          1.50         1.68 o                         
   5   3  11          4.97          7.99         1.94 o                         
  -3   4  11          1.39          0.07         1.97 o                         
  -2   4  11          8.53          6.33         4.86 o                         
  -1   4  11          8.08          4.14         1.82 o                         
   0   4  11          0.15          3.10         1.70 o                         
   1   4  11          4.29          6.82         2.11 o                         
   2   4  11         16.13         14.51         1.73 o                         
   3   4  11          0.02         -1.14         1.58 o                         
   4   4  11         11.16         10.10         1.65 o                         
   5   4  11          6.24          4.04         1.85 o                         
  -3   5  11          0.12         -1.35         2.00 o                         
  -2   5  11         10.99          9.94         1.94 o                         
  -1   5  11          9.30          8.27         1.82 o                         
   0   5  11          8.03          5.30         1.76 o                         
   1   5  11          0.09          0.41         2.59 o                         
   2   5  11          0.14          2.97         1.56 o                         
   3   5  11          3.46          2.40         1.60 o                         
   4   5  11          6.67          9.23         2.36 o                         
  -2   6  11          3.34          5.41         2.00 o                         
  -1   6  11          9.73         10.62         2.05 o                         
   0   6  11          3.36          2.08         1.84 o                         
   1   6  11          1.77          3.57         1.44 o                         
   2   6  11          0.26          0.24         1.47 o                         
   3   6  11          8.00          8.68         1.76 o                         
   4   6  11          0.83          2.61         1.67 o                         
  -2   7  11          6.01          4.83         2.03 o                         
  -1   7  11         35.92         57.09         7.30 o                         
   0   7  11          5.18          7.92         1.99 o                         
   1   7  11         10.32         13.12         1.53 o                         
   2   7  11          4.20          5.02         1.51 o                         
   3   7  11          0.20          1.97         1.62 o                         
   4   7  11          0.24         -0.07         1.68 o                         
  -1   8  11          1.39          2.25         1.61 o                         
   0   8  11          0.22          3.79         1.58 o                         
   1   8  11          5.67          5.38         1.69 o                         
   2   8  11          0.23          1.76         1.63 o                         
   3   8  11          0.26          3.01         1.69 o                         
   1   9  11         15.36         18.58         2.19 o                         
   0  -3  12         14.43         12.64         1.88 o                         
   1  -3  12         24.84         21.05         3.63 o                         
  -1  -2  12          5.13          6.04         2.20 o                         
   0  -2  12          5.56          4.28         1.68 o                         
   1  -2  12          1.10          1.14         2.51 o                         
   2  -2  12          0.18          2.82         1.91 o                         
  -2  -1  12          0.06          2.16         1.89 o                         
  -1  -1  12          0.00          0.36         1.85 o                         
   0  -1  12         15.00         13.28         2.29 o                         
   1  -1  12          5.42          4.61         1.69 o                         
   2  -1  12          0.98          1.14         1.67 o                         
   3  -1  12          0.07          0.62         1.78 o                         
  -2   0  12          1.17          3.75         2.03 o                         
  -1   0  12          5.83          5.75         2.04 o                         
   0   0  12          9.01          7.76         2.75 o                         
   1   0  12          2.38          4.62         1.68 o                         
   2   0  12          0.06          0.69         1.66 o                         
   3   0  12          3.48          4.47         1.78 o                         
  -2   1  12          1.66          6.07         2.12 o                         
  -1   1  12          3.30          3.22         2.06 o                         
   0   1  12         12.20         10.84         2.01 o                         
   1   1  12         25.58         22.54         1.91 o                         
   2   1  12          4.62          6.44         1.81 o                         
   3   1  12          0.12          1.42         1.64 o                         
   4   1  12          7.71          9.93         1.79 o                         
  -2   2  12          3.10         -1.24         2.32 o                         
  -1   2  12          0.32         -1.94         1.94 o                         
   0   2  12          1.77          3.15         2.13 o                         
   1   2  12         10.44         10.76         1.83 o                         
   2   2  12          1.76          2.93         2.10 o                         
   3   2  12         12.02         14.21         2.11 o                         
   4   2  12         12.63         13.45         1.70 o                         
  -2   3  12          3.26          2.71         2.06 o                         
  -1   3  12          8.79          9.79         1.93 o                         
   0   3  12          0.01          2.46         1.83 o                         
   1   3  12          0.06          1.49         1.81 o                         
   2   3  12         13.53         14.58         1.98 o                         
   3   3  12          6.51          6.89         2.02 o                         
   4   3  12          0.18          3.92         1.90 o                         
  -2   4  12          5.26          3.05         2.62 o                         
  -1   4  12          8.77          7.42         1.90 o                         
   0   4  12          4.93          4.59         1.84 o                         
   1   4  12          1.52          4.16         1.92 o                         
   2   4  12          6.25          7.48         1.83 o                         
   3   4  12          3.30          5.68         1.62 o                         
   4   4  12          0.38          2.82         1.74 o                         
  -2   5  12         18.89         14.56         3.21 o                         
  -1   5  12          8.55         10.62         1.91 o                         
   0   5  12          2.26          1.56         2.07 o                         
   1   5  12          3.50          2.93         1.78 o                         
   2   5  12          3.06          1.16         1.46 o                         
   3   5  12          3.68          3.02         1.59 o                         
   4   5  12          2.95          1.69         2.18 o                         
  -1   6  12          0.21          4.49         3.35 o                         
   0   6  12          9.16          7.24         1.92 o                         
   1   6  12          0.65          2.17         1.51 o                         
   2   6  12          0.01          3.60         1.58 o                         
   3   6  12          0.04          3.90         1.62 o                         
  -1   7  12          3.40          1.11         2.22 o                         
   0   7  12         22.93         32.12         7.15 o                         
   1   7  12          8.10          8.63         1.59 o                         
   2   7  12         12.76         14.47         2.39 o                         
   3   7  12          3.88          3.65         1.80 o                         
   1   8  12          2.40          2.65         2.93 o                         
   1  -1  13          1.73          1.26         2.12 o                         
  -1   0  13          0.49          1.09         2.06 o                         
   0   0  13          2.91          2.55         1.70 o                         
   1   0  13          3.94          4.99         1.77 o                         
   2   0  13          3.84          5.52         1.87 o                         
  -1   1  13          0.00         -0.39         2.41 o                         
   0   1  13          0.05          2.05         2.75 o                         
   1   1  13          8.02          8.97         2.37 o                         
   2   1  13          4.12          5.58         1.66 o                         
  -1   2  13          1.84          6.33         2.15 o                         
   0   2  13          3.69         -1.35         2.77 o                         
   1   2  13          0.59          2.11         2.00 o                         
   2   2  13          5.56          4.72         2.18 o                         
   3   2  13          0.37          0.66         2.12 o                         
  -1   3  13          0.02          0.60         2.00 o                         
   0   3  13          1.35         -2.07         2.07 o                         
   1   3  13          5.04          6.57         2.07 o                         
   2   3  13          5.53          2.92         4.00 o                         
   3   3  13          7.15          8.28         1.99 o                         
  -1   4  13          4.55          2.54         2.00 o                         
   0   4  13          1.50          1.51         2.09 o                         
   1   4  13          0.00          0.43         1.93 o                         
   2   4  13          2.47          5.24         1.93 o                         
   3   4  13          1.96          3.74         1.75 o                         
   0   5  13          1.46          1.94         1.91 o                         
   1   5  13          8.62          6.42         1.93 o                         
   2   5  13         13.67         17.50         1.74 o                         
   0   6  13          0.73          1.21         2.00 o                         
   1   6  13          2.85          5.08         2.44 o                         
   2   6  13         32.47         46.67         4.25 o                         
                                                                                
